# Supplementary material for: Quantitative Differences in Rumen Epithelium Proteins in Lambs Fed Wheat, Perennial Wheat, or Perennial Wheat plus Lucerne
Source: Proteomes. 2023 Sep 20;11(3):27. doi: 10.3390/proteomes11030027 (PMC10537991; doi:10.3390/proteomes11030027)
Supplement: Supplementary file 1 [file proteomes-11-00027-s001.zip]

Archive with 3 entries (3 files):
- supplementary file 1 intake.xlsx
- Supplementary file 2.xlsx
- Supplementary file 3Pairwise.xlsx
