# Supplementary material for: Quantitative Differences in Rumen Epithelium Proteins in Lambs Fed Wheat, Perennial Wheat, or Perennial Wheat plus Lucerne
Source: Proteomes. 2023 Sep 20;11(3):27. doi: 10.3390/proteomes11030027 (PMC10537991; doi:10.3390/proteomes11030027)
Supplement: Supplementary file 1 [file proteomes-11-00027-s001.zip › supplementary file 1 intake.xlsx]

## Sheet: pen no. and snap no.
EID	VID	TRT	Pen	Snap tag abbattoir	rumen epithelium samples
940 110000950446	8X660	PW	45	1	1
940 110000950454	8X41	PW	20	2
940 110000950449	8X185	PW	5	3	3
940 110000950438	8X256	PW	14	11	11
940 110000950453	8X445	PW	28	16	16
940 110000950426	8X581	PW	43	27	27
940 110002616014	8X471	PW	30	29
940 110000947357	8X187	PW	12	32
940 110000950433	8X 177	PW	3	33
940 110000950420	8X431	PW	22	37	37
940 110000950459	8X555	PW	37	40	40
940 110000950408	8X474	PW	35	45	45
940 110000950428	8X662	PW+L	44	4	4
940 110000950447	8X274	PW+L	15	7	7
940 110000950464	C3078	PW+L	46	9	9
940 110000950416	8X199	PW+L	8	17	17
940 110000950415	8X204	PW+L	10	18	18
940 110000950413	8X465	PW+L	33	22	22
940 110000950437	8X294	PW+L	21	24	24
940 110000950412	8X509	PW+L	40	35	35
940 110000950442	8X290	PW+L	19	36	36
940 110000950431	8X133	PW+L	2	38	38
940 110000950460	8X405	PW+L	25	42	42
940 110000950468	8X538	PW+L	31	44	44
940 110000950425	8X540	W	27	5	5
940 110000950435	8X656	W	41	6	6
940 110000950410	8X364	W	6	8
940 110000950456	8X382	W	9	12	12
940 110000950443	8X571	W	34	14	14
940 110000950401	8X582	W	39	19	19
940 110000950440	8X511	W	24	23
940 110000950469	8X495	W	18	26	26
940 110000950423	8X257	W	4	30	0
940 110000950418	8X418	W	16	31	31
940 110000950404	8X566	W	29	39	39
940 110000950429	C3079	W	47	43	43

## Sheet: feed composition
Sample Id.	Day	Week	Date	DESCIPTION	NDF	ADF	CP	ASH	OM	DMD	DOMD	ME	WSC		Sample Id.	Day	Week	Date	DESCIPTION	NDF	ADF	CP	ASH	OM	DMD	DOMD	ME	WSC		Sample Id.	Day	Week	Date	DESCIPTION	NDF	ADF	CP	ASH	OM	DMD	DOMD	ME	WSC
1	Tuesday	1	43599	Wedgetail	41	20	30.1	11	89	80	75	12.2	9.9		27	Tuesday	1	43599	11955	48	23	23.6	12	88	76	71	11.4	8		53	Tuesday	1	43599	Lucerne	32	24	18.3	11	89	70	67	10.5	8.4
2	Wednesday	1	43600	Wedgetail	45	20	26.6	11	89	79	73	11.9	12.8		28	Wednesday	1	43600	11955	48	22	24.3	11	89	76	71	11.5	9.5		54	Wednesday	1	43600	Lucerne	32	22	19.1	11	89	74	70	11.1	9.5
3	Friday	1	43602	Wedgetail	43	19	27.6	12	88	77	72	11.7	12		29	Friday	1	43602	11955	46	22	24.6	11	89	79	74	12	9.6		55	Friday	1	43602	Lucerne	33	24	18.3	10	90	74	69	11.1	8.5
4	Saturday	1	43603	Wedgetail	44	19	25.7	11	89	80	74	12.1	12.7		30	Saturday	1	43603	11955	48	21	26.3	11	89	77	72	11.7	8.7		56	Saturday	1	43603	Lucerne	34	24	17.7	11	89	72	68	10.7	8
5	Sunday	1	43604	Wedgetail	41	18	26.3	11	89	80	75	12.2	12.8		31	Sunday	1	43604	11955	47	23	23.7	12	88	76	72	11.5	8.9		57	Sunday	1	43604	Lucerne	32	21	18.1	11	89	74	70	11.1	6.9
6	Monday	1	43605	Wedgetail	44	21	25.4	10	90	81	75	12.2	12.5		32	Monday	1	43605	11955	48	22	25.5	12	88	80	75	12.1	7.8		58	Monday	1	43605	Lucerne	31	22	18.7	11	89	72	68	10.7	6.5
7	Tuesday	1	43606	Wedgetail	42	18	26.3	11	89	81	75	12.3	13.2		33	Tuesday	1	43606	11955	48	24	22.9	12	88	75	70	11.3	7.9		59	Tuesday	1	43606	Lucerne	37	26	16.4	11	89	68	64	10	7.7
8	Wednesday	2	43607	Wedgetail	43	21	24.7	11	89	80	74	12.1	14.4		34	Wednesday	2	43607	11955	47	22	22.6	11	89	76	71	11.5	9.5		60	Wednesday	2	43607	Lucerne	28	22	21	12	88	76	71	11.4	8.5
9	Thursday	2	43608	Wedgetail	43	19	24.2	10	90	81	75	12.3	14.2		35	Thursday	2	43608	11955	50	24	19.3	10	90	74	70	11.1	11.5		61	Thursday	2	43608	Lucerne	30	22	19.9	12	88	73	69	10.9	8.9
10	Friday	2	43609	Wedgetail	42	19	21.8	10	90	81	76	12.3	19.2		36	Friday	2	43609	11955	47	22	23.1	11	89	78	72	11.7	11.3		62	Friday	2	43609	Lucerne	28	20	19.8	11	89	76	71	11.4	7.4
11	Saturday	2	43610	Wedgetail	41	20	24.9	11	89	82	76	12.4	15.8		37	Saturday	2	43610	11955	46	23	21.3	11	89	76	71	11.4	9.6		63	Saturday	2	43610	Lucerne	33	23	18	12	88	73	69	10.9	7
12	Sunday	2	43611	Wedgetail	43	20	22	10	90	79	74	12	16.5		38	Sunday	2	43611	11955	43	20	21.9	11	89	80	75	12.1	12		64	Sunday	2	43611	Lucerne	34	24	15.8	11	89	71	67	10.5	6.7
13	Monday	2	43612	Wedgetail	42	20	24.5	11	89	81	76	12.4	14.1		39	Monday	2	43612	11955	46	22	21.9	11	89	78	73	11.9	9.7		65	Monday	2	43612	Lucerne	34	23	17	12	88	72	68	10.8	7.6
14	Tuesday	2	43613	Wedgetail	42	19	24.3	11	89	80	75	12.1	15		40	Tuesday	2	43613	11955	45	21	24.9	12	88	81	76	12.3	8.5		66	Tuesday	2	43613	Lucerne	32	23	19.3	13	87	73	69	11	6.5
15	Wednesday	3	43614	Wedgetail	41	20	27.6	11	89	83	77	12.6	11.5		41	Wednesday	3	43614	11955	42	21	28	12	88	82	76	12.5	6.7		67	Wednesday	3	43614	Lucerne	31	23	18.7	11	89	73	68	10.9	8.1
16	Thursday	3	43615	Wedgetail	42	20	25.8	11	89	81	75	12.2	13.1		42	Thursday	3	43615	11955	41	20	24.9	13	87	79	74	12	9.9		68	Thursday	3	43615	Lucerne	33	23	19.3	11	89	74	70	11.1	5.1
17	Friday	3	43616	Wedgetail	44	21	25.2	10	90	81	76	12.4	13.5		43	Friday	3	43616	11955	45	24	23	11	89	79	74	12	11		69	Friday	3	43616	Lucerne	38	26	21.1	11	89	69	66	10.3	7
18	Saturday	3	43617	Wedgetail	42	19	28.3	11	89	81	75	12.2	11.2		44	Saturday	3	43617	11955	42	22	26.1	11	89	81	76	12.4	9.1		70	Sunday	3	43618	Lucerne	38	27	17.8	10	90	67	63	9.8	5.3
19	Sunday	3	43618	Wedgetail	40	20	28.1	11	89	83	77	12.6	14.5		45	Sunday	3	43618	11955	41	20	27.2	11	89	85	79	12.9	11.8		71	Monday	3	43619	Lucerne	37	26	22.3	11	89	70	66	10.5	4.9
20	Monday	3	43619	Wedgetail	45	22	23.4	10	90	79	74	11.9	15.5		46	Monday	3	43619	11955	43	20	23.3	12	88	79	74	12	11.2		72	Wednesday	3	43621	Lucerne	47	35	17.9	11	90	61	59	8.9	6.4
21	Tuesday	3	43620	Wedgetail	43	21	24.8	10	90	79	74	11.9	14.2		47	Tuesday	3	43620	11955	44	21	26.5	13	87	82	76	12.5	10.9		73	Thursday	4	43622	Lucerne	37	28	21	11	89	68	64	10.1	6.1
22	Wednesday	4	43621	Wedgetail	40	20	26.7	11	90	81	76	12.4	15.6		48	Wednesday	4	43621	11955	44	22	26.1	12	88	80	75	12.2	8.3		74	Friday	4	43623	Lucerne	41	29	19.9	11	89	67	64	9.9	4.9
23	Thursday	4	43622	Wedgetail	40	19	28.9	11	89	82	76	12.4	14.8		49	Thursday	4	43622	11955	44	21	25.4	11	89	81	75	12.3	8.7		75	Sunday	4	43625	Lucerne	36	26	20.3	11	89	67	64	10	3.9
24	Friday	4	43623	Wedgetail	39	21	26.7	11	89	83	78	12.7	16.3		50	Friday	4	43623	11955	40	19	24.7	10	90	84	78	12.8	14.5						Mean	34.2609	24.4783	18.9435	11.1739	88.8696	71.0435	67.1304	10.5913	6.94783
25	Saturday	4	43624	Wedgetail	38	19	30.5	11	89	83	77	12.6	12		51	Saturday	4	43624	11955	42	22	25.5	11	89	83	77	12.7	10.8						stddev	4.28759	3.21742	1.59083	0.650327	0.694416	3.54809	2.98944	0.598417	1.44878
26	Sunday	4	43625	Wedgetail	37	17	30.1	11	89	83	77	12.6	14		52	Sunday	4	43625	11955	40	19	24.8	11	89	83	77	12.6	13.8
				mean	41.8077	19.6923	26.1731	10.7692	89.2692	80.8077	75.2692	12.2577	13.8962						mean	44.8077	21.6154	24.2846	11.3846	88.6154	79.2308	74	12.0154	9.96923
				stddev	2.00038	1.12318	2.29862	0.514408	0.533494	1.52366	1.37281	0.25483	1.95867						stddev	2.85684	1.41639	1.98064	0.752432	0.752432	2.94357	2.52982	0.496139	1.84754

## Sheet: MEI PW
Week	Pen No:	snap tag	Treatment	Wheat Intake (DM kg)	Total W MEIntake (kg)	CP % W	NDF%	Week	Pen No:	snap tag	Treatment	PW Intake (DM kg)	PW MEI (kg)	CP % PW	NDF % PW	Week	Pen No:	snap tag	Treatment	PW DMI (kg)	Lucerne intake (kg)	Total Intake (DMI kg)	PW MEI (kg)	Lucerne MEI (kg)	PWL MEI(kg)	CP % PWL	NDF % PWL		Feed composition means	ME (ME MJ/kg DM)		diet	Pen no.	Snap tag abbattoir and rumen epithelium sampleno.
1	27	5	W	0.614144	7.52799	16.074	25.676	1	45	1	PW	0.520682	6.25619	12.6446	23.3305	1	2	38	PWL	0.278263	0.310549	0.588812	3.34344	3.28912	6.63255	11.1541	20.1732	W	mean	12.2577		PW	45	1
1	27	5	W	0.890257	10.9125	23.3008	37.2196	1	45	1	PW	0.833313	10.0126	20.2367	37.3388	1	2	38	PWL	0.417703	0.599244	1.01695	5.01886	6.34677	11.3656	19.2645	34.8415		stddev	0.25483		PW	5	3
1	27	5	W	0.967184	11.8554	25.3142	40.4357	1	45	1	PW	0.879088	10.5626	21.3483	39.3899	1	2	38	PWL	0.440648	0.574156	1.0148	5.29456	6.08106	11.3756	19.2239	34.7681					PW	14	11
1	27	5	W	1.01789	12.477	26.6414	42.5557	1	45	1	PW	1.00985	12.1338	24.5239	45.2492	1	2	38	PWL	0.504366	0.694928	1.19929	6.06015	7.36019	13.4203	22.7188	41.0888	PW	mean	12.0154		PW	28	16
1	27	5	W	1.21602	14.9057	31.8271	50.8392	1	45	1	PW	1.15425	13.8687	28.0305	51.7192	1	2	38	PWL	0.578871	0.803347	1.38222	6.95536	8.5085	15.4639	26.184	47.356		stddev	0.496139		PW	43	27
1	27	5	W	1.06144	13.0108	27.7811	44.3763	1	45	1	PW	1.00213	12.0409	24.3362	44.9029	1	2	38	PWL	0.502069	0.802629	1.3047	6.03255	8.50088	14.5334	24.7155	44.7001					PW	22	37
1	27	5	W	1.21141	14.8491	31.7064	50.6463	1	45	1	PW	1.09619	13.1712	26.6207	49.118	1	2	38	PWL	0.549202	0.822393	1.3716	6.59888	8.71022	15.3091	25.9828	46.9921	L	Mean	10.5913		PW	37	40
2	27	5	W	1.22721	15.0428	32.1199	51.307	2	45	1	PW	1.19607	14.3712	29.046	53.593	2	2	38	PWL	0.601051	0.64039	1.24144	7.22186	6.78256	14.0044	23.5172	42.5328		stddev	0.598417		PW	35	45
2	27	5	W	1.28577	15.7606	33.6525	53.755	2	45	1	PW	1.39499	16.7613	33.8767	62.5062	2	2	38	PWL	0.762407	0.70592	1.46833	9.16061	7.47661	16.6372	27.8152	50.3061			CP%		PW+L	44	4
2	27	5	W	1.45332	17.8144	38.038	60.7601	2	45	1	PW	1.47396	17.7102	35.7946	66.0449	2	2	38	PWL	0.864132	0.729854	1.59399	10.3829	7.7301	18.113	30.1956	54.6113	W	Mean	26.1731		PW+L	15	7
2	27	5	W	1.27107	15.5804	33.2679	53.1406	2	45	1	PW	1.2912	15.5142	31.3562	57.8556	2	2	38	PWL	0.780406	0.762464	1.54287	9.37688	8.07549	17.4524	29.2273	52.8601		stddev	2.29862		PW+L	46	9
2	27	5	W	1.16469	14.2764	30.4835	48.693	2	45	1	PW	1.34671	16.1813	32.7044	60.3431	2	2	38	PWL	0.928767	0.599922	1.52869	11.1595	6.35395	17.5134	28.9587	52.3742					PW+L	8	17
2	27	5	W	1.3346	16.3592	34.9307	55.7967	2	45	1	PW	1.41812	17.0393	34.4386	63.5429	2	2	38	PWL	0.968745	0.461086	1.42983	11.6398	4.88351	16.5233	27.086	48.9873	PW	Mean	24.2846		PW+L	10	18
2	27	5	W	1.45539	17.8397	38.0921	60.8465	2	45	1	PW	1.21861	14.6421	29.5935	54.6031	2	2	38	PWL	0.61084	0.843715	1.45455	7.33947	8.93605	16.2755	27.5543	49.8343		stddev	1.98064		PW+L	33	22
3	27	5	W	1.21676	14.9147	31.8464	50.87	3	45	1	PW	1.07878	12.9619	26.1977	48.3376	3	2	38	PWL	0.553993	0.655114	1.20911	6.65643	6.93852	13.5949	22.9047	41.4251					PW+L	21	24
3	27	5	W	1.2033	14.7497	31.494	50.3071	3	45	1	PW	1.28946	15.4933	31.314	57.7776	3	2	38	PWL	0.921482	0.528892	1.45037	11.072	5.60165	16.6736	27.4751	49.6911	PWL	Mean	18.9435		PW+L	40	35
3	27	5	W	1.22729	15.0438	32.1221	51.3103	3	45	1	PW	1.25729	15.1068	30.5328	56.3362	3	2	38	PWL	0.946939	0.487005	1.43394	11.3778	5.15801	16.5359	27.1639	49.1282		stddev	1.59083		PW+L	19	36
3	27	5	W	1.27301	15.6042	33.3186	53.2216	3	45	1	PW	1.2016	14.4377	29.1804	53.841	3	2	38	PWL	0.93179	0.50946	1.44125	11.1958	5.39585	16.5917	27.3023	49.3785			NDF %		PW+L	2	38
3	27	5	W	1.44129	17.6669	37.723	60.2569	3	45	1	PW	1.36357	16.3838	33.1138	61.0985	3	2	38	PWL	0.977572	0.49279	1.47036	11.7459	5.21929	16.9652	27.8538	50.3759	W	mean	41.8077		PW+L	25	42
3	27	5	W	1.20595	14.7821	31.5634	50.4179	3	45	1	PW	1.22387	14.7053	29.7212	54.8387	3	2	38	PWL	0.835172	0.31358	1.14875	10.0349	3.32122	13.3561	21.7614	39.3572		stddev	2.00038		PW+L	31	44
3	27	5	W	1.43194	17.5522	37.4782	59.866	3	45	1	PW	1.52438	18.3161	37.0191	68.3041	3	2	38	PWL	1.14355	0.412029	1.55558	13.7402	4.36393	18.1041	29.4681	53.2955					W	27	5
4	27	5	W	1.42555	17.4739	37.311	59.5988	4	45	1	PW	1.25726	15.1065	30.5321	56.3351	4	2	38	PWL	0.868904	0.48589	1.35479	10.4402	5.14621	15.5864	25.6645	46.4164	PW	mean	44.8077		W	41	6
4	27	5	W	1.6164	19.8133	42.3061	67.5778	4	45	1	PW	1.28505	15.4404	31.207	57.5803	4	2	38	PWL	0.968472	0.401882	1.37035	11.6366	4.25646	15.893	25.9593	46.9495		stddev	2.85684		W	9	12
4	27	5	W	1.63993	20.1017	42.922	68.5616	4	45	1	PW	1.60873	19.3295	39.0674	72.0835	4	2	38	PWL	1.26829	0.48255	1.75084	15.239	5.11083	20.3498	33.167	59.9853					W	34	14
4	27	5	W	1.28513	15.7528	33.6359	53.7284	4	45	1	PW	1.34576	16.1698	32.6812	60.3002	4	2	38	PWL	1.03908	0.453177	1.49226	12.4849	4.79974	17.2847	28.2686	51.126	PWL	Mean	34.2609		W	39	19
4	27	5	W	1.40725	17.2496	36.8319	58.8337	4	45	1	PW	1.64348	19.7471	39.9113	73.6406	4	2	38	PWL	1.2242	0.414681	1.63888	14.7093	4.39201	19.1013	31.0462	56.1496		stddev	4.28759		W	18	26
4	27	5	W	1.51671	18.5914	39.6969	63.4101	4	45	1	PW	1.84639	22.1851	44.839	82.7327	4	2	38	PWL	1.44057	0.552907	1.99348	17.309	5.85601	23.165	37.7634	68.2982					W	4	30
1	41	6	W	0.619349	7.59179	16.2103	25.8935	1	5	3	PW	0.442391	5.3155	10.7433	19.8225	1	8	17	PWL	0.172617	0.426596	0.599213	2.07406	4.51821	6.59227	11.3512	20.5296					W	16	31
1	41	6	W	0.892493	10.9399	23.3593	37.3131	1	5	3	PW	0.790391	9.49685	19.1943	35.4156	1	8	17	PWL	0.404094	0.567059	0.971153	4.85534	6.0059	10.8612	18.397	33.2725					W	29	39
1	41	6	W	0.965975	11.8406	25.2825	40.3852	1	5	3	PW	0.863627	10.3768	20.9728	38.6971	1	8	17	PWL	0.441753	0.55054	0.992293	5.30783	5.83094	11.1388	18.7975	33.9968					W	43	43
1	41	6	W	1.01789	12.477	26.6414	42.5557	1	5	3	PW	1.00985	12.1338	24.5239	45.2492	1	8	17	PWL	0.503242	0.652952	1.15619	6.04665	6.91562	12.9623	21.9023	39.6122
1	41	6	W	1.22727	15.0435	32.1215	51.3094	1	5	3	PW	1.1461	13.7708	27.8325	51.3539	1	8	17	PWL	0.576542	0.689334	1.26588	6.92737	7.30095	14.2283	23.9801	43.37
1	41	6	W	1.05718	12.9586	27.6698	44.1984	1	5	3	PW	0.999107	12.0047	24.2629	44.7677	1	8	17	PWL	0.502069	0.794053	1.29612	6.03255	8.41006	14.4426	24.5531	44.4063
1	41	6	W	1.21874	14.9389	31.8981	50.9527	1	5	3	PW	1.08404	13.0252	26.3255	48.5733	1	8	17	PWL	0.546992	0.733344	1.28034	6.57232	7.76707	14.3394	24.254	43.8654
2	41	6	W	1.22106	14.9674	31.9589	51.0496	2	5	3	PW	1.1852	14.2407	28.7822	53.1063	2	8	17	PWL	0.59743	0.633533	1.23096	7.17835	6.70994	13.8883	23.3187	42.1739
2	41	6	W	1.3051	15.9976	34.1586	54.5634	2	5	3	PW	1.31226	15.7673	31.8676	58.7992	2	8	17	PWL	0.749679	0.695937	1.44562	9.00768	7.37088	16.3786	27.385	49.5281
2	41	6	W	1.2202	14.9568	31.9363	51.0136	2	5	3	PW	1.19991	14.4174	29.1393	53.7652	2	8	17	PWL	0.839443	0.684238	1.52368	10.0862	7.24697	17.3332	28.8638	52.2026
2	41	6	W	1.2343	15.1296	32.3053	51.6031	2	5	3	PW	1.0796	12.9718	26.2177	48.3744	2	8	17	PWL	0.753104	0.659163	1.41227	9.04883	6.98139	16.0302	26.7532	48.3855
2	41	6	W	1.14528	14.0385	29.9754	47.8814	2	5	3	PW	1.24788	14.9938	30.3043	55.9147	2	8	17	PWL	0.796596	0.586915	1.38351	9.57141	6.2162	15.7876	26.2085	47.4003
2	41	6	W	1.2978	15.908	33.9673	54.2578	2	5	3	PW	1.33095	15.9919	32.3216	59.6368	2	8	17	PWL	0.944188	0.441518	1.38571	11.3448	4.67625	16.021	26.2501	47.4755
2	41	6	W	1.47389	18.0665	38.5763	61.62	2	5	3	PW	1.1961	14.3716	29.0468	53.5945	2	8	17	PWL	0.598561	0.832158	1.43072	7.19195	8.81363	16.0056	27.1028	49.0177
3	41	6	W	1.25608	15.3967	32.8756	52.514	3	5	3	PW	1.00717	12.1016	24.4588	45.1291	3	8	17	PWL	0.492752	0.614027	1.10678	5.9206	6.50335	12.424	20.9662	37.9192
3	41	6	W	1.28002	15.6901	33.502	53.5146	3	5	3	PW	1.26678	15.2209	30.7633	56.7615	3	8	17	PWL	0.88953	0.467188	1.35672	10.688	4.94813	15.6362	25.7009	46.4823
3	41	6	W	1.15707	14.183	30.2842	48.3746	3	5	3	PW	1.23399	14.8268	29.9669	55.2921	3	8	17	PWL	0.886564	0.467356	1.35392	10.6524	4.94991	15.6023	25.648	46.3865
3	41	6	W	1.26385	15.4919	33.0789	52.8387	3	5	3	PW	1.2403	14.9026	30.1201	55.5748	3	8	17	PWL	0.906691	0.487005	1.3937	10.8942	5.15801	16.0523	26.4015	47.7492
3	41	6	W	1.35143	16.5654	35.371	56.5	3	5	3	PW	1.33077	15.9897	32.3172	59.6286	3	8	17	PWL	0.917431	0.470525	1.38796	11.0233	4.98348	16.0068	26.2927	47.5526
3	41	6	W	1.17236	14.3704	30.6843	49.0137	3	5	3	PW	1.24698	14.983	30.2824	55.8743	3	8	17	PWL	0.77109	0.30021	1.0713	9.26494	3.17962	12.4446	20.2941	36.7037
3	41	6	W	1.47498	18.0798	38.6047	61.6655	3	5	3	PW	1.22108	14.6717	29.6534	54.7136	3	8	17	PWL	1.08601	0.196899	1.2829	13.0488	2.08542	15.1342	24.3027	43.9534
4	41	6	W	1.49266	18.2966	39.0675	62.4046	4	5	3	PW	1.17685	14.1402	28.5792	52.7317	4	8	17	PWL	0.870865	0.414863	1.28573	10.4638	4.39394	14.8577	24.3562	44.0502
4	41	6	W	1.60947	19.7284	42.1249	67.2884	4	5	3	PW	1.20925	14.5296	29.3662	54.1838	4	8	17	PWL	0.95242	0.411076	1.3635	11.4437	4.35383	15.7975	25.8294	46.7145
4	41	6	W	1.63878	20.0876	42.8919	68.5136	4	5	3	PW	1.48987	17.9013	36.1808	66.7574	4	8	17	PWL	1.21174	0.415413	1.62715	14.5595	4.39976	18.9593	30.824	55.7477
4	41	6	W	1.34601	16.4989	35.2292	56.2735	4	5	3	PW	1.15623	13.8925	28.0785	51.8079	4	8	17	PWL	0.995269	0.352471	1.34774	11.9585	3.73313	15.6917	25.5309	46.1748
4	41	6	W	1.42198	17.4302	37.2176	59.4497	4	5	3	PW	1.44505	17.3629	35.0926	64.7495	4	8	17	PWL	1.14797	0.397567	1.54554	13.7933	4.21075	18.0041	29.2779	52.9515
4	41	6	W	1.72195	21.1072	45.0688	71.9909	4	5	3	PW	1.40918	16.9318	34.2214	63.1421	4	8	17	PWL	1.27801	0.383086	1.6611	15.3558	4.05738	19.4132	31.467	56.9107
1	9	12	W	0.618308	7.57903	16.183	25.85	1	14	11	PW	0.491441	5.90485	11.9344	22.0203	1	10	18	PWL	0.250908	0.441306	0.692214	3.01476	4.67401	7.68877	13.1129	23.7159
1	9	12	W	0.849994	10.419	22.2469	35.5363	1	14	11	PW	0.824937	9.91194	20.0333	36.9635	1	10	18	PWL	0.411422	0.501158	0.91258	4.94339	5.30791	10.2513	17.2874	31.2658
1	9	12	W	0.965975	11.8406	25.2825	40.3852	1	14	11	PW	0.883506	10.6157	21.4556	39.5879	1	10	18	PWL	0.4285	0.5653	0.9938	5.1486	5.98726	11.1359	18.826	34.0485
1	9	12	W	1.01676	12.4631	26.6117	42.5084	1	14	11	PW	1.00985	12.1338	24.5239	45.2492	1	10	18	PWL	0.502119	0.682491	1.18461	6.03315	7.22847	13.2616	22.4406	40.5858
1	9	12	W	1.23977	15.1967	32.4486	51.8319	1	14	11	PW	1.15075	13.8268	27.9456	51.5626	1	10	18	PWL	0.500834	0.716277	1.21711	6.01772	7.58631	13.604	23.0563	41.6993
1	9	12	W	1.06037	12.9977	27.7533	44.3318	1	14	11	PW	1.00213	12.0409	24.3362	44.9029	1	10	18	PWL	0.499051	0.797484	1.29653	5.99628	8.44639	14.4427	24.5609	44.4204
1	9	12	W	1.21996	14.9539	31.9301	51.0037	1	14	11	PW	1.0984	13.1978	26.6743	49.217	1	10	18	PWL	0.505001	0.785726	1.29073	6.06778	8.32186	14.3896	24.4509	44.2214
2	9	12	W	1.22721	15.0428	32.1199	51.307	2	14	11	PW	1.18641	14.2552	28.8116	53.1604	2	10	18	PWL	0.590189	0.599251	1.18944	7.09134	6.34685	13.4382	22.5321	40.7512
2	9	12	W	1.30389	15.9827	34.1269	54.5128	2	14	11	PW	1.38099	16.5931	33.5367	61.8788	2	10	18	PWL	0.719131	0.668841	1.38797	8.64064	7.0839	15.7245	26.293	47.5532
2	9	12	W	1.47564	18.088	38.6222	61.6933	2	14	11	PW	1.40854	16.9241	34.2057	63.1132	2	10	18	PWL	0.836974	0.69601	1.53298	10.0566	7.37165	17.4282	29.04	52.5213
2	9	12	W	1.34807	16.5243	35.2832	56.3598	2	14	11	PW	1.19222	14.325	28.9527	53.4208	2	10	18	PWL	0.518754	0.685398	1.20415	6.23303	7.25926	13.4923	22.8108	41.2553
2	9	12	W	1.26282	15.4793	33.052	52.7958	2	14	11	PW	1.32171	15.8808	32.0971	59.2226	2	10	18	PWL	0.870421	0.572283	1.4427	10.4584	6.06122	16.5197	27.3298	49.4283
2	9	12	W	1.34292	16.461	35.1482	56.1442	2	14	11	PW	1.36042	16.3459	33.0372	60.9572	2	10	18	PWL	0.87052	0.437849	1.30837	10.4596	4.63739	15.097	24.785	44.8258
2	9	12	W	1.46526	17.9607	38.3503	61.2591	2	14	11	PW	1.20326	14.4577	29.2208	53.9154	2	10	18	PWL	0.553541	0.81771	1.37125	6.65101	8.66062	15.3116	25.9763	46.9803
3	9	12	W	1.21349	14.8745	31.7607	50.7331	3	14	11	PW	1.00246	12.045	24.3444	44.918	3	10	18	PWL	0.444701	0.540983	0.985684	5.34326	5.72971	11.073	18.6723	33.7704
3	9	12	W	1.29516	15.8757	33.8983	54.1477	3	14	11	PW	1.27709	15.3447	31.0136	57.2234	3	10	18	PWL	0.832839	0.49804	1.33088	10.0069	5.27489	15.2818	25.2115	45.5971
3	9	12	W	1.2776	15.6604	33.4388	53.4136	3	14	11	PW	1.25835	15.1195	30.5585	56.3837	3	10	18	PWL	0.802886	0.421041	1.22393	9.64698	4.45938	14.1064	23.1854	41.9328
3	9	12	W	1.30049	15.9409	34.0377	54.3703	3	14	11	PW	1.22356	14.7016	29.7138	54.825	3	10	18	PWL	0.737275	0.391569	1.12884	8.85864	4.14722	13.0059	21.3842	38.6752
3	9	12	W	1.4903	18.2677	39.0058	62.3062	3	14	11	PW	1.28156	15.3984	31.1222	57.4237	3	10	18	PWL	0.723885	0.252332	0.976217	8.69775	2.67253	11.3703	18.4929	33.446
3	9	12	W	1.23009	15.078	32.1952	51.4271	3	14	11	PW	1.23227	14.8062	29.9253	55.2153	3	10	18	PWL	0.528417	0.350042	0.87846	6.34914	3.70741	10.0565	16.6411	30.0968
3	9	12	W	1.50437	18.4401	39.3741	62.8944	3	14	11	PW	1.40093	16.8327	34.021	62.7723	3	10	18	PWL	1.07136	0.37192	1.44328	12.8728	3.93912	16.8119	27.3407	49.448
4	9	12	W	1.35381	16.5945	35.4333	56.5995	4	14	11	PW	1.12879	13.5629	27.4122	50.5785	4	10	18	PWL	0.806139	0.437462	1.2436	9.68607	4.63329	14.3194	23.5581	42.6069
4	9	12	W	1.54948	18.9931	40.5547	64.7802	4	14	11	PW	1.15218	13.8439	27.9802	51.6265	4	10	18	PWL	0.828463	0.450476	1.27894	9.9543	4.77113	14.7254	24.2275	43.8176
4	9	12	W	1.62958	19.9749	42.6511	68.1289	4	14	11	PW	1.56372	18.7887	37.9744	70.0668	4	10	18	PWL	1.13673	0.451779	1.58851	13.6582	4.78493	18.4432	30.0919	54.4237
4	9	12	W	1.28223	15.7172	33.56	53.6072	4	14	11	PW	1.1848	14.2358	28.7724	53.0881	4	10	18	PWL	0.964792	0.373452	1.33824	11.5923	3.95534	15.5477	25.351	45.8494
4	9	12	W	1.31252	16.0884	34.3526	54.8733	4	14	11	PW	1.44057	17.309	34.9837	64.5486	4	10	18	PWL	1.11434	0.390985	1.50532	13.3892	4.14104	17.5302	28.5161	51.5737
4	9	12	W	1.73143	21.2233	45.3168	72.387	4	14	11	PW	1.73765	20.8785	42.1982	77.8601	4	10	18	PWL	1.14124	0.338327	1.47957	13.7125	3.58332	17.2958	28.0282	50.6914
1	34	14	W	0.611021	7.48971	15.9923	25.5454	1	28	16	PW	0.498043	5.98418	12.0948	22.3162	1	15	7	PWL	0.199029	0.465823	0.664852	2.39141	4.93368	7.32508	12.5946	22.7784
1	34	14	W	0.892493	10.9399	23.3593	37.3131	1	28	16	PW	0.821797	9.87421	19.957	36.8228	1	15	7	PWL	0.410375	0.548668	0.959043	4.93081	5.81111	10.7419	18.1676	32.8577
1	34	14	W	0.967184	11.8554	25.3142	40.4357	1	28	16	PW	0.872462	10.483	21.1874	39.093	1	15	7	PWL	0.440648	0.569728	1.01038	5.29456	6.03416	11.3287	19.14	34.6164
1	34	14	W	1.01902	12.4909	26.671	42.603	1	28	16	PW	1.00761	12.1068	24.4694	45.1486	1	15	7	PWL	0.494256	0.676272	1.17053	5.93867	7.1626	13.1013	22.1739	40.1033
1	34	14	W	1.24852	15.304	32.6776	52.1977	1	28	16	PW	1.15308	13.8547	28.0022	51.667	1	15	7	PWL	0.577707	0.71792	1.29563	6.94137	7.60371	14.5451	24.5437	44.3893
1	34	14	W	1.0625	13.0238	27.8089	44.4208	1	28	16	PW	0.971941	11.6782	23.6032	43.5504	1	15	7	PWL	0.503075	0.756323	1.2594	6.04464	8.01045	14.0551	23.8574	43.1481
1	34	14	W	1.22118	14.9689	31.9621	51.0548	1	28	16	PW	1.06857	12.8393	25.9498	47.8801	1	15	7	PWL	0.488426	0.689693	1.17812	5.86862	7.30475	13.1734	22.3177	40.3634
2	34	14	W	1.22844	15.0579	32.1522	51.3584	2	28	16	PW	1.19003	14.2987	28.8995	53.3226	2	15	7	PWL	0.602258	0.641761	1.24402	7.23636	6.79709	14.0334	23.566	42.6212
2	34	14	W	1.32927	16.2938	34.7911	55.5738	2	28	16	PW	1.38608	16.6543	33.6604	62.107	2	15	7	PWL	0.750951	0.670268	1.42122	9.02297	7.09901	16.122	26.9228	48.6922
2	34	14	W	1.48681	18.2248	38.9143	62.1599	2	28	16	PW	1.13325	13.6164	27.5205	50.7782	2	15	7	PWL	0.849319	0.631264	1.48058	10.2049	6.68591	16.8908	28.0474	50.7261
2	34	14	W	1.36301	16.7074	35.6742	56.9844	2	28	16	PW	1.28323	15.4185	31.1628	57.4987	2	15	7	PWL	0.770168	0.606692	1.37686	9.25386	6.42566	15.6795	26.0825	47.1724
2	34	14	W	1.28763	15.7834	33.7012	53.8328	2	28	16	PW	1.25503	15.0796	30.4778	56.2348	2	15	7	PWL	0.918051	0.466606	1.38466	11.0307	4.94196	15.9727	26.2302	47.4395
2	34	14	W	1.41653	17.3634	37.075	59.2219	2	28	16	PW	1.36533	16.4049	33.1565	61.1772	2	15	7	PWL	0.933138	0.34979	1.28293	11.212	3.70473	14.9167	24.3031	43.9542
2	34	14	W	1.47883	18.127	38.7054	61.8263	2	28	16	PW	1.2094	14.5314	29.3698	54.1905	2	15	7	PWL	0.608793	0.79604	1.40483	7.31488	8.4311	15.746	26.6124	48.1308
3	34	14	W	1.30414	15.9858	34.1334	54.5232	3	28	16	PW	0.983619	11.8186	23.8868	44.0737	3	15	7	PWL	0.484272	0.527287	1.01156	5.81872	5.58466	11.4034	19.1625	34.6569
3	34	14	W	1.30727	16.0242	34.2154	54.6541	3	28	16	PW	1.26472	15.1961	30.7132	56.6692	3	15	7	PWL	0.912206	0.476003	1.38821	10.9605	5.04149	16.002	26.2975	47.5612
3	34	14	W	1.35935	16.6625	35.5784	56.8313	3	28	16	PW	1.12065	13.4651	27.2146	50.2138	3	15	7	PWL	0.9194	0.432269	1.35167	11.0469	4.57829	15.6252	25.6053	46.3094
3	34	14	W	1.32084	16.1904	34.5704	55.2212	3	28	16	PW	1.15977	13.9351	28.1646	51.9666	3	15	7	PWL	0.935973	0.478584	1.41456	11.2461	5.06883	16.3149	26.7966	48.464
3	34	14	W	1.51715	18.5967	39.7084	63.4284	3	28	16	PW	1.26625	15.2145	30.7504	56.7378	3	15	7	PWL	0.974292	0.287956	1.26225	11.7065	3.04983	14.7563	23.9114	43.2457
3	34	14	W	1.3256	16.2488	34.695	55.4202	3	28	16	PW	1.13562	13.645	27.5782	50.8847	3	15	7	PWL	0.721715	0.339104	1.06082	8.67168	3.59155	12.2632	20.0956	36.3446
3	34	14	W	1.57471	19.3023	41.215	65.835	3	28	16	PW	1.48776	17.8761	36.1298	66.6633	3	15	7	PWL	1.14355	0.322088	1.46564	13.7402	3.41133	17.1515	27.7643	50.214
4	34	14	W	1.50307	18.4242	39.34	62.84	4	28	16	PW	1.20921	14.5291	29.3652	54.1818	4	15	7	PWL	0.875769	0.374506	1.25028	10.5227	3.96651	14.4892	23.6846	42.8355
4	34	14	W	1.71793	21.0578	44.9634	71.8226	4	28	16	PW	1.26989	15.2583	30.8389	56.901	4	15	7	PWL	0.968472	0.320455	1.28893	11.6366	3.39404	15.0306	24.4168	44.1598
4	34	14	W	1.70203	20.863	44.5474	71.158	4	28	16	PW	1.63758	19.6762	39.7681	73.3763	4	15	7	PWL	1.25213	0.345478	1.59761	15.0449	3.65906	18.7039	30.2643	54.7355
4	34	14	W	1.42138	17.4228	37.2018	59.4245	4	28	16	PW	1.26766	15.2314	30.7846	56.8009	4	15	7	PWL	1.02003	0.292327	1.31236	12.2561	3.09613	15.3522	24.8607	44.9626
4	34	14	W	1.55986	19.1203	40.8264	65.2143	4	28	16	PW	1.61658	19.4238	39.2579	72.4351	4	15	7	PWL	1.21187	0.311998	1.52387	14.5611	3.30446	17.8656	28.8674	52.2091
4	34	14	W	1.92615	23.6101	50.4132	80.5278	4	28	16	PW	1.89012	22.7105	45.9007	84.6917	4	15	7	PWL	1.41815	0.207999	1.62615	17.0396	2.20298	19.2426	30.8049	55.7132
1	39	19	W	0.617267	7.56627	16.1558	25.8065	1	43	27	PW	0.327313	3.93279	7.94866	14.6661	1	19	36	PWL	0.17922	0.39881	0.57803	2.1534	4.22392	6.37732	10.9499	19.8038
1	39	19	W	0.886901	10.8714	23.2129	37.0793	1	43	27	PW	0.824937	9.91194	20.0333	36.9635	1	19	36	PWL	0.403047	0.54407	0.947117	4.84276	5.76241	10.6052	17.9417	32.4491
1	39	19	W	0.962348	11.7962	25.1876	40.2335	1	43	27	PW	0.879088	10.5626	21.3483	39.3899	1	19	36	PWL	0.441753	0.581536	1.02329	5.30783	6.15922	11.4671	19.3846	35.0587
1	39	19	W	1.01563	12.4492	26.5821	42.461	1	43	27	PW	1.00761	12.1068	24.4694	45.1486	1	19	36	PWL	0.502119	0.687155	1.18927	6.03315	7.27786	13.311	22.529	40.7456
1	39	19	W	1.24102	15.212	32.4813	51.8842	1	43	27	PW	1.14842	13.7988	27.8891	51.4583	1	19	36	PWL	0.568389	0.737634	1.30602	6.82941	7.8125	14.6419	24.7406	44.7455
1	39	19	W	1.03804	12.724	27.1687	43.3981	1	43	27	PW	0.998101	11.9926	24.2385	44.7226	1	19	36	PWL	0.500057	0.823209	1.32327	6.00837	8.71885	14.7272	25.0673	45.3362
1	39	19	W	1.21385	14.879	31.7703	50.7484	1	43	27	PW	1.10062	13.2243	26.728	49.316	1	19	36	PWL	0.549202	0.78398	1.33318	6.59888	8.30337	14.9022	25.2551	45.676
2	39	19	W	1.22229	14.9824	31.9911	51.1011	2	43	27	PW	1.17676	14.1392	28.5771	52.7277	2	19	36	PWL	0.591395	0.654103	1.2455	7.10584	6.9278	14.0336	23.5941	42.6718
2	39	19	W	1.30389	15.9827	34.1269	54.5128	2	43	27	PW	1.37717	16.5472	33.444	61.7077	2	19	36	PWL	0.739496	0.695937	1.43543	8.88533	7.37088	16.2562	27.1921	49.1792
2	39	19	W	1.43472	17.5864	37.5511	59.9825	2	43	27	PW	1.45915	17.5322	35.4349	65.3811	2	19	36	PWL	0.859194	0.726911	1.5861	10.3236	7.69893	18.0225	30.0463	54.3413
2	39	19	W	1.3044	15.9889	34.1402	54.534	2	43	27	PW	1.273	15.2955	30.9142	57.04	2	19	36	PWL	0.754241	0.711633	1.46587	9.0625	7.53712	16.5996	27.7688	50.2221
2	39	19	W	1.22616	15.0299	32.0923	51.2629	2	43	27	PW	1.37172	16.4817	33.3116	61.4635	2	19	36	PWL	0.883519	0.552773	1.43629	10.6158	5.85459	16.4704	27.2084	49.2086
2	39	19	W	1.39041	17.0432	36.3913	58.1298	2	43	27	PW	1.40216	16.8475	34.051	62.8277	2	19	36	PWL	0.929455	0.429287	1.35874	11.1678	4.54671	15.7145	25.7393	46.5517
2	39	19	W	1.45786	17.87	38.1566	60.9497	2	43	27	PW	1.21963	14.6544	29.6183	54.6489	2	19	36	PWL	0.602654	0.836492	1.43915	7.24112	8.85954	16.1007	27.2624	49.3064
3	39	19	W	1.23424	15.1289	32.3038	51.6007	3	43	27	PW	1.09291	13.1317	26.5409	48.9708	3	19	36	PWL	0.525728	0.623158	1.14889	6.31682	6.60005	12.9169	21.7639	39.3618
3	39	19	W	1.27497	15.6282	33.3699	53.3036	3	43	27	PW	1.30801	15.7162	31.7645	58.6089	3	19	36	PWL	0.909114	0.49804	1.40715	10.9233	5.27489	16.1982	26.6564	48.2103
3	39	19	W	1.20319	14.7483	31.4911	50.3025	3	43	27	PW	1.17149	14.0759	28.4493	52.4919	3	19	36	PWL	0.91834	0.487005	1.40535	11.0342	5.15801	16.1922	26.6221	48.1483
3	39	19	W	1.2608	15.4545	32.999	52.7111	3	43	27	PW	1.31977	15.8576	32.0502	59.1361	3	19	36	PWL	0.916104	0.513671	1.42977	11.0073	5.44044	16.4478	27.0849	48.9853
3	39	19	W	1.38527	16.9802	36.2568	57.915	3	43	27	PW	1.33514	16.0422	32.4234	59.8246	3	19	36	PWL	0.934927	0.491306	1.42623	11.2335	5.20357	16.4371	27.0178	48.864
3	39	19	W	1.207	14.795	31.5908	50.4618	3	43	27	PW	1.2869	15.4626	31.2519	57.6631	3	19	36	PWL	0.708058	0.379213	1.08727	8.50759	4.01636	12.5239	20.5967	37.2508
3	39	19	W	1.51067	18.5174	39.5389	63.1577	3	43	27	PW	1.52229	18.2909	36.9683	68.2103	3	19	36	PWL	1.12576	0.38529	1.51105	13.5265	4.08072	17.6072	28.6246	51.77
4	39	19	W	1.4753	18.0838	38.6132	61.679	4	43	27	PW	1.25824	15.1183	30.556	56.379	4	19	36	PWL	0.874788	0.534317	1.40911	10.5109	5.65912	16.17	26.6934	48.2772
4	39	19	W	1.64639	20.181	43.0912	68.832	4	43	27	PW	1.27257	15.2904	30.9038	57.0209	4	19	36	PWL	0.966689	0.408449	1.37514	11.6151	4.32601	15.9411	26.0499	47.1134
4	39	19	W	1.55253	19.0304	40.6344	64.9076	4	43	27	PW	1.65143	19.8426	40.1044	73.9968	4	19	36	PWL	1.25906	0.448981	1.70804	15.1281	4.7553	19.8834	32.3562	58.5189
4	39	19	W	1.28707	15.7765	33.6865	53.8092	4	43	27	PW	1.32195	15.8837	32.103	59.2334	4	19	36	PWL	1.01717	0.416811	1.43399	12.2217	4.41458	16.6363	27.1647	49.1296
4	39	19	W	1.38619	16.9915	36.281	57.9536	4	43	27	PW	1.639	19.6932	39.8024	73.4397	4	19	36	PWL	1.22645	0.4002	1.62665	14.7362	4.23864	18.9749	30.8143	55.7303
4	39	19	W	1.43777	17.6237	37.6308	60.1098	4	43	27	PW	1.87106	22.4815	45.4379	83.8378	4	19	36	PWL	1.41478	0.488402	1.90319	16.9992	5.17281	22.172	36.053	65.2048
1	18	26	W	0.617267	7.56627	16.1558	25.8065	1	22	37	PW	0.0603689	0.725355	1.46604	2.70499	1	21	24	PWL	0.201858	0.473996	0.675854	2.42541	5.02023	7.44564	12.803	23.1553
1	18	26	W	0.89473	10.9673	23.4178	37.4066	1	22	37	PW	0.533906	6.41509	12.9657	23.9231	1	21	24	PWL	0.406187	0.554799	0.960986	4.8805	5.87604	10.7565	18.2044	32.9242
1	18	26	W	0.965975	11.8406	25.2825	40.3852	1	22	37	PW	0.854792	10.2707	20.7583	38.3012	1	21	24	PWL	0.440648	0.552016	0.992664	5.29456	5.84657	11.1411	18.8045	34.0095
1	18	26	W	1.01676	12.4631	26.6117	42.5084	1	22	37	PW	1.00985	12.1338	24.5239	45.2492	1	21	24	PWL	0.504366	0.66539	1.16976	6.06015	7.04734	13.1075	22.1592	40.0768
1	18	26	W	1.23977	15.1967	32.4486	51.8319	1	22	37	PW	1.15075	13.8268	27.9456	51.5626	1	21	24	PWL	0.574212	0.721205	1.29542	6.89938	7.63851	14.5379	24.5397	44.3821
1	18	26	W	1.05931	12.9847	27.7254	44.2874	1	22	37	PW	0.985021	11.8354	23.9209	44.1365	1	21	24	PWL	0.501063	0.788908	1.28997	6.02046	8.35557	14.376	24.4365	44.1955
1	18	26	W	1.22118	14.9689	31.9621	51.0548	1	22	37	PW	1.06636	12.8127	25.8961	47.7811	1	21	24	PWL	0.546992	0.73509	1.28208	6.57232	7.78556	14.3579	24.2871	43.9253
2	18	26	W	1.22968	15.073	32.1844	51.4099	2	22	37	PW	1.16951	14.0522	28.4012	52.4033	2	21	24	PWL	0.59743	0.615707	1.21314	7.17835	6.52114	13.6995	22.981	41.5631
2	18	26	W	1.32806	16.279	34.7595	55.5233	2	22	37	PW	1.39117	16.7154	33.784	62.3351	2	21	24	PWL	0.75477	0.651728	1.4065	9.06885	6.90265	15.9715	26.644	48.1878
2	18	26	W	1.48805	18.24	38.9467	62.2117	2	22	37	PW	1.44187	17.3246	35.0152	64.6067	2	21	24	PWL	0.849319	0.640093	1.48941	10.2049	6.77942	16.9843	28.2146	51.0285
2	18	26	W	1.37336	16.8342	35.9449	57.4168	2	22	37	PW	1.21839	14.6394	29.5881	54.5932	2	21	24	PWL	0.758792	0.605052	1.36384	9.11717	6.40829	15.5255	25.8359	46.7265
2	18	26	W	1.28979	15.8098	33.7577	53.9229	2	22	37	PW	1.35148	16.2385	32.8201	60.5565	2	21	24	PWL	0.907334	0.538141	1.44548	10.902	5.69962	16.6016	27.3823	49.5232
2	18	26	W	1.40466	17.2179	36.7642	58.7255	2	22	37	PW	1.28184	15.4018	31.1289	57.4362	2	21	24	PWL	0.911038	0.410942	1.32198	10.9465	4.35241	15.2989	25.0429	45.2922
2	18	26	W	1.47513	18.0816	38.6086	61.6716	2	22	37	PW	1.19712	14.3839	29.0717	53.6403	2	21	24	PWL	0.605724	0.809042	1.41477	7.278	8.56881	15.8468	26.8006	48.4711
3	18	26	W	1.24735	15.2896	32.6469	52.1486	3	22	37	PW	1.02979	12.3733	25.0079	46.1423	3	21	24	PWL	0.481446	0.584353	1.0658	5.78476	6.18906	11.9738	20.1899	36.5152
3	18	26	W	1.28204	15.7148	33.5549	53.599	3	22	37	PW	1.29358	15.5429	31.4141	57.9623	3	21	24	PWL	0.908083	0.465719	1.3738	10.911	4.93257	15.8435	26.0246	47.0676
3	18	26	W	1.3059	16.0073	34.1794	54.5966	3	22	37	PW	1.22234	14.6868	29.6839	54.77	3	21	24	PWL	0.873853	0.454725	1.32858	10.4997	4.81613	15.3158	25.1679	45.5182
3	18	26	W	1.31575	16.128	34.4372	55.0084	3	22	37	PW	1.30409	15.6691	31.6693	58.4332	3	21	24	PWL	0.894142	0.468759	1.3629	10.7435	4.96477	15.7082	25.8181	46.6942
3	18	26	W	1.49381	18.3106	39.0975	62.4525	3	22	37	PW	1.32858	15.9634	32.264	59.5306	3	21	24	PWL	0.923992	0.445292	1.36928	11.1021	4.71622	15.8183	25.939	46.9129
3	18	26	W	1.25948	15.4383	32.9643	52.6558	3	22	37	PW	1.24173	14.9198	30.1549	55.639	3	21	24	PWL	0.700704	0.322088	1.02279	8.41923	3.41133	11.8306	19.3752	35.0417
3	18	26	W	1.52117	18.646	39.8137	63.5966	3	22	37	PW	1.27224	15.2864	30.8958	57.006	3	21	24	PWL	1.08287	0.368274	1.45114	13.0111	3.9005	16.9116	27.4897	49.7173
4	18	26	W	1.4915	18.2824	39.0372	62.3563	4	22	37	PW	1.04739	12.5848	25.4355	46.9312	4	21	24	PWL	0.857136	0.447148	1.30428	10.2988	4.73588	15.0347	24.7077	44.6859
4	18	26	W	1.68447	20.6477	44.0877	70.4237	4	22	37	PW	1.07459	12.9117	26.0961	48.1501	4	21	24	PWL	0.947069	0.470176	1.41725	11.3794	4.97978	16.3592	26.8476	48.5561
4	18	26	W	1.61118	19.7493	42.1695	67.3597	4	22	37	PW	1.41485	17	34.3592	63.3963	4	21	24	PWL	1.21751	0.425204	1.64272	14.6289	4.50346	19.1323	31.1187	56.2809
4	18	26	W	1.13633	13.9288	29.7412	47.5073	4	22	37	PW	1.18766	14.2701	28.8418	53.2161	4	21	24	PWL	0.939077	0.346877	1.28595	11.2834	3.67388	14.9572	24.3604	44.0579
4	18	26	W	1.43145	17.5463	37.4655	59.8458	4	22	37	PW	1.48877	17.8882	36.1543	66.7086	4	21	24	PWL	1.18945	0.329112	1.51856	14.2917	3.48572	17.7774	28.7668	52.0273
4	18	26	W	1.88931	23.1586	49.449	78.9876	4	22	37	PW	1.42487	17.1204	34.6025	63.8453	4	21	24	PWL	1.31389	0.333061	1.64695	15.7869	3.52755	19.3144	31.199	56.4259
1	4	30	W	0.570425	6.9921	14.9298	23.8482	1	37	40	PW	0.476348	5.72351	11.5679	21.3441	1	25	42	PWL	0.264114	0.483802	0.747916	3.17343	5.1241	8.29753	14.1681	25.6243
1	4	30	W	0.880191	10.7891	23.0373	36.7987	1	37	40	PW	0.8375	10.0629	20.3384	37.5264	1	25	42	PWL	0.415609	0.590048	1.00566	4.99371	6.24938	11.2431	19.0507	34.4547
1	4	30	W	0.957512	11.7369	25.061	40.0314	1	37	40	PW	0.881297	10.5891	21.402	39.4889	1	25	42	PWL	0.439544	0.575632	1.01518	5.28129	6.09669	11.378	19.231	34.7808
1	4	30	W	1.00883	12.366	26.4043	42.177	1	37	40	PW	0.998621	11.9988	24.2511	44.7459	1	25	42	PWL	0.503242	0.684045	1.18729	6.04665	7.24493	13.2916	22.4914	40.6775
1	4	30	W	1.22852	15.0589	32.1542	51.3617	1	37	40	PW	1.15541	13.8827	28.0588	51.7714	1	25	42	PWL	0.573048	0.772133	1.34518	6.88539	8.1779	15.0633	25.4824	46.0871
1	4	30	W	1.02421	12.5545	26.8068	42.82	1	37	40	PW	1.00514	12.0772	24.4095	45.0382	1	25	42	PWL	0.492007	0.824924	1.31693	5.91166	8.73702	14.6487	24.9473	45.1192
1	4	30	W	1.21385	14.879	31.7703	50.7484	1	37	40	PW	1.10062	13.2243	26.728	49.316	1	25	42	PWL	0.548097	0.843346	1.39144	6.5856	8.93213	15.5177	26.3588	47.6721
2	4	30	W	1.2186	14.9372	31.8944	50.9467	2	37	40	PW	1.17796	14.1537	28.6064	52.7818	2	25	42	PWL	0.599844	0.655474	1.25532	7.20736	6.94232	14.1497	23.7801	43.0083
2	4	30	W	1.30027	15.9383	34.0321	54.3613	2	37	40	PW	1.38862	16.6848	33.7222	62.221	2	25	42	PWL	0.757315	0.708772	1.46609	9.09944	7.50682	16.6063	27.7728	50.2294
2	4	30	W	1.41984	17.404	37.1617	59.3604	2	37	40	PW	1.46285	17.5767	35.5248	65.547	2	25	42	PWL	0.859194	0.732796	1.59199	10.3236	7.76127	18.0848	30.1578	54.543
2	4	30	W	1.30785	16.0312	34.2304	54.6781	2	37	40	PW	1.25024	15.0221	30.3617	56.0205	2	25	42	PWL	0.732626	0.801817	1.53444	8.80279	8.49229	17.2951	29.0677	52.5714
2	4	30	W	1.21322	14.8713	31.7536	50.7218	2	37	40	PW	1.31813	15.8379	32.0104	59.0626	2	25	42	PWL	0.859705	0.609677	1.46938	10.3297	6.45727	16.787	27.8352	50.3423
2	4	30	W	1.36548	16.7376	35.7387	57.0874	2	37	40	PW	1.44023	17.3049	34.9753	64.5332	2	25	42	PWL	0.933138	0.453748	1.38689	11.212	4.80579	16.0178	26.2725	47.5159
2	4	30	W	1.46773	17.9909	38.4149	61.3622	2	37	40	PW	1.21247	14.5683	29.4444	54.328	2	25	42	PWL	0.596515	0.855273	1.45179	7.16736	9.05846	16.2258	27.5019	49.7395
3	4	30	W	1.22987	15.0754	32.1895	51.418	3	37	40	PW	1.07595	12.928	26.1291	48.2109	3	25	42	PWL	0.496521	0.640277	1.1368	5.96589	6.78137	12.7473	21.5349	38.9477
3	4	30	W	1.23762	15.1704	32.3923	51.742	3	37	40	PW	1.26266	15.1713	30.6632	56.5768	3	25	42	PWL	0.766871	0.54946	1.31633	9.21425	5.8195	15.0338	24.9359	45.0987
3	4	30	W	1.24721	15.2879	32.6433	52.1429	3	37	40	PW	1.30707	15.705	31.7418	58.5669	3	25	42	PWL	0.834662	0.516477	1.35114	10.0288	5.47017	15.499	25.5953	46.2912
3	4	30	W	1.24248	15.23	32.5196	51.9453	3	37	40	PW	1.27585	15.3299	30.9836	57.168	3	25	42	PWL	0.861723	0.522091	1.38381	10.3539	5.52963	15.8836	26.2143	47.4107
3	4	30	W	1.42728	17.4952	37.3564	59.6715	3	37	40	PW	1.392	16.7254	33.8042	62.3724	3	25	42	PWL	0.96117	0.516539	1.47771	11.5488	5.47082	17.0196	27.9929	50.6276
3	4	30	W	1.16292	14.2547	30.4371	48.6188	3	37	40	PW	1.27745	15.349	31.0223	57.2394	3	25	42	PWL	0.85093	0.334242	1.18517	10.2243	3.54006	13.7643	22.4513	40.605
3	4	30	W	1.50437	18.4401	39.3741	62.8944	3	37	40	PW	1.54008	18.5046	37.4002	69.0073	3	25	42	PWL	1.13518	0.435122	1.5703	13.6396	4.60851	18.2481	29.747	53.7999
4	4	30	W	1.40819	17.2612	36.8567	58.8732	4	37	40	PW	1.24942	15.0122	30.3416	55.9835	4	25	42	PWL	0.873808	0.587588	1.4614	10.4991	6.22332	16.7225	27.6839	50.0687
4	4	30	W	1.60371	19.6577	41.9739	67.0473	4	37	40	PW	1.30467	15.6761	31.6835	58.4594	4	25	42	PWL	0.970256	0.454416	1.42467	11.658	4.81286	16.4709	26.9882	48.8105
4	4	30	W	1.57438	19.2982	41.2063	65.8211	4	37	40	PW	1.67567	20.1338	40.6929	75.0827	4	25	42	PWL	1.25906	0.492341	1.7514	15.1281	5.21453	20.3426	33.1776	60.0044
4	4	30	W	1.23972	15.1961	32.4472	51.8298	4	37	40	PW	1.36385	16.3872	33.1206	61.1111	4	25	42	PWL	1.00479	0.490942	1.49574	12.073	5.19972	17.2727	28.3344	51.2452
4	4	30	W	1.0557	12.9404	27.6308	44.1363	4	37	40	PW	1.6446	19.7605	39.9385	73.6909	4	25	42	PWL	1.21523	0.469971	1.68521	14.6015	4.97761	19.5791	31.9237	57.7366
4	4	30	W	1.5767	19.3268	41.2672	65.9184	4	37	40	PW	1.84752	22.1986	44.8662	82.7829	4	25	42	PWL	1.3251	0.481819	1.80692	15.9216	5.1031	21.0247	34.2293	61.9066
1	16	31	W	0.618308	7.57903	16.183	25.85	1	35	45	PW	0.528228	6.34686	12.8278	23.6687	1	33	22	PWL	0.265057	0.420058	0.685115	3.18476	4.44896	7.63373	12.9785	23.4726
1	16	31	W	0.88802	10.8851	23.2422	37.1261	1	35	45	PW	0.831219	9.98741	20.1858	37.245	1	33	22	PWL	0.412469	0.57932	0.991789	4.95597	6.13575	11.0917	18.7879	33.9795
1	16	31	W	0.928496	11.3812	24.3016	38.8183	1	35	45	PW	0.882401	10.6024	21.4288	39.5384	1	33	22	PWL	0.43844	0.5653	1.00374	5.26802	5.98726	11.2553	19.0143	34.389
1	16	31	W	1.01789	12.477	26.6414	42.5557	1	35	45	PW	1.00985	12.1338	24.5239	45.2492	1	33	22	PWL	0.503242	0.688709	1.19195	6.04665	7.29433	13.341	22.5797	40.8373
1	16	31	W	1.16104	14.2316	30.3879	48.5402	1	35	45	PW	1.16473	13.9947	28.285	52.1889	1	33	22	PWL	0.564895	0.780348	1.34524	6.78743	8.2649	15.0523	25.4836	46.0892
1	16	31	W	1.04761	12.8413	27.4192	43.7982	1	35	45	PW	1.00414	12.0651	24.3851	44.9931	1	33	22	PWL	0.500057	0.812919	1.31298	6.00837	8.60987	14.6182	24.8723	44.9837
1	16	31	W	1.18943	14.5797	31.1311	49.7273	1	35	45	PW	1.09951	13.211	26.7012	49.2665	1	33	22	PWL	0.540362	0.771757	1.31212	6.49266	8.17392	14.6666	24.8561	44.9544
2	16	31	W	1.2186	14.9372	31.8944	50.9467	2	35	45	PW	1.20331	14.4582	29.2219	53.9175	2	33	22	PWL	0.599844	0.656845	1.25669	7.20736	6.95685	14.1642	23.8061	43.0553
2	16	31	W	1.2906	15.8198	33.779	53.9571	2	35	45	PW	1.3708	16.4707	33.2895	61.4226	2	33	22	PWL	0.742042	0.694511	1.43655	8.91592	7.35578	16.2717	27.2133	49.2176
2	16	31	W	1.44712	17.7384	37.8757	60.5009	2	35	45	PW	1.45915	17.5322	35.4349	65.3811	2	33	22	PWL	0.854256	0.709253	1.56351	10.2642	7.51191	17.7761	29.6183	53.5672
2	16	31	W	1.309	16.0453	34.2605	54.7262	2	35	45	PW	1.31622	15.8149	31.964	58.977	2	33	22	PWL	0.742865	0.716552	1.45942	8.92581	7.58922	16.515	27.6464	50.0009
2	16	31	W	1.23047	15.0828	32.2053	51.4432	2	35	45	PW	1.31456	15.795	31.9236	58.9025	2	33	22	PWL	0.846607	0.510503	1.35711	10.1723	5.40689	15.5792	25.7084	46.4958
2	16	31	W	1.37735	16.8831	36.0495	57.5838	2	35	45	PW	1.38743	16.6705	33.6932	62.1675	2	33	22	PWL	0.947872	0.439072	1.38694	11.389	4.65034	16.0394	26.2735	47.5179
2	16	31	W	1.46649	17.9758	38.3826	61.3106	2	35	45	PW	1.21759	14.6298	29.5686	54.5572	2	33	22	PWL	0.564796	0.790261	1.35506	6.78625	8.36989	15.1561	25.6695	46.4254
3	16	31	W	1.22441	15.0084	32.0465	51.1897	3	35	45	PW	0.963834	11.5808	23.4063	43.1872	3	33	22	PWL	0.528554	0.655114	1.18367	6.35078	6.93852	13.2893	22.4228	40.5535
3	16	31	W	1.27497	15.6282	33.3699	53.3036	3	35	45	PW	1.30286	15.6543	31.6394	58.378	3	33	22	PWL	0.886437	0.518608	1.40505	10.6509	5.49273	16.1436	26.6164	48.1381
3	16	31	W	1.27865	15.6733	33.4662	53.4574	3	35	45	PW	1.24882	15.005	30.327	55.9566	3	33	22	PWL	0.870676	0.489812	1.36049	10.4615	5.18774	15.6492	25.7724	46.6115
3	16	31	W	1.29641	15.8911	33.9312	54.2001	3	35	45	PW	1.32082	15.8702	32.0756	59.1829	3	33	22	PWL	0.893096	0.50525	1.39835	10.7309	5.35125	16.0821	26.4895	47.9086
3	16	31	W	1.49264	18.2963	39.0669	62.4038	3	35	45	PW	1.35154	16.2393	32.8217	60.5595	3	33	22	PWL	0.913057	0.531382	1.44444	10.9707	5.62803	16.5988	27.3627	49.4877
3	16	31	W	1.25528	15.3868	32.8545	52.4802	3	35	45	PW	1.26484	15.1975	30.7161	56.6745	3	33	22	PWL	0.81101	0.419322	1.23033	9.7446	4.44116	14.1858	23.3068	42.1522
3	16	31	W	1.47078	18.0284	38.4948	61.4899	3	35	45	PW	1.50974	18.1401	36.6634	67.6478	3	33	22	PWL	1.13518	0.44363	1.57881	13.6396	4.69862	18.3382	29.9081	54.0914
4	16	31	W	1.48687	18.2256	38.9161	62.1628	4	35	45	PW	1.23373	14.8237	29.9606	55.2804	4	33	22	PWL	0.872827	0.576288	1.44911	10.4874	6.10364	16.591	27.4513	49.6479
4	16	31	W	1.70293	20.874	44.5709	71.1955	4	35	45	PW	1.24403	14.9475	30.2108	55.7422	4	33	22	PWL	0.966689	0.446536	1.41322	11.6151	4.7294	16.3445	26.7714	48.4183
4	16	31	W	1.72503	21.1449	45.1494	72.1195	4	35	45	PW	1.57642	18.9413	38.2827	70.6357	4	33	22	PWL	1.24059	0.495138	1.73573	14.9062	5.24416	20.1504	32.8808	59.4676
4	16	31	W	1.39915	17.1504	36.6201	58.4953	4	35	45	PW	1.3048	15.6777	31.6866	58.4652	4	33	22	PWL	0.999079	0.46157	1.46065	12.0043	4.88862	16.8929	27.6698	50.0431
4	16	31	W	1.47356	18.0624	38.5675	61.6059	4	35	45	PW	1.59415	19.1544	38.7134	71.4304	4	33	22	PWL	1.15582	0.358073	1.51389	13.8876	3.79246	17.6801	28.6784	51.8672
4	16	31	W	1.93878	23.7649	50.7438	81.0558	4	35	45	PW	1.889	22.697	45.8735	84.6415	4	33	22	PWL	1.36209	0.401516	1.76361	16.3661	4.25258	20.6187	33.4089	60.4228
1	29	39	W	0.62039	7.60455	16.2375	25.9371									1	40	35	PWL	0.232986	0.433134	0.66612	2.79942	4.58745	7.38687	12.6186	22.8219
1	29	39	W	0.892493	10.9399	23.3593	37.3131									1	40	35	PWL	0.416656	0.594646	1.0113	5.00629	6.29808	11.3044	19.1576	34.6481
1	29	39	W	0.967184	11.8554	25.3142	40.4357									1	40	35	PWL	0.441753	0.562348	1.0041	5.30783	5.956	11.2638	19.0212	34.4014
1	29	39	W	1.01902	12.4909	26.671	42.603									1	40	35	PWL	0.483023	0.673163	1.15619	5.8037	7.12967	12.9334	21.9022	39.6119
1	29	39	W	1.23727	15.1661	32.3832	51.7274									1	40	35	PWL	0.578871	0.735991	1.31486	6.95536	7.7951	14.7505	24.9081	45.0483
1	29	39	W	1.0625	13.0238	27.8089	44.4208									1	40	35	PWL	0.502069	0.792338	1.29441	6.03255	8.3919	14.4244	24.5206	44.3475
1	29	39	W	1.22118	14.9689	31.9621	51.0548									1	40	35	PWL	0.548097	0.673978	1.22208	6.5856	7.13831	13.7239	23.1504	41.8694
2	29	39	W	1.23091	15.0881	32.2166	51.4613									2	40	35	PWL	0.602258	0.625306	1.22756	7.23636	6.6228	13.8592	23.2543	42.0574
2	29	39	W	1.32081	16.1901	34.5697	55.2201									2	40	35	PWL	0.761134	0.68025	1.44138	9.14532	7.20474	16.3501	27.3048	49.3831
2	29	39	W	1.48433	18.1944	38.8494	62.0562									2	40	35	PWL	0.859194	0.694538	1.55373	10.3236	7.35606	17.6796	29.4331	53.2322
2	29	39	W	1.34577	16.4961	35.223	56.2637									2	40	35	PWL	0.784957	0.764104	1.54906	9.43156	8.09286	17.5244	29.3446	53.0722
2	29	39	W	1.23155	15.096	32.2335	51.4883									2	40	35	PWL	0.932339	0.554399	1.48674	11.2024	5.87181	17.0742	28.164	50.937
2	29	39	W	1.35954	16.6648	35.5833	56.8392									2	40	35	PWL	0.969973	0.382812	1.35278	11.6546	4.05448	15.7091	25.6264	46.3476
2	29	39	W	1.46773	17.9909	38.4149	61.3622									2	40	35	PWL	0.608793	0.842271	1.45106	7.31488	8.92074	16.2356	27.4882	49.7147
3	29	39	W	1.21349	14.8745	31.7607	50.7331									3	40	35	PWL	0.545513	0.639136	1.18465	6.55455	6.76928	13.3238	22.4414	40.5871
3	29	39	W	1.22954	15.0714	32.181	51.4044									3	40	35	PWL	0.897775	0.520077	1.41785	10.7871	5.50829	16.2954	26.8591	48.5769
3	29	39	W	1.23044	15.0823	32.2044	51.4418									3	40	35	PWL	0.915163	0.488408	1.40357	10.996	5.17288	16.1689	26.5885	48.0876
3	29	39	W	1.28827	15.7913	33.7181	53.8598									3	40	35	PWL	0.939111	0.515074	1.45418	11.2838	5.45531	16.7391	27.5473	49.8216
3	29	39	W	1.46136	17.9129	38.2483	61.0962									3	40	35	PWL	0.974292	0.501696	1.47599	11.7065	5.31361	17.0201	27.9603	50.5686
3	29	39	W	1.17971	14.4605	30.8766	49.3209									3	40	35	PWL	0.874042	0.399875	1.27392	10.502	4.2352	14.7371	24.1324	43.6455
3	29	39	W	1.50542	18.453	39.4016	62.9383									3	40	35	PWL	1.1425	0.363412	1.50592	13.7276	3.84901	17.5766	28.5273	51.594
4	29	39	W	1.49613	18.3391	39.1583	62.5498									4	40	35	PWL	0.875769	0.51656	1.39233	10.5227	5.47105	15.9938	26.3756	47.7024
4	29	39	W	1.59909	19.6012	41.8531	66.8543									4	40	35	PWL	0.963121	0.383495	1.34662	11.5723	4.06172	15.634	25.5096	46.1363
4	29	39	W	1.60543	19.6788	42.019	67.1193									4	40	35	PWL	1.26252	0.453177	1.7157	15.1697	4.79974	19.9694	32.5013	58.7813
4	29	39	W	1.2774	15.658	33.4336	53.4053									4	40	35	PWL	0.99146	0.497936	1.4894	11.9128	5.27379	17.1866	28.2143	51.028
4	29	39	W	1.47671	18.1011	38.6501	61.7379									4	40	35	PWL	1.21636	0.394934	1.61129	14.615	4.18287	18.7978	30.5234	55.2042
4	29	39	W	1.78616	21.8942	46.7493	74.6752									4	40	35	PWL	1.45738	0.497617	1.955	17.511	5.27041	22.7815	37.0345	66.9801
1	47	43	W	0.614144	7.52799	16.074	25.676									1	44	4	PWL	0.249022	0.39881	0.647832	2.99209	4.22392	7.21601	12.2722	22.1953
1	47	43	W	0.87348	10.7069	22.8617	36.5182									1	44	4	PWL	0.394672	0.593113	0.987785	4.74213	6.28184	11.024	18.7121	33.8424
1	47	43	W	0.930914	11.4109	24.3649	38.9194									1	44	4	PWL	0.440648	0.55792	0.998568	5.29456	5.9091	11.2037	18.9164	34.2118
1	47	43	W	1.01676	12.4631	26.6117	42.5084									1	44	4	PWL	0.503242	0.666944	1.17019	6.04665	7.06381	13.1105	22.1674	40.0916
1	47	43	W	1.17353	14.3848	30.715	49.0627									1	44	4	PWL	0.576542	0.767205	1.34375	6.92737	8.1257	15.0531	25.4552	46.0379
1	47	43	W	1.04123	12.7631	27.2522	43.5315									1	44	4	PWL	0.49402	0.776903	1.27092	5.93584	8.22842	14.1643	24.0757	43.5429
1	47	43	W	1.22118	14.9689	31.9621	51.0548									1	44	4	PWL	0.542572	0.719376	1.26195	6.51921	7.61913	14.1383	23.9057	43.2354
2	47	43	W	1.22721	15.0428	32.1199	51.307									2	44	4	PWL	0.585361	0.625306	1.21067	7.03334	6.6228	13.6561	22.9342	41.4785
2	47	43	W	1.27973	15.6865	33.4944	53.5024									2	44	4	PWL	0.738223	0.668841	1.40706	8.87004	7.0839	15.9539	26.6547	48.2073
2	47	43	W	1.43472	17.5864	37.5511	59.9825									2	44	4	PWL	0.856725	0.687181	1.54391	10.2939	7.27814	17.572	29.2469	52.8956
2	47	43	W	1.32049	16.1862	34.5613	55.2066									2	44	4	PWL	0.734902	0.644405	1.37931	8.83013	6.82509	15.6552	26.1289	47.2563
2	47	43	W	1.22616	15.0299	32.0923	51.2629									2	44	4	PWL	0.779926	0.473109	1.25304	9.37111	5.01084	14.382	23.7368	42.9301
2	47	43	W	1.30729	16.0244	34.2159	54.655									2	44	4	PWL	0.810357	0.410942	1.2213	9.73675	4.35241	14.0892	23.1356	41.8428
2	47	43	W	1.44306	17.6886	37.7693	60.3309									2	44	4	PWL	0.519776	0.775814	1.29559	6.24531	8.21688	14.4622	24.543	44.388
3	47	43	W	1.22332	14.995	32.018	51.144									3	44	4	PWL	0.424916	0.602614	1.02753	5.10553	6.38247	11.488	19.465	35.2041
3	47	43	W	1.23257	15.1085	32.2602	51.531									3	44	4	PWL	0.802947	0.431928	1.23488	9.64772	4.57468	14.2224	23.3928	42.3079
3	47	43	W	1.14345	14.016	29.9276	47.8049									3	44	4	PWL	0.778524	0.467356	1.24588	9.35426	4.94991	14.3042	23.6013	42.6849
3	47	43	W	1.23638	15.1551	32.3598	51.6901									3	44	4	PWL	0.885776	0.488408	1.37418	10.6429	5.17288	15.8158	26.0318	47.0807
3	47	43	W	1.34209	16.4509	35.1266	56.1097									3	44	4	PWL	0.91087	0.467557	1.37843	10.9445	4.95204	15.8965	26.1122	47.2261
3	47	43	W	1.05586	12.9424	27.6351	44.1431									3	44	4	PWL	0.649228	0.347612	0.99684	7.80073	3.68166	11.4824	18.8836	34.1526
3	47	43	W	1.46553	17.964	38.3574	61.2704									3	44	4	PWL	1.09647	0.35612	1.45259	13.1745	3.77177	16.9463	27.5171	49.7669
4	47	43	W	1.45216	17.8001	38.0075	60.7115									4	44	4	PWL	0.860078	0.513332	1.37341	10.3342	5.43686	15.771	26.0172	47.0542
4	47	43	W	1.68562	20.6618	44.1179	70.472									4	44	4	PWL	0.942611	0.407136	1.34975	11.3258	4.3121	15.6379	25.5689	46.2435
4	47	43	W	1.62958	19.9749	42.6511	68.1289									4	44	4	PWL	1.15981	0.510524	1.67033	13.9356	5.40711	19.3427	31.6419	57.2271
4	47	43	W	1.2088	14.8171	31.638	50.5371									4	44	4	PWL	0.928601	0.415413	1.34401	11.1575	4.39976	15.5573	25.4603	46.0471
4	47	43	W	1.35672	16.6303	35.5096	56.7215									4	44	4	PWL	1.17376	0.346225	1.51998	14.1031	3.66698	17.7701	28.7937	52.0759
4	47	43	W	1.75037	21.4555	45.8126	73.1791									4	44	4	PWL	0.982053	0.254074	1.23613	11.7997	2.69098	14.4907	23.4166	42.3508
																1	46	9	PWL	0.164128	0.382465	0.546593	1.97206	4.05081	6.02287	10.3544	18.7268
																1	46	9	PWL	0.413516	0.570124	0.98364	4.96855	6.03836	11.0069	18.6336	33.7004
																1	46	9	PWL	0.440648	0.534304	0.974953	5.29456	5.65898	10.9535	18.469	33.4027
																1	46	9	PWL	0.503242	0.671608	1.17485	6.04665	7.11321	13.1599	22.2558	40.2514
																1	46	9	PWL	0.571883	0.696563	1.26845	6.87139	7.37751	14.2489	24.0288	43.4581
																1	46	9	PWL	0.492007	0.812919	1.30493	5.91166	8.60987	14.5215	24.7198	44.7079
																1	46	9	PWL	0.546992	0.747313	1.2943	6.57232	7.91502	14.4873	24.5186	44.344
																2	46	9	PWL	0.602258	0.666444	1.2687	7.23636	7.05851	14.2949	24.0336	43.4668
																2	46	9	PWL	0.758588	0.70592	1.46451	9.11473	7.47661	16.5913	27.7429	50.1753
																2	46	9	PWL	0.861663	0.710724	1.57239	10.3532	7.5275	17.8807	29.7865	53.8714
																2	46	9	PWL	0.738314	0.611611	1.34993	8.87113	6.47776	15.3489	25.5723	46.2496
																2	46	9	PWL	0.873994	0.551148	1.42514	10.5014	5.83737	16.3387	26.9971	48.8266
																2	46	9	PWL	0.967517	0.437849	1.40537	11.6251	4.63739	16.2625	26.6225	48.149
																2	46	9	PWL	0.606747	0.801819	1.40857	7.2903	8.4923	15.7826	26.6831	48.2587
																3	46	9	PWL	0.524785	0.62544	1.15023	6.3055	6.62423	12.9297	21.7893	39.4077
																3	46	9	PWL	0.851392	0.448089	1.29948	10.2298	4.74585	14.9756	24.6167	44.5213
																3	46	9	PWL	0.872794	0.468759	1.34155	10.487	4.96477	15.4517	25.4137	45.9628
																3	46	9	PWL	0.925516	0.471566	1.39708	11.1204	4.9945	16.1149	26.4656	47.8652
																3	46	9	PWL	0.973198	0.399279	1.37248	11.6934	4.22888	15.9222	25.9995	47.0223
																3	46	9	PWL	0.803656	0.34275	1.14641	9.65624	3.63017	13.2864	21.7169	39.2769
																3	46	9	PWL	1.14146	0.317226	1.45868	13.715	3.35984	17.0749	27.6325	49.9757
																4	46	9	PWL	0.880673	0.468133	1.34881	10.5816	4.95814	15.5398	25.5511	46.2112
																4	46	9	PWL	0.976498	0.363795	1.34029	11.733	3.85307	15.5861	25.3898	45.9196
																4	46	9	PWL	1.26483	0.383243	1.64807	15.1974	4.05904	19.2564	31.2202	56.4643
																4	46	9	PWL	0.955268	0.36506	1.32033	11.4779	3.86646	15.3444	25.0116	45.2356
																4	46	9	PWL	1.18945	0.2962	1.48565	14.2917	3.13715	17.4289	28.1434	50.8997
																4	46	9	PWL	1.3677	0.144809	1.51251	16.4334	1.53372	17.9672	28.6522	51.8199

## Sheet: MEI stacked
Week	Pen No:	snap tag	Treatment	Wheat Intake (DM kg)	Total W MEIntake (kg)	CP % intake	NDF% intake		TRT
1	27	5	1	0.614144	7.52799	16.074	25.676		1=W
1	27	5	1	0.890257	10.9125	23.3008	37.2196		2=PW
1	27	5	1	0.967184	11.8554	25.3142	40.4357		3=PWL
1	27	5	1	1.01789	12.477	26.6414	42.5557
1	27	5	1	1.21602	14.9057	31.8271	50.8392
1	27	5	1	1.06144	13.0108	27.7811	44.3763
1	27	5	1	1.21141	14.8491	31.7064	50.6463
2	27	5	1	1.22721	15.0428	32.1199	51.307
2	27	5	1	1.28577	15.7606	33.6525	53.755
2	27	5	1	1.45332	17.8144	38.038	60.7601
2	27	5	1	1.27107	15.5804	33.2679	53.1406
2	27	5	1	1.16469	14.2764	30.4835	48.693
2	27	5	1	1.3346	16.3592	34.9307	55.7967
2	27	5	1	1.45539	17.8397	38.0921	60.8465
3	27	5	1	1.21676	14.9147	31.8464	50.87
3	27	5	1	1.2033	14.7497	31.494	50.3071
3	27	5	1	1.22729	15.0438	32.1221	51.3103
3	27	5	1	1.27301	15.6042	33.3186	53.2216
3	27	5	1	1.44129	17.6669	37.723	60.2569
3	27	5	1	1.20595	14.7821	31.5634	50.4179
3	27	5	1	1.43194	17.5522	37.4782	59.866
4	27	5	1	1.42555	17.4739	37.311	59.5988
4	27	5	1	1.6164	19.8133	42.3061	67.5778
4	27	5	1	1.63993	20.1017	42.922	68.5616
4	27	5	1	1.28513	15.7528	33.6359	53.7284
4	27	5	1	1.40725	17.2496	36.8319	58.8337
4	27	5	1	1.51671	18.5914	39.6969	63.4101
1	41	6	1	0.619349	7.59179	16.2103	25.8935
1	41	6	1	0.892493	10.9399	23.3593	37.3131
1	41	6	1	0.965975	11.8406	25.2825	40.3852
1	41	6	1	1.01789	12.477	26.6414	42.5557
1	41	6	1	1.22727	15.0435	32.1215	51.3094
1	41	6	1	1.05718	12.9586	27.6698	44.1984
1	41	6	1	1.21874	14.9389	31.8981	50.9527
2	41	6	1	1.22106	14.9674	31.9589	51.0496
2	41	6	1	1.3051	15.9976	34.1586	54.5634
2	41	6	1	1.2202	14.9568	31.9363	51.0136
2	41	6	1	1.2343	15.1296	32.3053	51.6031
2	41	6	1	1.14528	14.0385	29.9754	47.8814
2	41	6	1	1.2978	15.908	33.9673	54.2578
2	41	6	1	1.47389	18.0665	38.5763	61.62
3	41	6	1	1.25608	15.3967	32.8756	52.514
3	41	6	1	1.28002	15.6901	33.502	53.5146
3	41	6	1	1.15707	14.183	30.2842	48.3746
3	41	6	1	1.26385	15.4919	33.0789	52.8387
3	41	6	1	1.35143	16.5654	35.371	56.5
3	41	6	1	1.17236	14.3704	30.6843	49.0137
3	41	6	1	1.47498	18.0798	38.6047	61.6655
4	41	6	1	1.49266	18.2966	39.0675	62.4046
4	41	6	1	1.60947	19.7284	42.1249	67.2884
4	41	6	1	1.63878	20.0876	42.8919	68.5136
4	41	6	1	1.34601	16.4989	35.2292	56.2735
4	41	6	1	1.42198	17.4302	37.2176	59.4497
4	41	6	1	1.72195	21.1072	45.0688	71.9909
1	9	12	1	0.618308	7.57903	16.183	25.85
1	9	12	1	0.849994	10.419	22.2469	35.5363
1	9	12	1	0.965975	11.8406	25.2825	40.3852
1	9	12	1	1.01676	12.4631	26.6117	42.5084
1	9	12	1	1.23977	15.1967	32.4486	51.8319
1	9	12	1	1.06037	12.9977	27.7533	44.3318
1	9	12	1	1.21996	14.9539	31.9301	51.0037
2	9	12	1	1.22721	15.0428	32.1199	51.307
2	9	12	1	1.30389	15.9827	34.1269	54.5128
2	9	12	1	1.47564	18.088	38.6222	61.6933
2	9	12	1	1.34807	16.5243	35.2832	56.3598
2	9	12	1	1.26282	15.4793	33.052	52.7958
2	9	12	1	1.34292	16.461	35.1482	56.1442
2	9	12	1	1.46526	17.9607	38.3503	61.2591
3	9	12	1	1.21349	14.8745	31.7607	50.7331
3	9	12	1	1.29516	15.8757	33.8983	54.1477
3	9	12	1	1.2776	15.6604	33.4388	53.4136
3	9	12	1	1.30049	15.9409	34.0377	54.3703
3	9	12	1	1.4903	18.2677	39.0058	62.3062
3	9	12	1	1.23009	15.078	32.1952	51.4271
3	9	12	1	1.50437	18.4401	39.3741	62.8944
4	9	12	1	1.35381	16.5945	35.4333	56.5995
4	9	12	1	1.54948	18.9931	40.5547	64.7802
4	9	12	1	1.62958	19.9749	42.6511	68.1289
4	9	12	1	1.28223	15.7172	33.56	53.6072
4	9	12	1	1.31252	16.0884	34.3526	54.8733
4	9	12	1	1.73143	21.2233	45.3168	72.387
1	34	14	1	0.611021	7.48971	15.9923	25.5454
1	34	14	1	0.892493	10.9399	23.3593	37.3131
1	34	14	1	0.967184	11.8554	25.3142	40.4357
1	34	14	1	1.01902	12.4909	26.671	42.603
1	34	14	1	1.24852	15.304	32.6776	52.1977
1	34	14	1	1.0625	13.0238	27.8089	44.4208
1	34	14	1	1.22118	14.9689	31.9621	51.0548
2	34	14	1	1.22844	15.0579	32.1522	51.3584
2	34	14	1	1.32927	16.2938	34.7911	55.5738
2	34	14	1	1.48681	18.2248	38.9143	62.1599
2	34	14	1	1.36301	16.7074	35.6742	56.9844
2	34	14	1	1.28763	15.7834	33.7012	53.8328
2	34	14	1	1.41653	17.3634	37.075	59.2219
2	34	14	1	1.47883	18.127	38.7054	61.8263
3	34	14	1	1.30414	15.9858	34.1334	54.5232
3	34	14	1	1.30727	16.0242	34.2154	54.6541
3	34	14	1	1.35935	16.6625	35.5784	56.8313
3	34	14	1	1.32084	16.1904	34.5704	55.2212
3	34	14	1	1.51715	18.5967	39.7084	63.4284
3	34	14	1	1.3256	16.2488	34.695	55.4202
3	34	14	1	1.57471	19.3023	41.215	65.835
4	34	14	1	1.50307	18.4242	39.34	62.84
4	34	14	1	1.71793	21.0578	44.9634	71.8226
4	34	14	1	1.70203	20.863	44.5474	71.158
4	34	14	1	1.42138	17.4228	37.2018	59.4245
4	34	14	1	1.55986	19.1203	40.8264	65.2143
4	34	14	1	1.92615	23.6101	50.4132	80.5278
1	39	19	1	0.617267	7.56627	16.1558	25.8065
1	39	19	1	0.886901	10.8714	23.2129	37.0793
1	39	19	1	0.962348	11.7962	25.1876	40.2335
1	39	19	1	1.01563	12.4492	26.5821	42.461
1	39	19	1	1.24102	15.212	32.4813	51.8842
1	39	19	1	1.03804	12.724	27.1687	43.3981
1	39	19	1	1.21385	14.879	31.7703	50.7484
2	39	19	1	1.22229	14.9824	31.9911	51.1011
2	39	19	1	1.30389	15.9827	34.1269	54.5128
2	39	19	1	1.43472	17.5864	37.5511	59.9825
2	39	19	1	1.3044	15.9889	34.1402	54.534
2	39	19	1	1.22616	15.0299	32.0923	51.2629
2	39	19	1	1.39041	17.0432	36.3913	58.1298
2	39	19	1	1.45786	17.87	38.1566	60.9497
3	39	19	1	1.23424	15.1289	32.3038	51.6007
3	39	19	1	1.27497	15.6282	33.3699	53.3036
3	39	19	1	1.20319	14.7483	31.4911	50.3025
3	39	19	1	1.2608	15.4545	32.999	52.7111
3	39	19	1	1.38527	16.9802	36.2568	57.915
3	39	19	1	1.207	14.795	31.5908	50.4618
3	39	19	1	1.51067	18.5174	39.5389	63.1577
4	39	19	1	1.4753	18.0838	38.6132	61.679
4	39	19	1	1.64639	20.181	43.0912	68.832
4	39	19	1	1.55253	19.0304	40.6344	64.9076
4	39	19	1	1.28707	15.7765	33.6865	53.8092
4	39	19	1	1.38619	16.9915	36.281	57.9536
4	39	19	1	1.43777	17.6237	37.6308	60.1098
1	18	26	1	0.617267	7.56627	16.1558	25.8065
1	18	26	1	0.89473	10.9673	23.4178	37.4066
1	18	26	1	0.965975	11.8406	25.2825	40.3852
1	18	26	1	1.01676	12.4631	26.6117	42.5084
1	18	26	1	1.23977	15.1967	32.4486	51.8319
1	18	26	1	1.05931	12.9847	27.7254	44.2874
1	18	26	1	1.22118	14.9689	31.9621	51.0548
2	18	26	1	1.22968	15.073	32.1844	51.4099
2	18	26	1	1.32806	16.279	34.7595	55.5233
2	18	26	1	1.48805	18.24	38.9467	62.2117
2	18	26	1	1.37336	16.8342	35.9449	57.4168
2	18	26	1	1.28979	15.8098	33.7577	53.9229
2	18	26	1	1.40466	17.2179	36.7642	58.7255
2	18	26	1	1.47513	18.0816	38.6086	61.6716
3	18	26	1	1.24735	15.2896	32.6469	52.1486
3	18	26	1	1.28204	15.7148	33.5549	53.599
3	18	26	1	1.3059	16.0073	34.1794	54.5966
3	18	26	1	1.31575	16.128	34.4372	55.0084
3	18	26	1	1.49381	18.3106	39.0975	62.4525
3	18	26	1	1.25948	15.4383	32.9643	52.6558
3	18	26	1	1.52117	18.646	39.8137	63.5966
4	18	26	1	1.4915	18.2824	39.0372	62.3563
4	18	26	1	1.68447	20.6477	44.0877	70.4237
4	18	26	1	1.61118	19.7493	42.1695	67.3597
4	18	26	1	1.13633	13.9288	29.7412	47.5073
4	18	26	1	1.43145	17.5463	37.4655	59.8458
4	18	26	1	1.88931	23.1586	49.449	78.9876
1	4	30	1	0.570425	6.9921	14.9298	23.8482
1	4	30	1	0.880191	10.7891	23.0373	36.7987
1	4	30	1	0.957512	11.7369	25.061	40.0314
1	4	30	1	1.00883	12.366	26.4043	42.177
1	4	30	1	1.22852	15.0589	32.1542	51.3617
1	4	30	1	1.02421	12.5545	26.8068	42.82
1	4	30	1	1.21385	14.879	31.7703	50.7484
2	4	30	1	1.2186	14.9372	31.8944	50.9467
2	4	30	1	1.30027	15.9383	34.0321	54.3613
2	4	30	1	1.41984	17.404	37.1617	59.3604
2	4	30	1	1.30785	16.0312	34.2304	54.6781
2	4	30	1	1.21322	14.8713	31.7536	50.7218
2	4	30	1	1.36548	16.7376	35.7387	57.0874
2	4	30	1	1.46773	17.9909	38.4149	61.3622
3	4	30	1	1.22987	15.0754	32.1895	51.418
3	4	30	1	1.23762	15.1704	32.3923	51.742
3	4	30	1	1.24721	15.2879	32.6433	52.1429
3	4	30	1	1.24248	15.23	32.5196	51.9453
3	4	30	1	1.42728	17.4952	37.3564	59.6715
3	4	30	1	1.16292	14.2547	30.4371	48.6188
3	4	30	1	1.50437	18.4401	39.3741	62.8944
4	4	30	1	1.40819	17.2612	36.8567	58.8732
4	4	30	1	1.60371	19.6577	41.9739	67.0473
4	4	30	1	1.57438	19.2982	41.2063	65.8211
4	4	30	1	1.23972	15.1961	32.4472	51.8298
4	4	30	1	1.0557	12.9404	27.6308	44.1363
4	4	30	1	1.5767	19.3268	41.2672	65.9184
1	16	31	1	0.618308	7.57903	16.183	25.85
1	16	31	1	0.88802	10.8851	23.2422	37.1261
1	16	31	1	0.928496	11.3812	24.3016	38.8183
1	16	31	1	1.01789	12.477	26.6414	42.5557
1	16	31	1	1.16104	14.2316	30.3879	48.5402
1	16	31	1	1.04761	12.8413	27.4192	43.7982
1	16	31	1	1.18943	14.5797	31.1311	49.7273
2	16	31	1	1.2186	14.9372	31.8944	50.9467
2	16	31	1	1.2906	15.8198	33.779	53.9571
2	16	31	1	1.44712	17.7384	37.8757	60.5009
2	16	31	1	1.309	16.0453	34.2605	54.7262
2	16	31	1	1.23047	15.0828	32.2053	51.4432
2	16	31	1	1.37735	16.8831	36.0495	57.5838
2	16	31	1	1.46649	17.9758	38.3826	61.3106
3	16	31	1	1.22441	15.0084	32.0465	51.1897
3	16	31	1	1.27497	15.6282	33.3699	53.3036
3	16	31	1	1.27865	15.6733	33.4662	53.4574
3	16	31	1	1.29641	15.8911	33.9312	54.2001
3	16	31	1	1.49264	18.2963	39.0669	62.4038
3	16	31	1	1.25528	15.3868	32.8545	52.4802
3	16	31	1	1.47078	18.0284	38.4948	61.4899
4	16	31	1	1.48687	18.2256	38.9161	62.1628
4	16	31	1	1.70293	20.874	44.5709	71.1955
4	16	31	1	1.72503	21.1449	45.1494	72.1195
4	16	31	1	1.39915	17.1504	36.6201	58.4953
4	16	31	1	1.47356	18.0624	38.5675	61.6059
4	16	31	1	1.93878	23.7649	50.7438	81.0558
1	29	39	1	0.62039	7.60455	16.2375	25.9371
1	29	39	1	0.892493	10.9399	23.3593	37.3131
1	29	39	1	0.967184	11.8554	25.3142	40.4357
1	29	39	1	1.01902	12.4909	26.671	42.603
1	29	39	1	1.23727	15.1661	32.3832	51.7274
1	29	39	1	1.0625	13.0238	27.8089	44.4208
1	29	39	1	1.22118	14.9689	31.9621	51.0548
2	29	39	1	1.23091	15.0881	32.2166	51.4613
2	29	39	1	1.32081	16.1901	34.5697	55.2201
2	29	39	1	1.48433	18.1944	38.8494	62.0562
2	29	39	1	1.34577	16.4961	35.223	56.2637
2	29	39	1	1.23155	15.096	32.2335	51.4883
2	29	39	1	1.35954	16.6648	35.5833	56.8392
2	29	39	1	1.46773	17.9909	38.4149	61.3622
3	29	39	1	1.21349	14.8745	31.7607	50.7331
3	29	39	1	1.22954	15.0714	32.181	51.4044
3	29	39	1	1.23044	15.0823	32.2044	51.4418
3	29	39	1	1.28827	15.7913	33.7181	53.8598
3	29	39	1	1.46136	17.9129	38.2483	61.0962
3	29	39	1	1.17971	14.4605	30.8766	49.3209
3	29	39	1	1.50542	18.453	39.4016	62.9383
4	29	39	1	1.49613	18.3391	39.1583	62.5498
4	29	39	1	1.59909	19.6012	41.8531	66.8543
4	29	39	1	1.60543	19.6788	42.019	67.1193
4	29	39	1	1.2774	15.658	33.4336	53.4053
4	29	39	1	1.47671	18.1011	38.6501	61.7379
4	29	39	1	1.78616	21.8942	46.7493	74.6752
1	47	43	1	0.614144	7.52799	16.074	25.676
1	47	43	1	0.87348	10.7069	22.8617	36.5182
1	47	43	1	0.930914	11.4109	24.3649	38.9194
1	47	43	1	1.01676	12.4631	26.6117	42.5084
1	47	43	1	1.17353	14.3848	30.715	49.0627
1	47	43	1	1.04123	12.7631	27.2522	43.5315
1	47	43	1	1.22118	14.9689	31.9621	51.0548
2	47	43	1	1.22721	15.0428	32.1199	51.307
2	47	43	1	1.27973	15.6865	33.4944	53.5024
2	47	43	1	1.43472	17.5864	37.5511	59.9825
2	47	43	1	1.32049	16.1862	34.5613	55.2066
2	47	43	1	1.22616	15.0299	32.0923	51.2629
2	47	43	1	1.30729	16.0244	34.2159	54.655
2	47	43	1	1.44306	17.6886	37.7693	60.3309
3	47	43	1	1.22332	14.995	32.018	51.144
3	47	43	1	1.23257	15.1085	32.2602	51.531
3	47	43	1	1.14345	14.016	29.9276	47.8049
3	47	43	1	1.23638	15.1551	32.3598	51.6901
3	47	43	1	1.34209	16.4509	35.1266	56.1097
3	47	43	1	1.05586	12.9424	27.6351	44.1431
3	47	43	1	1.46553	17.964	38.3574	61.2704
4	47	43	1	1.45216	17.8001	38.0075	60.7115
4	47	43	1	1.68562	20.6618	44.1179	70.472
4	47	43	1	1.62958	19.9749	42.6511	68.1289
4	47	43	1	1.2088	14.8171	31.638	50.5371
4	47	43	1	1.35672	16.6303	35.5096	56.7215
4	47	43	1	1.75037	21.4555	45.8126	73.1791
1	45	1	2	0.520682	6.25619	12.6446	23.3305
1	45	1	2	0.833313	10.0126	20.2367	37.3388
1	45	1	2	0.879088	10.5626	21.3483	39.3899
1	45	1	2	1.00985	12.1338	24.5239	45.2492
1	45	1	2	1.15425	13.8687	28.0305	51.7192
1	45	1	2	1.00213	12.0409	24.3362	44.9029
1	45	1	2	1.09619	13.1712	26.6207	49.118
2	45	1	2	1.19607	14.3712	29.046	53.593
2	45	1	2	1.39499	16.7613	33.8767	62.5062
2	45	1	2	1.47396	17.7102	35.7946	66.0449
2	45	1	2	1.2912	15.5142	31.3562	57.8556
2	45	1	2	1.34671	16.1813	32.7044	60.3431
2	45	1	2	1.41812	17.0393	34.4386	63.5429
2	45	1	2	1.21861	14.6421	29.5935	54.6031
3	45	1	2	1.07878	12.9619	26.1977	48.3376
3	45	1	2	1.28946	15.4933	31.314	57.7776
3	45	1	2	1.25729	15.1068	30.5328	56.3362
3	45	1	2	1.2016	14.4377	29.1804	53.841
3	45	1	2	1.36357	16.3838	33.1138	61.0985
3	45	1	2	1.22387	14.7053	29.7212	54.8387
3	45	1	2	1.52438	18.3161	37.0191	68.3041
4	45	1	2	1.25726	15.1065	30.5321	56.3351
4	45	1	2	1.28505	15.4404	31.207	57.5803
4	45	1	2	1.60873	19.3295	39.0674	72.0835
4	45	1	2	1.34576	16.1698	32.6812	60.3002
4	45	1	2	1.64348	19.7471	39.9113	73.6406
4	45	1	2	1.84639	22.1851	44.839	82.7327
1	5	3	2	0.442391	5.3155	10.7433	19.8225
1	5	3	2	0.790391	9.49685	19.1943	35.4156
1	5	3	2	0.863627	10.3768	20.9728	38.6971
1	5	3	2	1.00985	12.1338	24.5239	45.2492
1	5	3	2	1.1461	13.7708	27.8325	51.3539
1	5	3	2	0.999107	12.0047	24.2629	44.7677
1	5	3	2	1.08404	13.0252	26.3255	48.5733
2	5	3	2	1.1852	14.2407	28.7822	53.1063
2	5	3	2	1.31226	15.7673	31.8676	58.7992
2	5	3	2	1.19991	14.4174	29.1393	53.7652
2	5	3	2	1.0796	12.9718	26.2177	48.3744
2	5	3	2	1.24788	14.9938	30.3043	55.9147
2	5	3	2	1.33095	15.9919	32.3216	59.6368
2	5	3	2	1.1961	14.3716	29.0468	53.5945
3	5	3	2	1.00717	12.1016	24.4588	45.1291
3	5	3	2	1.26678	15.2209	30.7633	56.7615
3	5	3	2	1.23399	14.8268	29.9669	55.2921
3	5	3	2	1.2403	14.9026	30.1201	55.5748
3	5	3	2	1.33077	15.9897	32.3172	59.6286
3	5	3	2	1.24698	14.983	30.2824	55.8743
3	5	3	2	1.22108	14.6717	29.6534	54.7136
4	5	3	2	1.17685	14.1402	28.5792	52.7317
4	5	3	2	1.20925	14.5296	29.3662	54.1838
4	5	3	2	1.48987	17.9013	36.1808	66.7574
4	5	3	2	1.15623	13.8925	28.0785	51.8079
4	5	3	2	1.44505	17.3629	35.0926	64.7495
4	5	3	2	1.40918	16.9318	34.2214	63.1421
1	14	11	2	0.491441	5.90485	11.9344	22.0203
1	14	11	2	0.824937	9.91194	20.0333	36.9635
1	14	11	2	0.883506	10.6157	21.4556	39.5879
1	14	11	2	1.00985	12.1338	24.5239	45.2492
1	14	11	2	1.15075	13.8268	27.9456	51.5626
1	14	11	2	1.00213	12.0409	24.3362	44.9029
1	14	11	2	1.0984	13.1978	26.6743	49.217
2	14	11	2	1.18641	14.2552	28.8116	53.1604
2	14	11	2	1.38099	16.5931	33.5367	61.8788
2	14	11	2	1.40854	16.9241	34.2057	63.1132
2	14	11	2	1.19222	14.325	28.9527	53.4208
2	14	11	2	1.32171	15.8808	32.0971	59.2226
2	14	11	2	1.36042	16.3459	33.0372	60.9572
2	14	11	2	1.20326	14.4577	29.2208	53.9154
3	14	11	2	1.00246	12.045	24.3444	44.918
3	14	11	2	1.27709	15.3447	31.0136	57.2234
3	14	11	2	1.25835	15.1195	30.5585	56.3837
3	14	11	2	1.22356	14.7016	29.7138	54.825
3	14	11	2	1.28156	15.3984	31.1222	57.4237
3	14	11	2	1.23227	14.8062	29.9253	55.2153
3	14	11	2	1.40093	16.8327	34.021	62.7723
4	14	11	2	1.12879	13.5629	27.4122	50.5785
4	14	11	2	1.15218	13.8439	27.9802	51.6265
4	14	11	2	1.56372	18.7887	37.9744	70.0668
4	14	11	2	1.1848	14.2358	28.7724	53.0881
4	14	11	2	1.44057	17.309	34.9837	64.5486
4	14	11	2	1.73765	20.8785	42.1982	77.8601
1	28	16	2	0.498043	5.98418	12.0948	22.3162
1	28	16	2	0.821797	9.87421	19.957	36.8228
1	28	16	2	0.872462	10.483	21.1874	39.093
1	28	16	2	1.00761	12.1068	24.4694	45.1486
1	28	16	2	1.15308	13.8547	28.0022	51.667
1	28	16	2	0.971941	11.6782	23.6032	43.5504
1	28	16	2	1.06857	12.8393	25.9498	47.8801
2	28	16	2	1.19003	14.2987	28.8995	53.3226
2	28	16	2	1.38608	16.6543	33.6604	62.107
2	28	16	2	1.13325	13.6164	27.5205	50.7782
2	28	16	2	1.28323	15.4185	31.1628	57.4987
2	28	16	2	1.25503	15.0796	30.4778	56.2348
2	28	16	2	1.36533	16.4049	33.1565	61.1772
2	28	16	2	1.2094	14.5314	29.3698	54.1905
3	28	16	2	0.983619	11.8186	23.8868	44.0737
3	28	16	2	1.26472	15.1961	30.7132	56.6692
3	28	16	2	1.12065	13.4651	27.2146	50.2138
3	28	16	2	1.15977	13.9351	28.1646	51.9666
3	28	16	2	1.26625	15.2145	30.7504	56.7378
3	28	16	2	1.13562	13.645	27.5782	50.8847
3	28	16	2	1.48776	17.8761	36.1298	66.6633
4	28	16	2	1.20921	14.5291	29.3652	54.1818
4	28	16	2	1.26989	15.2583	30.8389	56.901
4	28	16	2	1.63758	19.6762	39.7681	73.3763
4	28	16	2	1.26766	15.2314	30.7846	56.8009
4	28	16	2	1.61658	19.4238	39.2579	72.4351
4	28	16	2	1.89012	22.7105	45.9007	84.6917
1	43	27	2	0.327313	3.93279	7.94866	14.6661
1	43	27	2	0.824937	9.91194	20.0333	36.9635
1	43	27	2	0.879088	10.5626	21.3483	39.3899
1	43	27	2	1.00761	12.1068	24.4694	45.1486
1	43	27	2	1.14842	13.7988	27.8891	51.4583
1	43	27	2	0.998101	11.9926	24.2385	44.7226
1	43	27	2	1.10062	13.2243	26.728	49.316
2	43	27	2	1.17676	14.1392	28.5771	52.7277
2	43	27	2	1.37717	16.5472	33.444	61.7077
2	43	27	2	1.45915	17.5322	35.4349	65.3811
2	43	27	2	1.273	15.2955	30.9142	57.04
2	43	27	2	1.37172	16.4817	33.3116	61.4635
2	43	27	2	1.40216	16.8475	34.051	62.8277
2	43	27	2	1.21963	14.6544	29.6183	54.6489
3	43	27	2	1.09291	13.1317	26.5409	48.9708
3	43	27	2	1.30801	15.7162	31.7645	58.6089
3	43	27	2	1.17149	14.0759	28.4493	52.4919
3	43	27	2	1.31977	15.8576	32.0502	59.1361
3	43	27	2	1.33514	16.0422	32.4234	59.8246
3	43	27	2	1.2869	15.4626	31.2519	57.6631
3	43	27	2	1.52229	18.2909	36.9683	68.2103
4	43	27	2	1.25824	15.1183	30.556	56.379
4	43	27	2	1.27257	15.2904	30.9038	57.0209
4	43	27	2	1.65143	19.8426	40.1044	73.9968
4	43	27	2	1.32195	15.8837	32.103	59.2334
4	43	27	2	1.639	19.6932	39.8024	73.4397
4	43	27	2	1.87106	22.4815	45.4379	83.8378
1	22	37	2	0.0603689	0.725355	1.46604	2.70499
1	22	37	2	0.533906	6.41509	12.9657	23.9231
1	22	37	2	0.854792	10.2707	20.7583	38.3012
1	22	37	2	1.00985	12.1338	24.5239	45.2492
1	22	37	2	1.15075	13.8268	27.9456	51.5626
1	22	37	2	0.985021	11.8354	23.9209	44.1365
1	22	37	2	1.06636	12.8127	25.8961	47.7811
2	22	37	2	1.16951	14.0522	28.4012	52.4033
2	22	37	2	1.39117	16.7154	33.784	62.3351
2	22	37	2	1.44187	17.3246	35.0152	64.6067
2	22	37	2	1.21839	14.6394	29.5881	54.5932
2	22	37	2	1.35148	16.2385	32.8201	60.5565
2	22	37	2	1.28184	15.4018	31.1289	57.4362
2	22	37	2	1.19712	14.3839	29.0717	53.6403
3	22	37	2	1.02979	12.3733	25.0079	46.1423
3	22	37	2	1.29358	15.5429	31.4141	57.9623
3	22	37	2	1.22234	14.6868	29.6839	54.77
3	22	37	2	1.30409	15.6691	31.6693	58.4332
3	22	37	2	1.32858	15.9634	32.264	59.5306
3	22	37	2	1.24173	14.9198	30.1549	55.639
3	22	37	2	1.27224	15.2864	30.8958	57.006
4	22	37	2	1.04739	12.5848	25.4355	46.9312
4	22	37	2	1.07459	12.9117	26.0961	48.1501
4	22	37	2	1.41485	17	34.3592	63.3963
4	22	37	2	1.18766	14.2701	28.8418	53.2161
4	22	37	2	1.48877	17.8882	36.1543	66.7086
4	22	37	2	1.42487	17.1204	34.6025	63.8453
1	37	40	2	0.476348	5.72351	11.5679	21.3441
1	37	40	2	0.8375	10.0629	20.3384	37.5264
1	37	40	2	0.881297	10.5891	21.402	39.4889
1	37	40	2	0.998621	11.9988	24.2511	44.7459
1	37	40	2	1.15541	13.8827	28.0588	51.7714
1	37	40	2	1.00514	12.0772	24.4095	45.0382
1	37	40	2	1.10062	13.2243	26.728	49.316
2	37	40	2	1.17796	14.1537	28.6064	52.7818
2	37	40	2	1.38862	16.6848	33.7222	62.221
2	37	40	2	1.46285	17.5767	35.5248	65.547
2	37	40	2	1.25024	15.0221	30.3617	56.0205
2	37	40	2	1.31813	15.8379	32.0104	59.0626
2	37	40	2	1.44023	17.3049	34.9753	64.5332
2	37	40	2	1.21247	14.5683	29.4444	54.328
3	37	40	2	1.07595	12.928	26.1291	48.2109
3	37	40	2	1.26266	15.1713	30.6632	56.5768
3	37	40	2	1.30707	15.705	31.7418	58.5669
3	37	40	2	1.27585	15.3299	30.9836	57.168
3	37	40	2	1.392	16.7254	33.8042	62.3724
3	37	40	2	1.27745	15.349	31.0223	57.2394
3	37	40	2	1.54008	18.5046	37.4002	69.0073
4	37	40	2	1.24942	15.0122	30.3416	55.9835
4	37	40	2	1.30467	15.6761	31.6835	58.4594
4	37	40	2	1.67567	20.1338	40.6929	75.0827
4	37	40	2	1.36385	16.3872	33.1206	61.1111
4	37	40	2	1.6446	19.7605	39.9385	73.6909
4	37	40	2	1.84752	22.1986	44.8662	82.7829
1	35	45	2	0.528228	6.34686	12.8278	23.6687
1	35	45	2	0.831219	9.98741	20.1858	37.245
1	35	45	2	0.882401	10.6024	21.4288	39.5384
1	35	45	2	1.00985	12.1338	24.5239	45.2492
1	35	45	2	1.16473	13.9947	28.285	52.1889
1	35	45	2	1.00414	12.0651	24.3851	44.9931
1	35	45	2	1.09951	13.211	26.7012	49.2665
2	35	45	2	1.20331	14.4582	29.2219	53.9175
2	35	45	2	1.3708	16.4707	33.2895	61.4226
2	35	45	2	1.45915	17.5322	35.4349	65.3811
2	35	45	2	1.31622	15.8149	31.964	58.977
2	35	45	2	1.31456	15.795	31.9236	58.9025
2	35	45	2	1.38743	16.6705	33.6932	62.1675
2	35	45	2	1.21759	14.6298	29.5686	54.5572
3	35	45	2	0.963834	11.5808	23.4063	43.1872
3	35	45	2	1.30286	15.6543	31.6394	58.378
3	35	45	2	1.24882	15.005	30.327	55.9566
3	35	45	2	1.32082	15.8702	32.0756	59.1829
3	35	45	2	1.35154	16.2393	32.8217	60.5595
3	35	45	2	1.26484	15.1975	30.7161	56.6745
3	35	45	2	1.50974	18.1401	36.6634	67.6478
4	35	45	2	1.23373	14.8237	29.9606	55.2804
4	35	45	2	1.24403	14.9475	30.2108	55.7422
4	35	45	2	1.57642	18.9413	38.2827	70.6357
4	35	45	2	1.3048	15.6777	31.6866	58.4652
4	35	45	2	1.59415	19.1544	38.7134	71.4304
4	35	45	2	1.889	22.697	45.8735	84.6415
1	2	38	3	0.588812	6.63255	11.1541	20.1732
1	2	38	3	1.01695	11.3656	19.2645	34.8415
1	2	38	3	1.0148	11.3756	19.2239	34.7681
1	2	38	3	1.19929	13.4203	22.7188	41.0888
1	2	38	3	1.38222	15.4639	26.184	47.356
1	2	38	3	1.3047	14.5334	24.7155	44.7001
1	2	38	3	1.3716	15.3091	25.9828	46.9921
2	2	38	3	1.24144	14.0044	23.5172	42.5328
2	2	38	3	1.46833	16.6372	27.8152	50.3061
2	2	38	3	1.59399	18.113	30.1956	54.6113
2	2	38	3	1.54287	17.4524	29.2273	52.8601
2	2	38	3	1.52869	17.5134	28.9587	52.3742
2	2	38	3	1.42983	16.5233	27.086	48.9873
2	2	38	3	1.45455	16.2755	27.5543	49.8343
3	2	38	3	1.20911	13.5949	22.9047	41.4251
3	2	38	3	1.45037	16.6736	27.4751	49.6911
3	2	38	3	1.43394	16.5359	27.1639	49.1282
3	2	38	3	1.44125	16.5917	27.3023	49.3785
3	2	38	3	1.47036	16.9652	27.8538	50.3759
3	2	38	3	1.14875	13.3561	21.7614	39.3572
3	2	38	3	1.55558	18.1041	29.4681	53.2955
4	2	38	3	1.35479	15.5864	25.6645	46.4164
4	2	38	3	1.37035	15.893	25.9593	46.9495
4	2	38	3	1.75084	20.3498	33.167	59.9853
4	2	38	3	1.49226	17.2847	28.2686	51.126
4	2	38	3	1.63888	19.1013	31.0462	56.1496
4	2	38	3	1.99348	23.165	37.7634	68.2982
1	8	17	3	0.599213	6.59227	11.3512	20.5296
1	8	17	3	0.971153	10.8612	18.397	33.2725
1	8	17	3	0.992293	11.1388	18.7975	33.9968
1	8	17	3	1.15619	12.9623	21.9023	39.6122
1	8	17	3	1.26588	14.2283	23.9801	43.37
1	8	17	3	1.29612	14.4426	24.5531	44.4063
1	8	17	3	1.28034	14.3394	24.254	43.8654
2	8	17	3	1.23096	13.8883	23.3187	42.1739
2	8	17	3	1.44562	16.3786	27.385	49.5281
2	8	17	3	1.52368	17.3332	28.8638	52.2026
2	8	17	3	1.41227	16.0302	26.7532	48.3855
2	8	17	3	1.38351	15.7876	26.2085	47.4003
2	8	17	3	1.38571	16.021	26.2501	47.4755
2	8	17	3	1.43072	16.0056	27.1028	49.0177
3	8	17	3	1.10678	12.424	20.9662	37.9192
3	8	17	3	1.35672	15.6362	25.7009	46.4823
3	8	17	3	1.35392	15.6023	25.648	46.3865
3	8	17	3	1.3937	16.0523	26.4015	47.7492
3	8	17	3	1.38796	16.0068	26.2927	47.5526
3	8	17	3	1.0713	12.4446	20.2941	36.7037
3	8	17	3	1.2829	15.1342	24.3027	43.9534
4	8	17	3	1.28573	14.8577	24.3562	44.0502
4	8	17	3	1.3635	15.7975	25.8294	46.7145
4	8	17	3	1.62715	18.9593	30.824	55.7477
4	8	17	3	1.34774	15.6917	25.5309	46.1748
4	8	17	3	1.54554	18.0041	29.2779	52.9515
4	8	17	3	1.6611	19.4132	31.467	56.9107
1	10	18	3	0.692214	7.68877	13.1129	23.7159
1	10	18	3	0.91258	10.2513	17.2874	31.2658
1	10	18	3	0.9938	11.1359	18.826	34.0485
1	10	18	3	1.18461	13.2616	22.4406	40.5858
1	10	18	3	1.21711	13.604	23.0563	41.6993
1	10	18	3	1.29653	14.4427	24.5609	44.4204
1	10	18	3	1.29073	14.3896	24.4509	44.2214
2	10	18	3	1.18944	13.4382	22.5321	40.7512
2	10	18	3	1.38797	15.7245	26.293	47.5532
2	10	18	3	1.53298	17.4282	29.04	52.5213
2	10	18	3	1.20415	13.4923	22.8108	41.2553
2	10	18	3	1.4427	16.5197	27.3298	49.4283
2	10	18	3	1.30837	15.097	24.785	44.8258
2	10	18	3	1.37125	15.3116	25.9763	46.9803
3	10	18	3	0.985684	11.073	18.6723	33.7704
3	10	18	3	1.33088	15.2818	25.2115	45.5971
3	10	18	3	1.22393	14.1064	23.1854	41.9328
3	10	18	3	1.12884	13.0059	21.3842	38.6752
3	10	18	3	0.976217	11.3703	18.4929	33.446
3	10	18	3	0.87846	10.0565	16.6411	30.0968
3	10	18	3	1.44328	16.8119	27.3407	49.448
4	10	18	3	1.2436	14.3194	23.5581	42.6069
4	10	18	3	1.27894	14.7254	24.2275	43.8176
4	10	18	3	1.58851	18.4432	30.0919	54.4237
4	10	18	3	1.33824	15.5477	25.351	45.8494
4	10	18	3	1.50532	17.5302	28.5161	51.5737
4	10	18	3	1.47957	17.2958	28.0282	50.6914
1	15	7	3	0.664852	7.32508	12.5946	22.7784
1	15	7	3	0.959043	10.7419	18.1676	32.8577
1	15	7	3	1.01038	11.3287	19.14	34.6164
1	15	7	3	1.17053	13.1013	22.1739	40.1033
1	15	7	3	1.29563	14.5451	24.5437	44.3893
1	15	7	3	1.2594	14.0551	23.8574	43.1481
1	15	7	3	1.17812	13.1734	22.3177	40.3634
2	15	7	3	1.24402	14.0334	23.566	42.6212
2	15	7	3	1.42122	16.122	26.9228	48.6922
2	15	7	3	1.48058	16.8908	28.0474	50.7261
2	15	7	3	1.37686	15.6795	26.0825	47.1724
2	15	7	3	1.38466	15.9727	26.2302	47.4395
2	15	7	3	1.28293	14.9167	24.3031	43.9542
2	15	7	3	1.40483	15.746	26.6124	48.1308
3	15	7	3	1.01156	11.4034	19.1625	34.6569
3	15	7	3	1.38821	16.002	26.2975	47.5612
3	15	7	3	1.35167	15.6252	25.6053	46.3094
3	15	7	3	1.41456	16.3149	26.7966	48.464
3	15	7	3	1.26225	14.7563	23.9114	43.2457
3	15	7	3	1.06082	12.2632	20.0956	36.3446
3	15	7	3	1.46564	17.1515	27.7643	50.214
4	15	7	3	1.25028	14.4892	23.6846	42.8355
4	15	7	3	1.28893	15.0306	24.4168	44.1598
4	15	7	3	1.59761	18.7039	30.2643	54.7355
4	15	7	3	1.31236	15.3522	24.8607	44.9626
4	15	7	3	1.52387	17.8656	28.8674	52.2091
4	15	7	3	1.62615	19.2426	30.8049	55.7132
1	19	36	3	0.57803	6.37732	10.9499	19.8038
1	19	36	3	0.947117	10.6052	17.9417	32.4491
1	19	36	3	1.02329	11.4671	19.3846	35.0587
1	19	36	3	1.18927	13.311	22.529	40.7456
1	19	36	3	1.30602	14.6419	24.7406	44.7455
1	19	36	3	1.32327	14.7272	25.0673	45.3362
1	19	36	3	1.33318	14.9022	25.2551	45.676
2	19	36	3	1.2455	14.0336	23.5941	42.6718
2	19	36	3	1.43543	16.2562	27.1921	49.1792
2	19	36	3	1.5861	18.0225	30.0463	54.3413
2	19	36	3	1.46587	16.5996	27.7688	50.2221
2	19	36	3	1.43629	16.4704	27.2084	49.2086
2	19	36	3	1.35874	15.7145	25.7393	46.5517
2	19	36	3	1.43915	16.1007	27.2624	49.3064
3	19	36	3	1.14889	12.9169	21.7639	39.3618
3	19	36	3	1.40715	16.1982	26.6564	48.2103
3	19	36	3	1.40535	16.1922	26.6221	48.1483
3	19	36	3	1.42977	16.4478	27.0849	48.9853
3	19	36	3	1.42623	16.4371	27.0178	48.864
3	19	36	3	1.08727	12.5239	20.5967	37.2508
3	19	36	3	1.51105	17.6072	28.6246	51.77
4	19	36	3	1.40911	16.17	26.6934	48.2772
4	19	36	3	1.37514	15.9411	26.0499	47.1134
4	19	36	3	1.70804	19.8834	32.3562	58.5189
4	19	36	3	1.43399	16.6363	27.1647	49.1296
4	19	36	3	1.62665	18.9749	30.8143	55.7303
4	19	36	3	1.90319	22.172	36.053	65.2048
1	21	24	3	0.675854	7.44564	12.803	23.1553
1	21	24	3	0.960986	10.7565	18.2044	32.9242
1	21	24	3	0.992664	11.1411	18.8045	34.0095
1	21	24	3	1.16976	13.1075	22.1592	40.0768
1	21	24	3	1.29542	14.5379	24.5397	44.3821
1	21	24	3	1.28997	14.376	24.4365	44.1955
1	21	24	3	1.28208	14.3579	24.2871	43.9253
2	21	24	3	1.21314	13.6995	22.981	41.5631
2	21	24	3	1.4065	15.9715	26.644	48.1878
2	21	24	3	1.48941	16.9843	28.2146	51.0285
2	21	24	3	1.36384	15.5255	25.8359	46.7265
2	21	24	3	1.44548	16.6016	27.3823	49.5232
2	21	24	3	1.32198	15.2989	25.0429	45.2922
2	21	24	3	1.41477	15.8468	26.8006	48.4711
3	21	24	3	1.0658	11.9738	20.1899	36.5152
3	21	24	3	1.3738	15.8435	26.0246	47.0676
3	21	24	3	1.32858	15.3158	25.1679	45.5182
3	21	24	3	1.3629	15.7082	25.8181	46.6942
3	21	24	3	1.36928	15.8183	25.939	46.9129
3	21	24	3	1.02279	11.8306	19.3752	35.0417
3	21	24	3	1.45114	16.9116	27.4897	49.7173
4	21	24	3	1.30428	15.0347	24.7077	44.6859
4	21	24	3	1.41725	16.3592	26.8476	48.5561
4	21	24	3	1.64272	19.1323	31.1187	56.2809
4	21	24	3	1.28595	14.9572	24.3604	44.0579
4	21	24	3	1.51856	17.7774	28.7668	52.0273
4	21	24	3	1.64695	19.3144	31.199	56.4259
1	25	42	3	0.747916	8.29753	14.1681	25.6243
1	25	42	3	1.00566	11.2431	19.0507	34.4547
1	25	42	3	1.01518	11.378	19.231	34.7808
1	25	42	3	1.18729	13.2916	22.4914	40.6775
1	25	42	3	1.34518	15.0633	25.4824	46.0871
1	25	42	3	1.31693	14.6487	24.9473	45.1192
1	25	42	3	1.39144	15.5177	26.3588	47.6721
2	25	42	3	1.25532	14.1497	23.7801	43.0083
2	25	42	3	1.46609	16.6063	27.7728	50.2294
2	25	42	3	1.59199	18.0848	30.1578	54.543
2	25	42	3	1.53444	17.2951	29.0677	52.5714
2	25	42	3	1.46938	16.787	27.8352	50.3423
2	25	42	3	1.38689	16.0178	26.2725	47.5159
2	25	42	3	1.45179	16.2258	27.5019	49.7395
3	25	42	3	1.1368	12.7473	21.5349	38.9477
3	25	42	3	1.31633	15.0338	24.9359	45.0987
3	25	42	3	1.35114	15.499	25.5953	46.2912
3	25	42	3	1.38381	15.8836	26.2143	47.4107
3	25	42	3	1.47771	17.0196	27.9929	50.6276
3	25	42	3	1.18517	13.7643	22.4513	40.605
3	25	42	3	1.5703	18.2481	29.747	53.7999
4	25	42	3	1.4614	16.7225	27.6839	50.0687
4	25	42	3	1.42467	16.4709	26.9882	48.8105
4	25	42	3	1.7514	20.3426	33.1776	60.0044
4	25	42	3	1.49574	17.2727	28.3344	51.2452
4	25	42	3	1.68521	19.5791	31.9237	57.7366
4	25	42	3	1.80692	21.0247	34.2293	61.9066
1	33	22	3	0.685115	7.63373	12.9785	23.4726
1	33	22	3	0.991789	11.0917	18.7879	33.9795
1	33	22	3	1.00374	11.2553	19.0143	34.389
1	33	22	3	1.19195	13.341	22.5797	40.8373
1	33	22	3	1.34524	15.0523	25.4836	46.0892
1	33	22	3	1.31298	14.6182	24.8723	44.9837
1	33	22	3	1.31212	14.6666	24.8561	44.9544
2	33	22	3	1.25669	14.1642	23.8061	43.0553
2	33	22	3	1.43655	16.2717	27.2133	49.2176
2	33	22	3	1.56351	17.7761	29.6183	53.5672
2	33	22	3	1.45942	16.515	27.6464	50.0009
2	33	22	3	1.35711	15.5792	25.7084	46.4958
2	33	22	3	1.38694	16.0394	26.2735	47.5179
2	33	22	3	1.35506	15.1561	25.6695	46.4254
3	33	22	3	1.18367	13.2893	22.4228	40.5535
3	33	22	3	1.40505	16.1436	26.6164	48.1381
3	33	22	3	1.36049	15.6492	25.7724	46.6115
3	33	22	3	1.39835	16.0821	26.4895	47.9086
3	33	22	3	1.44444	16.5988	27.3627	49.4877
3	33	22	3	1.23033	14.1858	23.3068	42.1522
3	33	22	3	1.57881	18.3382	29.9081	54.0914
4	33	22	3	1.44911	16.591	27.4513	49.6479
4	33	22	3	1.41322	16.3445	26.7714	48.4183
4	33	22	3	1.73573	20.1504	32.8808	59.4676
4	33	22	3	1.46065	16.8929	27.6698	50.0431
4	33	22	3	1.51389	17.6801	28.6784	51.8672
4	33	22	3	1.76361	20.6187	33.4089	60.4228
1	40	35	3	0.66612	7.38687	12.6186	22.8219
1	40	35	3	1.0113	11.3044	19.1576	34.6481
1	40	35	3	1.0041	11.2638	19.0212	34.4014
1	40	35	3	1.15619	12.9334	21.9022	39.6119
1	40	35	3	1.31486	14.7505	24.9081	45.0483
1	40	35	3	1.29441	14.4244	24.5206	44.3475
1	40	35	3	1.22208	13.7239	23.1504	41.8694
2	40	35	3	1.22756	13.8592	23.2543	42.0574
2	40	35	3	1.44138	16.3501	27.3048	49.3831
2	40	35	3	1.55373	17.6796	29.4331	53.2322
2	40	35	3	1.54906	17.5244	29.3446	53.0722
2	40	35	3	1.48674	17.0742	28.164	50.937
2	40	35	3	1.35278	15.7091	25.6264	46.3476
2	40	35	3	1.45106	16.2356	27.4882	49.7147
3	40	35	3	1.18465	13.3238	22.4414	40.5871
3	40	35	3	1.41785	16.2954	26.8591	48.5769
3	40	35	3	1.40357	16.1689	26.5885	48.0876
3	40	35	3	1.45418	16.7391	27.5473	49.8216
3	40	35	3	1.47599	17.0201	27.9603	50.5686
3	40	35	3	1.27392	14.7371	24.1324	43.6455
3	40	35	3	1.50592	17.5766	28.5273	51.594
4	40	35	3	1.39233	15.9938	26.3756	47.7024
4	40	35	3	1.34662	15.634	25.5096	46.1363
4	40	35	3	1.7157	19.9694	32.5013	58.7813
4	40	35	3	1.4894	17.1866	28.2143	51.028
4	40	35	3	1.61129	18.7978	30.5234	55.2042
4	40	35	3	1.955	22.7815	37.0345	66.9801
1	44	4	3	0.647832	7.21601	12.2722	22.1953
1	44	4	3	0.987785	11.024	18.7121	33.8424
1	44	4	3	0.998568	11.2037	18.9164	34.2118
1	44	4	3	1.17019	13.1105	22.1674	40.0916
1	44	4	3	1.34375	15.0531	25.4552	46.0379
1	44	4	3	1.27092	14.1643	24.0757	43.5429
1	44	4	3	1.26195	14.1383	23.9057	43.2354
2	44	4	3	1.21067	13.6561	22.9342	41.4785
2	44	4	3	1.40706	15.9539	26.6547	48.2073
2	44	4	3	1.54391	17.572	29.2469	52.8956
2	44	4	3	1.37931	15.6552	26.1289	47.2563
2	44	4	3	1.25304	14.382	23.7368	42.9301
2	44	4	3	1.2213	14.0892	23.1356	41.8428
2	44	4	3	1.29559	14.4622	24.543	44.388
3	44	4	3	1.02753	11.488	19.465	35.2041
3	44	4	3	1.23488	14.2224	23.3928	42.3079
3	44	4	3	1.24588	14.3042	23.6013	42.6849
3	44	4	3	1.37418	15.8158	26.0318	47.0807
3	44	4	3	1.37843	15.8965	26.1122	47.2261
3	44	4	3	0.99684	11.4824	18.8836	34.1526
3	44	4	3	1.45259	16.9463	27.5171	49.7669
4	44	4	3	1.37341	15.771	26.0172	47.0542
4	44	4	3	1.34975	15.6379	25.5689	46.2435
4	44	4	3	1.67033	19.3427	31.6419	57.2271
4	44	4	3	1.34401	15.5573	25.4603	46.0471
4	44	4	3	1.51998	17.7701	28.7937	52.0759
4	44	4	3	1.23613	14.4907	23.4166	42.3508
1	46	9	3	0.546593	6.02287	10.3544	18.7268
1	46	9	3	0.98364	11.0069	18.6336	33.7004
1	46	9	3	0.974953	10.9535	18.469	33.4027
1	46	9	3	1.17485	13.1599	22.2558	40.2514
1	46	9	3	1.26845	14.2489	24.0288	43.4581
1	46	9	3	1.30493	14.5215	24.7198	44.7079
1	46	9	3	1.2943	14.4873	24.5186	44.344
2	46	9	3	1.2687	14.2949	24.0336	43.4668
2	46	9	3	1.46451	16.5913	27.7429	50.1753
2	46	9	3	1.57239	17.8807	29.7865	53.8714
2	46	9	3	1.34993	15.3489	25.5723	46.2496
2	46	9	3	1.42514	16.3387	26.9971	48.8266
2	46	9	3	1.40537	16.2625	26.6225	48.149
2	46	9	3	1.40857	15.7826	26.6831	48.2587
3	46	9	3	1.15023	12.9297	21.7893	39.4077
3	46	9	3	1.29948	14.9756	24.6167	44.5213
3	46	9	3	1.34155	15.4517	25.4137	45.9628
3	46	9	3	1.39708	16.1149	26.4656	47.8652
3	46	9	3	1.37248	15.9222	25.9995	47.0223
3	46	9	3	1.14641	13.2864	21.7169	39.2769
3	46	9	3	1.45868	17.0749	27.6325	49.9757
4	46	9	3	1.34881	15.5398	25.5511	46.2112
4	46	9	3	1.34029	15.5861	25.3898	45.9196
4	46	9	3	1.64807	19.2564	31.2202	56.4643
4	46	9	3	1.32033	15.3444	25.0116	45.2356
4	46	9	3	1.48565	17.4289	28.1434	50.8997
4	46	9	3	1.51251	17.9672	28.6522	51.8199

## Sheet: mineral intake
Week	Rep	Pen No:	snap no.	TRT	Treatment	Adjusted Na %	Calcium %	Magnesium %	Potassium %	DCAD (meq/100g DM)	K:Na ratio
1	2	5	3	2	PW	0.0049	0.37	0.13	5.8	104.274	1183.67
1	2	5	3	2	PW	0.0049	0.38	0.13	5.5	94.7334	1122.45
1	2	5	3	2	PW	0.0049	0.38	0.13	5.3	85.3798	1081.63
1	2	5	3	2	PW	0.0049	0.4	0.14	5.5	92.1366	1122.45
1	2	5	3	2	PW	0.0049	0.39	0.13	5.5	90.5697	1122.45
1	2	5	3	2	PW	0.0049	0.37	0.13	5.9	102.613	1204.08
1	2	5	3	2	PW	0.0049	0.34	0.13	5.5	90.5697	1122.45
2	2	5	3	2	PW	0.0049	0.38	0.14	5.7	92.256	1163.27
2	2	5	3	2	PW	0.0049	0.38	0.13	5.2	86.7858	1061.22
2	2	5	3	2	PW	0.0049	0.36	0.13	4.9	80.097	1000
2	2	5	3	2	PW	0.0049	0.37	0.13	5.4	92.8559	1102.04
2	2	5	3	2	PW	0.0049	0.28	0.11	4.9	80.502	1000
2	2	5	3	2	PW	0.0049	0.3	0.12	5.1	86.8538	1040.82
2	2	5	3	2	PW	0.0049	0.33	0.12	5.1	84.6002	1040.82
3	2	5	3	2	PW	0.01	0.37	0.13	5.1	90.9927	510
3	2	5	3	2	PW	0.0049	0.37	0.12	4.7	80.8227	959.184
3	2	5	3	2	PW	0.0049	0.3	0.1	4	60.9286	816.327
3	2	5	3	2	PW	0.0049	0.34	0.11	3.9	62.3433	795.918
3	2	5	3	2	PW	0.0052	0.36	0.11	3.7	64.6137	711.538
3	2	5	3	2	PW	0.0049	0.28	0.096	3.7	56.3965	755.102
3	2	5	3	2	PW	0.0049	0.31	0.097	3.6	61.2531	734.694
4	2	5	3	2	PW	0.0049	0.35	0.11	4.3	66.7195	877.551
4	2	5	3	2	PW	0.0049	0.3	0.1	4.4	69.9086	897.959
4	2	5	3	2	PW	0.0049	0.27	0.095	3.3	54.4675	673.469
4	2	5	3	2	PW	0.0049	0.3	0.1	3.7	58.3419	755.102
4	2	5	3	2	PW	0.0049	0.3	0.1	3.7	58.3419	755.102
4	2	5	3	2	PW	0.0049	0.28	0.096	3.4	54.3732	693.878
1	4	14	11	2	PW	0.0049	0.37	0.13	5.8	104.274	1183.67
1	4	14	11	2	PW	0.0049	0.38	0.13	5.5	94.7334	1122.45
1	4	14	11	2	PW	0.0049	0.38	0.13	5.3	85.3798	1081.63
1	4	14	11	2	PW	0.0049	0.4	0.14	5.5	92.1366	1122.45
1	4	14	11	2	PW	0.0049	0.39	0.13	5.5	90.5697	1122.45
1	4	14	11	2	PW	0.0049	0.37	0.13	5.9	102.613	1204.08
1	4	14	11	2	PW	0.0049	0.34	0.13	5.5	90.5697	1122.45
2	4	14	11	2	PW	0.0049	0.38	0.14	5.7	92.256	1163.27
2	4	14	11	2	PW	0.0049	0.38	0.13	5.2	86.7858	1061.22
2	4	14	11	2	PW	0.0049	0.36	0.13	4.9	80.097	1000
2	4	14	11	2	PW	0.0049	0.37	0.13	5.4	92.8559	1102.04
2	4	14	11	2	PW	0.0049	0.28	0.11	4.9	80.502	1000
2	4	14	11	2	PW	0.0049	0.3	0.12	5.1	86.8538	1040.82
2	4	14	11	2	PW	0.0049	0.33	0.12	5.1	84.6002	1040.82
3	4	14	11	2	PW	0.01	0.37	0.13	5.1	90.9927	510
3	4	14	11	2	PW	0.0049	0.37	0.12	4.7	80.8227	959.184
3	4	14	11	2	PW	0.0049	0.3	0.1	4	60.9286	816.327
3	4	14	11	2	PW	0.0049	0.34	0.11	3.9	62.3433	795.918
3	4	14	11	2	PW	0.0052	0.36	0.11	3.7	64.6137	711.538
3	4	14	11	2	PW	0.0049	0.28	0.096	3.7	56.3965	755.102
3	4	14	11	2	PW	0.0049	0.31	0.097	3.6	61.2531	734.694
4	4	14	11	2	PW	0.0049	0.35	0.11	4.3	66.7195	877.551
4	4	14	11	2	PW	0.0049	0.3	0.1	4.4	69.9086	897.959
4	4	14	11	2	PW	0.0049	0.27	0.095	3.3	54.4675	673.469
4	4	14	11	2	PW	0.0049	0.3	0.1	3.7	58.3419	755.102
4	4	14	11	2	PW	0.0049	0.3	0.1	3.7	58.3419	755.102
4	4	14	11	2	PW	0.0049	0.28	0.096	3.4	54.3732	693.878
1	6	22	37	2	PW	0.0049	0.37	0.13	5.8	104.274	1183.67
1	6	22	37	2	PW	0.0049	0.38	0.13	5.5	94.7334	1122.45
1	6	22	37	2	PW	0.0049	0.38	0.13	5.3	85.3798	1081.63
1	6	22	37	2	PW	0.0049	0.4	0.14	5.5	92.1366	1122.45
1	6	22	37	2	PW	0.0049	0.39	0.13	5.5	90.5697	1122.45
1	6	22	37	2	PW	0.0049	0.37	0.13	5.9	102.613	1204.08
1	6	22	37	2	PW	0.0049	0.34	0.13	5.5	90.5697	1122.45
2	6	22	37	2	PW	0.0049	0.38	0.14	5.7	92.256	1163.27
2	6	22	37	2	PW	0.0049	0.38	0.13	5.2	86.7858	1061.22
2	6	22	37	2	PW	0.0049	0.36	0.13	4.9	80.097	1000
2	6	22	37	2	PW	0.0049	0.37	0.13	5.4	92.8559	1102.04
2	6	22	37	2	PW	0.0049	0.28	0.11	4.9	80.502	1000
2	6	22	37	2	PW	0.0049	0.3	0.12	5.1	86.8538	1040.82
2	6	22	37	2	PW	0.0049	0.33	0.12	5.1	84.6002	1040.82
3	6	22	37	2	PW	0.01	0.37	0.13	5.1	90.9927	510
3	6	22	37	2	PW	0.0049	0.37	0.12	4.7	80.8227	959.184
3	6	22	37	2	PW	0.0049	0.3	0.1	4	60.9286	816.327
3	6	22	37	2	PW	0.0049	0.34	0.11	3.9	62.3433	795.918
3	6	22	37	2	PW	0.0052	0.36	0.11	3.7	64.6137	711.538
3	6	22	37	2	PW	0.0049	0.28	0.096	3.7	56.3965	755.102
3	6	22	37	2	PW	0.0049	0.31	0.097	3.6	61.2531	734.694
4	6	22	37	2	PW	0.0049	0.35	0.11	4.3	66.7195	877.551
4	6	22	37	2	PW	0.0049	0.3	0.1	4.4	69.9086	897.959
4	6	22	37	2	PW	0.0049	0.27	0.095	3.3	54.4675	673.469
4	6	22	37	2	PW	0.0049	0.3	0.1	3.7	58.3419	755.102
4	6	22	37	2	PW	0.0049	0.3	0.1	3.7	58.3419	755.102
4	6	22	37	2	PW	0.0049	0.28	0.096	3.4	54.3732	693.878
1	7	28	16	2	PW	0.0049	0.37	0.13	5.8	104.274	1183.67
1	7	28	16	2	PW	0.0049	0.38	0.13	5.5	94.7334	1122.45
1	7	28	16	2	PW	0.0049	0.38	0.13	5.3	85.3798	1081.63
1	7	28	16	2	PW	0.0049	0.4	0.14	5.5	92.1366	1122.45
1	7	28	16	2	PW	0.0049	0.39	0.13	5.5	90.5697	1122.45
1	7	28	16	2	PW	0.0049	0.37	0.13	5.9	102.613	1204.08
1	7	28	16	2	PW	0.0049	0.34	0.13	5.5	90.5697	1122.45
2	7	28	16	2	PW	0.0049	0.38	0.14	5.7	92.256	1163.27
2	7	28	16	2	PW	0.0049	0.38	0.13	5.2	86.7858	1061.22
2	7	28	16	2	PW	0.0049	0.36	0.13	4.9	80.097	1000
2	7	28	16	2	PW	0.0049	0.37	0.13	5.4	92.8559	1102.04
2	7	28	16	2	PW	0.0049	0.28	0.11	4.9	80.502	1000
2	7	28	16	2	PW	0.0049	0.3	0.12	5.1	86.8538	1040.82
2	7	28	16	2	PW	0.0049	0.33	0.12	5.1	84.6002	1040.82
3	7	28	16	2	PW	0.01	0.37	0.13	5.1	90.9927	510
3	7	28	16	2	PW	0.0049	0.37	0.12	4.7	80.8227	959.184
3	7	28	16	2	PW	0.0049	0.3	0.1	4	60.9286	816.327
3	7	28	16	2	PW	0.0049	0.34	0.11	3.9	62.3433	795.918
3	7	28	16	2	PW	0.0052	0.36	0.11	3.7	64.6137	711.538
3	7	28	16	2	PW	0.0049	0.28	0.096	3.7	56.3965	755.102
3	7	28	16	2	PW	0.0049	0.31	0.097	3.6	61.2531	734.694
4	7	28	16	2	PW	0.0049	0.35	0.11	4.3	66.7195	877.551
4	7	28	16	2	PW	0.0049	0.3	0.1	4.4	69.9086	897.959
4	7	28	16	2	PW	0.0049	0.27	0.095	3.3	54.4675	673.469
4	7	28	16	2	PW	0.0049	0.3	0.1	3.7	58.3419	755.102
4	7	28	16	2	PW	0.0049	0.3	0.1	3.7	58.3419	755.102
4	7	28	16	2	PW	0.0049	0.28	0.096	3.4	54.3732	693.878
1	9	35	45	2	PW	0.0049	0.37	0.13	5.8	104.274	1183.67
1	9	35	45	2	PW	0.0049	0.38	0.13	5.5	94.7334	1122.45
1	9	35	45	2	PW	0.0049	0.38	0.13	5.3	85.3798	1081.63
1	9	35	45	2	PW	0.0049	0.4	0.14	5.5	92.1366	1122.45
1	9	35	45	2	PW	0.0049	0.39	0.13	5.5	90.5697	1122.45
1	9	35	45	2	PW	0.0049	0.37	0.13	5.9	102.613	1204.08
1	9	35	45	2	PW	0.0049	0.34	0.13	5.5	90.5697	1122.45
2	9	35	45	2	PW	0.0049	0.38	0.14	5.7	92.256	1163.27
2	9	35	45	2	PW	0.0049	0.38	0.13	5.2	86.7858	1061.22
2	9	35	45	2	PW	0.0049	0.36	0.13	4.9	80.097	1000
2	9	35	45	2	PW	0.0049	0.37	0.13	5.4	92.8559	1102.04
2	9	35	45	2	PW	0.0049	0.28	0.11	4.9	80.502	1000
2	9	35	45	2	PW	0.0049	0.3	0.12	5.1	86.8538	1040.82
2	9	35	45	2	PW	0.0049	0.33	0.12	5.1	84.6002	1040.82
3	9	35	45	2	PW	0.01	0.37	0.13	5.1	90.9927	510
3	9	35	45	2	PW	0.0049	0.37	0.12	4.7	80.8227	959.184
3	9	35	45	2	PW	0.0049	0.3	0.1	4	60.9286	816.327
3	9	35	45	2	PW	0.0049	0.34	0.11	3.9	62.3433	795.918
3	9	35	45	2	PW	0.0052	0.36	0.11	3.7	64.6137	711.538
3	9	35	45	2	PW	0.0049	0.28	0.096	3.7	56.3965	755.102
3	9	35	45	2	PW	0.0049	0.31	0.097	3.6	61.2531	734.694
4	9	35	45	2	PW	0.0049	0.35	0.11	4.3	66.7195	877.551
4	9	35	45	2	PW	0.0049	0.3	0.1	4.4	69.9086	897.959
4	9	35	45	2	PW	0.0049	0.27	0.095	3.3	54.4675	673.469
4	9	35	45	2	PW	0.0049	0.3	0.1	3.7	58.3419	755.102
4	9	35	45	2	PW	0.0049	0.3	0.1	3.7	58.3419	755.102
4	9	35	45	2	PW	0.0049	0.28	0.096	3.4	54.3732	693.878
1	10	37	40	2	PW	0.0049	0.37	0.13	5.8	104.274	1183.67
1	10	37	40	2	PW	0.0049	0.38	0.13	5.5	94.7334	1122.45
1	10	37	40	2	PW	0.0049	0.38	0.13	5.3	85.3798	1081.63
1	10	37	40	2	PW	0.0049	0.4	0.14	5.5	92.1366	1122.45
1	10	37	40	2	PW	0.0049	0.39	0.13	5.5	90.5697	1122.45
1	10	37	40	2	PW	0.0049	0.37	0.13	5.9	102.613	1204.08
1	10	37	40	2	PW	0.0049	0.34	0.13	5.5	90.5697	1122.45
2	10	37	40	2	PW	0.0049	0.38	0.14	5.7	92.256	1163.27
2	10	37	40	2	PW	0.0049	0.38	0.13	5.2	86.7858	1061.22
2	10	37	40	2	PW	0.0049	0.36	0.13	4.9	80.097	1000
2	10	37	40	2	PW	0.0049	0.37	0.13	5.4	92.8559	1102.04
2	10	37	40	2	PW	0.0049	0.28	0.11	4.9	80.502	1000
2	10	37	40	2	PW	0.0049	0.3	0.12	5.1	86.8538	1040.82
2	10	37	40	2	PW	0.0049	0.33	0.12	5.1	84.6002	1040.82
3	10	37	40	2	PW	0.01	0.37	0.13	5.1	90.9927	510
3	10	37	40	2	PW	0.0049	0.37	0.12	4.7	80.8227	959.184
3	10	37	40	2	PW	0.0049	0.3	0.1	4	60.9286	816.327
3	10	37	40	2	PW	0.0049	0.34	0.11	3.9	62.3433	795.918
3	10	37	40	2	PW	0.0052	0.36	0.11	3.7	64.6137	711.538
3	10	37	40	2	PW	0.0049	0.28	0.096	3.7	56.3965	755.102
3	10	37	40	2	PW	0.0049	0.31	0.097	3.6	61.2531	734.694
4	10	37	40	2	PW	0.0049	0.35	0.11	4.3	66.7195	877.551
4	10	37	40	2	PW	0.0049	0.3	0.1	4.4	69.9086	897.959
4	10	37	40	2	PW	0.0049	0.27	0.095	3.3	54.4675	673.469
4	10	37	40	2	PW	0.0049	0.3	0.1	3.7	58.3419	755.102
4	10	37	40	2	PW	0.0049	0.3	0.1	3.7	58.3419	755.102
4	10	37	40	2	PW	0.0049	0.28	0.096	3.4	54.3732	693.878
1	11	43	27	2	PW	0.0049	0.37	0.13	5.8	104.274	1183.67
1	11	43	27	2	PW	0.0049	0.38	0.13	5.5	94.7334	1122.45
1	11	43	27	2	PW	0.0049	0.38	0.13	5.3	85.3798	1081.63
1	11	43	27	2	PW	0.0049	0.4	0.14	5.5	92.1366	1122.45
1	11	43	27	2	PW	0.0049	0.39	0.13	5.5	90.5697	1122.45
1	11	43	27	2	PW	0.0049	0.37	0.13	5.9	102.613	1204.08
1	11	43	27	2	PW	0.0049	0.34	0.13	5.5	90.5697	1122.45
2	11	43	27	2	PW	0.0049	0.38	0.14	5.7	92.256	1163.27
2	11	43	27	2	PW	0.0049	0.38	0.13	5.2	86.7858	1061.22
2	11	43	27	2	PW	0.0049	0.36	0.13	4.9	80.097	1000
2	11	43	27	2	PW	0.0049	0.37	0.13	5.4	92.8559	1102.04
2	11	43	27	2	PW	0.0049	0.28	0.11	4.9	80.502	1000
2	11	43	27	2	PW	0.0049	0.3	0.12	5.1	86.8538	1040.82
2	11	43	27	2	PW	0.0049	0.33	0.12	5.1	84.6002	1040.82
3	11	43	27	2	PW	0.01	0.37	0.13	5.1	90.9927	510
3	11	43	27	2	PW	0.0049	0.37	0.12	4.7	80.8227	959.184
3	11	43	27	2	PW	0.0049	0.3	0.1	4	60.9286	816.327
3	11	43	27	2	PW	0.0049	0.34	0.11	3.9	62.3433	795.918
3	11	43	27	2	PW	0.0052	0.36	0.11	3.7	64.6137	711.538
3	11	43	27	2	PW	0.0049	0.28	0.096	3.7	56.3965	755.102
3	11	43	27	2	PW	0.0049	0.31	0.097	3.6	61.2531	734.694
4	11	43	27	2	PW	0.0049	0.35	0.11	4.3	66.7195	877.551
4	11	43	27	2	PW	0.0049	0.3	0.1	4.4	69.9086	897.959
4	11	43	27	2	PW	0.0049	0.27	0.095	3.3	54.4675	673.469
4	11	43	27	2	PW	0.0049	0.3	0.1	3.7	58.3419	755.102
4	11	43	27	2	PW	0.0049	0.3	0.1	3.7	58.3419	755.102
4	11	43	27	2	PW	0.0049	0.28	0.096	3.4	54.3732	693.878
1	12	45	1	2	PW	0.0049	0.37	0.13	5.8	104.274	1183.67
1	12	45	1	2	PW	0.0049	0.38	0.13	5.5	94.7334	1122.45
1	12	45	1	2	PW	0.0049	0.38	0.13	5.3	85.3798	1081.63
1	12	45	1	2	PW	0.0049	0.4	0.14	5.5	92.1366	1122.45
1	12	45	1	2	PW	0.0049	0.39	0.13	5.5	90.5697	1122.45
1	12	45	1	2	PW	0.0049	0.37	0.13	5.9	102.613	1204.08
1	12	45	1	2	PW	0.0049	0.34	0.13	5.5	90.5697	1122.45
2	12	45	1	2	PW	0.0049	0.38	0.14	5.7	92.256	1163.27
2	12	45	1	2	PW	0.0049	0.38	0.13	5.2	86.7858	1061.22
2	12	45	1	2	PW	0.0049	0.36	0.13	4.9	80.097	1000
2	12	45	1	2	PW	0.0049	0.37	0.13	5.4	92.8559	1102.04
2	12	45	1	2	PW	0.0049	0.28	0.11	4.9	80.502	1000
2	12	45	1	2	PW	0.0049	0.3	0.12	5.1	86.8538	1040.82
2	12	45	1	2	PW	0.0049	0.33	0.12	5.1	84.6002	1040.82
3	12	45	1	2	PW	0.01	0.37	0.13	5.1	90.9927	510
3	12	45	1	2	PW	0.0049	0.37	0.12	4.7	80.8227	959.184
3	12	45	1	2	PW	0.0049	0.3	0.1	4	60.9286	816.327
3	12	45	1	2	PW	0.0049	0.34	0.11	3.9	62.3433	795.918
3	12	45	1	2	PW	0.0052	0.36	0.11	3.7	64.6137	711.538
3	12	45	1	2	PW	0.0049	0.28	0.096	3.7	56.3965	755.102
3	12	45	1	2	PW	0.0049	0.31	0.097	3.6	61.2531	734.694
4	12	45	1	2	PW	0.0049	0.35	0.11	4.3	66.7195	877.551
4	12	45	1	2	PW	0.0049	0.3	0.1	4.4	69.9086	897.959
4	12	45	1	2	PW	0.0049	0.27	0.095	3.3	54.4675	673.469
4	12	45	1	2	PW	0.0049	0.3	0.1	3.7	58.3419	755.102
4	12	45	1	2	PW	0.0049	0.3	0.1	3.7	58.3419	755.102
4	12	45	1	2	PW	0.0049	0.28	0.096	3.4	54.3732	693.878
1	1	2	38	3	PW+L	0.00969949	0.913239	0.140548	3.79582	59.9232	391.342
1	1	2	38	3	PW+L	0.0102622	0.981043	0.135893	3.37867	50.1593	329.233
1	1	2	38	3	PW+L	0.0100486	1.01367	0.146973	3.43293	46.8293	341.632
1	1	2	38	3	PW+L	0.0171263	1.03739	0.145794	3.58782	51.687	209.491
1	1	2	38	3	PW+L	0.00902653	1.03513	0.153248	3.34956	46.2665	371.079
1	1	2	38	3	PW+L	0.0209563	1.18819	0.160759	3.50078	50.9339	167.052
1	1	2	38	3	PW+L	0.0139538	1.03552	0.159979	3.40144	47.0399	243.765
2	1	2	38	3	PW+L	0.0157843	1.1125	0.165792	3.99771	65.6551	253.271
2	1	2	38	3	PW+L	0.00975573	1.01461	0.158846	3.66155	60.5759	375.323
2	1	2	38	3	PW+L	0.0131876	0.973559	0.16663	3.66373	60.4186	277.815
2	1	2	38	3	PW+L	0.0128564	0.879011	0.159651	3.76919	61.2177	293.176
2	1	2	38	3	PW+L	0.0131805	0.680291	0.141395	3.72267	57.1204	282.437
2	1	2	38	3	PW+L	0.00783453	0.590229	0.129674	4.22931	69.3257	539.83
2	1	2	38	3	PW+L	0.0148189	1.06666	0.160604	3.35985	47.2544	226.728
3	1	2	38	3	PW+L	0.0148764	1.1448	0.167927	3.47455	52.4407	233.562
3	1	2	38	3	PW+L	0.0115003	0.782065	0.14188	3.75189	59.9128	326.242
3	1	2	38	3	PW+L	0.0117265	0.639626	0.12717	3.32075	49.2708	283.184
3	1	2	38	3	PW+L	0.012005	0.679345	0.134744	3.22838	49.7097	268.919
3	1	2	38	3	PW+L	0.0104953	0.67504	0.123406	3.23079	55.1378	307.831
3	1	2	38	3	PW+L	0.00874894	0.585731	0.1162	3.23594	48.1156	369.867
3	1	2	38	3	PW+L	0.00863469	0.59871	0.116336	3.1762	51.9316	367.842
4	1	2	38	3	PW+L	0.0092396	0.654848	0.127932	3.36752	50.8722	364.466
4	1	2	38	3	PW+L	0.0102082	0.593269	0.117596	3.69615	56.8525	362.078
4	1	2	38	3	PW+L	0.00961294	0.526318	0.112915	2.96927	47.5968	308.882
4	1	2	38	3	PW+L	0.010093	0.573317	0.118221	3.2141	49.5947	318.448
4	1	2	38	3	PW+L	0.00998583	0.628934	0.122772	3.26986	49.9236	327.45
4	1	2	38	3	PW+L	0.0104749	0.646113	0.122072	3.0117	46.2461	287.516
1	2	8	17	3	PW+L	0.0113785	1.10328	0.144239	3.09468	44.4075	271.975
1	2	8	17	3	PW+L	0.0102135	0.975581	0.135839	3.39795	50.5644	332.691
1	2	8	17	3	PW+L	0.00994883	1.00139	0.146644	3.46911	47.5764	348.695
1	2	8	17	3	PW+L	0.0168161	1.02122	0.145647	3.63635	52.7135	216.243
1	2	8	17	3	PW+L	0.00876631	0.994452	0.151782	3.48516	49.0603	397.563
1	2	8	17	3	PW+L	0.0208898	1.18481	0.160632	3.51071	51.1478	168.058
1	2	8	17	3	PW+L	0.0135489	1.00442	0.158639	3.49529	48.9866	257.976
2	2	8	17	3	PW+L	0.0157594	1.11082	0.165733	4.00161	65.7159	253.918
2	2	8	17	3	PW+L	0.00976226	1.01546	0.158885	3.65948	60.5406	374.86
2	2	8	17	3	PW+L	0.0130281	0.961753	0.165926	3.68751	60.7973	283.042
2	2	8	17	3	PW+L	0.0124145	0.850743	0.158004	3.85975	62.9747	310.906
2	2	8	17	3	PW+L	0.0138511	0.712706	0.143938	3.62734	55.227	261.881
2	2	8	17	3	PW+L	0.00779947	0.586761	0.129559	4.23972	69.5352	543.591
2	2	8	17	3	PW+L	0.014846	1.06868	0.160715	3.35509	47.1523	225.993
3	2	8	17	3	PW+L	0.0149931	1.16335	0.168835	3.43564	51.5178	229.148
3	2	8	17	3	PW+L	0.0111328	0.759117	0.140661	3.80469	61.0772	341.756
3	2	8	17	3	PW+L	0.0118383	0.645187	0.127615	3.30963	49.0799	279.57
3	2	8	17	3	PW+L	0.0119236	0.675456	0.13446	3.23608	49.8545	271.4
3	2	8	17	3	PW+L	0.0105563	0.678666	0.12356	3.22539	55.0287	305.542
3	2	8	17	3	PW+L	0.00885124	0.593857	0.116737	3.22361	47.8955	364.199
3	2	8	17	3	PW+L	0.00706405	0.477292	0.108204	3.35443	55.8518	474.86
4	2	8	17	3	PW+L	0.00880428	0.624267	0.126133	3.46106	52.462	393.112
4	2	8	17	3	PW+L	0.0103569	0.601487	0.118089	3.67643	56.4866	354.974
4	2	8	17	3	PW+L	0.00926563	0.507429	0.111595	2.99364	48.1032	323.091
4	2	8	17	3	PW+L	0.00937212	0.535375	0.115692	3.28156	50.809	350.14
4	2	8	17	3	PW+L	0.0100704	0.634406	0.123151	3.2627	49.7836	323.988
4	2	8	17	3	PW+L	0.0095355	0.584421	0.117678	3.07713	47.6156	322.703
1	3	10	18	3	PW+L	0.0107015	1.02665	0.142751	3.37739	50.6637	315.6
1	3	10	18	3	PW+L	0.00989741	0.940149	0.135492	3.523	53.192	355.952
1	3	10	18	3	PW+L	0.0100763	1.01709	0.147065	3.42287	46.6217	339.695
1	3	10	18	3	PW+L	0.0170564	1.03374	0.145761	3.59877	51.9185	210.993
1	3	10	18	3	PW+L	0.00907839	1.04324	0.15354	3.32253	45.7097	365.982
1	3	10	18	3	PW+L	0.0209538	1.18807	0.160754	3.50115	50.9419	167.089
1	3	10	18	3	PW+L	0.0140921	1.04615	0.160437	3.36939	46.375	239.098
2	3	10	18	3	PW+L	0.0155304	1.09541	0.16519	4.03743	66.2757	259.97
2	3	10	18	3	PW+L	0.00976702	1.01609	0.158913	3.65797	60.5149	374.523
2	3	10	18	3	PW+L	0.0131178	0.968391	0.166322	3.67414	60.5844	280.088
2	3	10	18	3	PW+L	0.014064	0.956271	0.164152	3.52165	56.4154	250.401
2	3	10	18	3	PW+L	0.0132698	0.684607	0.141734	3.70998	56.8683	279.58
2	3	10	18	3	PW+L	0.00794534	0.601187	0.13004	4.19644	68.6639	528.164
2	3	10	18	3	PW+L	0.0150971	1.08733	0.161743	3.31103	46.2066	219.315
3	3	10	18	3	PW+L	0.0149396	1.15484	0.168419	3.45348	51.941	231.163
3	3	10	18	3	PW+L	0.0116734	0.792867	0.142453	3.72703	59.3646	319.277
3	3	10	18	3	PW+L	0.0118146	0.644009	0.127521	3.31198	49.1203	280.33
3	3	10	18	3	PW+L	0.0118722	0.673001	0.134281	3.24094	49.9459	272.985
3	3	10	18	3	PW+L	0.00928398	0.602971	0.120339	3.33813	57.3055	359.558
3	3	10	18	3	PW+L	0.0105185	0.72629	0.125487	3.0226	44.3084	287.361
3	3	10	18	3	PW+L	0.00853345	0.590883	0.115811	3.18769	52.1843	373.553
4	3	10	18	3	PW+L	0.00915642	0.649005	0.127589	3.3854	51.176	369.729
4	3	10	18	3	PW+L	0.0112753	0.652226	0.121134	3.55466	54.2278	315.261
4	3	10	18	3	PW+L	0.00976332	0.534496	0.113486	2.95871	47.3776	303.044
4	3	10	18	3	PW+L	0.00967194	0.551155	0.116744	3.2535	50.304	336.386
4	3	10	18	3	PW+L	0.0101207	0.637655	0.123376	3.25845	49.7004	321.96
4	3	10	18	3	PW+L	0.00949617	0.581838	0.117495	3.07987	47.6729	324.327
1	4	15	7	3	PW+L	0.0112758	1.09166	0.144013	3.13756	45.3564	278.255
1	4	15	7	3	PW+L	0.0101061	0.963542	0.135721	3.44044	51.4573	340.432
1	4	15	7	3	PW+L	0.0100313	1.01154	0.146916	3.43921	46.959	342.848
1	4	15	7	3	PW+L	0.0170905	1.03552	0.145777	3.59343	51.8055	210.258
1	4	15	7	3	PW+L	0.00883418	1.00506	0.152164	3.44979	48.3316	390.505
1	4	15	7	3	PW+L	0.0205742	1.16872	0.160027	3.55788	52.1638	172.929
1	4	15	7	3	PW+L	0.0137398	1.01909	0.159271	3.45103	48.0686	251.17
2	4	15	7	3	PW+L	0.015785	1.11255	0.165794	3.99761	65.6534	253.253
2	4	15	7	3	PW+L	0.00966331	1.00253	0.158297	3.69083	61.0748	381.943
2	4	15	7	3	PW+L	0.0126172	0.931325	0.164109	3.74882	61.7732	297.121
2	4	15	7	3	PW+L	0.0119942	0.823854	0.156438	3.94591	64.646	328.984
2	4	15	7	3	PW+L	0.0120103	0.623723	0.136959	3.88905	60.4246	323.808
2	4	15	7	3	PW+L	0.00738111	0.545385	0.128179	4.36385	72.034	591.218
2	4	15	7	3	PW+L	0.0145896	1.04964	0.159665	3.40007	48.1175	233.047
3	4	15	7	3	PW+L	0.0146914	1.1154	0.166488	3.53622	53.9033	240.7
3	4	15	7	3	PW+L	0.0111063	0.757466	0.140573	3.80849	61.1611	342.912
3	4	15	7	3	PW+L	0.0113281	0.619804	0.125584	3.36039	49.9512	296.643
3	4	15	7	3	PW+L	0.0117004	0.664795	0.133683	3.25718	50.2514	278.382
3	4	15	7	3	PW+L	0.00880444	0.574442	0.119125	3.38062	58.1636	383.967
3	4	15	7	3	PW+L	0.00940724	0.638022	0.119655	3.15657	46.6992	335.547
3	4	15	7	3	PW+L	0.00799861	0.549538	0.113042	3.24838	53.5192	406.119
4	4	15	7	3	PW+L	0.00852442	0.604608	0.124977	3.5212	53.4839	413.072
4	4	15	7	3	PW+L	0.00940005	0.548622	0.114917	3.80331	58.8401	404.605
4	4	15	7	3	PW+L	0.00859782	0.471109	0.109056	3.0405	49.0767	353.637
4	4	15	7	3	PW+L	0.00870902	0.500475	0.113365	3.3436	51.926	383.924
4	4	15	7	3	PW+L	0.00901528	0.566163	0.118427	3.35194	51.5301	371.806
4	4	15	7	3	PW+L	0.00747097	0.44884	0.108023	3.22093	50.6252	431.126
1	5	19	36	3	PW+L	0.0111785	1.08065	0.143799	3.1782	46.2558	284.313
1	5	19	36	3	PW+L	0.0101275	0.965938	0.135744	3.43198	51.2795	338.878
1	5	19	36	3	PW+L	0.0100715	1.0165	0.147049	3.42461	46.6575	340.028
1	5	19	36	3	PW+L	0.0170914	1.03557	0.145778	3.59328	51.8024	210.239
1	5	19	36	3	PW+L	0.00891004	1.01692	0.152592	3.41026	47.5172	382.744
1	5	19	36	3	PW+L	0.0211369	1.1974	0.161105	3.47379	50.3525	164.347
1	5	19	36	3	PW+L	0.0137796	1.02214	0.159403	3.44182	47.8775	249.777
2	5	19	36	3	PW+L	0.0159812	1.12575	0.166259	3.96693	65.174	248.225
2	5	19	36	3	PW+L	0.00979676	1.01997	0.15909	3.64855	60.3544	372.425
2	5	19	36	3	PW+L	0.0131952	0.974121	0.166664	3.66259	60.4006	277.57
2	5	19	36	3	PW+L	0.012716	0.870031	0.159128	3.79796	61.7758	298.675
2	5	19	36	3	PW+L	0.0130206	0.672558	0.140789	3.74542	57.5721	287.654
2	5	19	36	3	PW+L	0.0077751	0.58435	0.129478	4.24695	69.6807	546.225
2	5	19	36	3	PW+L	0.0148392	1.06818	0.160687	3.35627	47.1777	226.176
3	5	19	36	3	PW+L	0.0148816	1.14563	0.167968	3.47279	52.3991	233.361
3	5	19	36	3	PW+L	0.0113062	0.769946	0.141236	3.77977	60.5278	334.309
3	5	19	36	3	PW+L	0.0118654	0.646537	0.127723	3.30693	49.0335	278.703
3	5	19	36	3	PW+L	0.0121213	0.684896	0.135149	3.21739	49.5031	265.434
3	5	19	36	3	PW+L	0.0106428	0.683809	0.123779	3.21773	54.874	302.34
3	5	19	36	3	PW+L	0.00981772	0.670628	0.121809	3.10708	45.8161	316.477
3	5	19	36	3	PW+L	0.00849523	0.587929	0.115614	3.19203	52.2797	375.744
4	5	19	36	3	PW+L	0.00948819	0.672311	0.128959	3.31411	49.9645	349.288
4	5	19	36	3	PW+L	0.0102761	0.597024	0.117821	3.68714	56.6853	358.806
4	5	19	36	3	PW+L	0.00939497	0.514463	0.112086	2.98456	47.9146	317.677
4	5	19	36	3	PW+L	0.00987039	0.5616	0.11744	3.23493	49.9697	327.741
4	5	19	36	3	PW+L	0.00984516	0.619836	0.122142	3.28175	50.1564	333.337
4	5	19	36	3	PW+L	0.0100581	0.618743	0.120123	3.04073	46.8537	302.316
1	6	21	24	3	PW+L	0.0112821	1.09237	0.144027	3.13495	45.2987	277.87
1	6	21	24	3	PW+L	0.0101536	0.968869	0.135773	3.42164	51.0622	336.987
1	6	21	24	3	PW+L	0.00996047	1.00283	0.146683	3.46489	47.4892	347.864
1	6	21	24	3	PW+L	0.0169023	1.02571	0.145688	3.62287	52.4283	214.342
1	6	21	24	3	PW+L	0.00885282	1.00798	0.152269	3.44008	48.1315	388.585
1	6	21	24	3	PW+L	0.020862	1.18339	0.160579	3.51487	51.2374	168.482
1	6	21	24	3	PW+L	0.0135577	1.00509	0.158668	3.49325	48.9443	257.659
2	6	21	24	3	PW+L	0.0156089	1.1007	0.165377	4.02514	66.0837	257.874
2	6	21	24	3	PW+L	0.00958003	0.991648	0.157802	3.71722	61.5243	388.017
2	6	21	24	3	PW+L	0.0126787	0.935882	0.164381	3.73964	61.627	294.955
2	6	21	24	3	PW+L	0.0120426	0.826947	0.156618	3.936	64.4538	326.84
2	6	21	24	3	PW+L	0.0127554	0.659739	0.139783	3.78312	58.3208	296.59
2	6	21	24	3	PW+L	0.00772877	0.579768	0.129326	4.2607	69.9575	551.278
2	6	21	24	3	PW+L	0.0146787	1.05626	0.16003	3.38443	47.782	230.567
3	6	21	24	3	PW+L	0.0149345	1.15404	0.168379	3.45517	51.9811	231.355
3	6	21	24	3	PW+L	0.0110359	0.75307	0.14034	3.8186	61.3841	346.016
3	6	21	24	3	PW+L	0.0117795	0.642264	0.127381	3.31547	49.1802	281.461
3	6	21	24	3	PW+L	0.0118132	0.670185	0.134076	3.24651	50.0508	274.82
3	6	21	24	3	PW+L	0.0103382	0.665689	0.123008	3.24472	55.419	313.858
3	6	21	24	3	PW+L	0.00934023	0.632699	0.119303	3.16465	46.8434	338.819
3	6	21	24	3	PW+L	0.00847833	0.586623	0.115526	3.19395	52.3219	376.719
4	6	21	24	3	PW+L	0.00904825	0.641406	0.127142	3.40864	51.571	376.719
4	6	21	24	3	PW+L	0.0109047	0.631753	0.119905	3.60379	55.1392	330.48
4	6	21	24	3	PW+L	0.0093262	0.510723	0.111825	2.98939	48.0149	320.537
4	6	21	24	3	PW+L	0.0095126	0.542768	0.116185	3.26841	50.5724	343.588
4	6	21	24	3	PW+L	0.00925619	0.581744	0.119505	3.33157	51.1313	359.928
4	6	21	24	3	PW+L	0.0089648	0.546942	0.11501	3.11688	48.4475	347.68
1	7	25	42	3	PW+L	0.0107865	1.03627	0.142937	3.34191	49.8784	309.823
1	7	25	42	3	PW+L	0.0102392	0.978463	0.135867	3.38778	50.3506	330.862
1	7	25	42	3	PW+L	0.0100599	1.01507	0.147011	3.42881	46.7444	340.838
1	7	25	42	3	PW+L	0.0170566	1.03376	0.145761	3.59873	51.9178	210.988
1	7	25	42	3	PW+L	0.0089754	1.02714	0.15296	3.3762	46.8155	376.162
1	7	25	42	3	PW+L	0.021249	1.20311	0.16132	3.45705	49.9918	162.692
1	7	25	42	3	PW+L	0.014052	1.04307	0.160305	3.37867	46.5676	240.44
2	7	25	42	3	PW+L	0.0159175	1.12146	0.166108	3.97688	65.3295	249.843
2	7	25	42	3	PW+L	0.00978279	1.01815	0.159007	3.65298	60.4298	373.408
2	7	25	42	3	PW+L	0.0132315	0.976805	0.166824	3.65718	60.3145	276.401
2	7	25	42	3	PW+L	0.013313	0.908222	0.161353	3.6756	59.402	276.091
2	7	25	42	3	PW+L	0.0136548	0.703219	0.143194	3.65524	55.7811	267.688
2	7	25	42	3	PW+L	0.00787725	0.594453	0.129815	4.21664	69.0706	535.293
2	7	25	42	3	PW+L	0.0149739	1.07818	0.161238	3.33265	46.6706	222.564
3	7	25	42	3	PW+L	0.0150691	1.17542	0.169426	3.41031	50.9172	226.312
3	7	25	42	3	PW+L	0.0124553	0.841682	0.145045	3.61471	56.8876	290.216
3	7	25	42	3	PW+L	0.0125833	0.682253	0.13058	3.23549	47.8076	257.126
3	7	25	42	3	PW+L	0.0124834	0.702193	0.13641	3.18316	48.8591	254.991
3	7	25	42	3	PW+L	0.010723	0.688581	0.123982	3.21062	54.7305	299.416
3	7	25	42	3	PW+L	0.00887648	0.595862	0.116869	3.22057	47.8411	362.82
3	7	25	42	3	PW+L	0.00880704	0.612033	0.117228	3.15665	51.5015	358.424
4	7	25	42	3	PW+L	0.00976508	0.691762	0.130104	3.25461	48.9533	333.291
4	7	25	42	3	PW+L	0.0106732	0.618962	0.119138	3.63449	55.7087	340.525
4	7	25	42	3	PW+L	0.00970703	0.531435	0.113272	2.96266	47.4597	305.208
4	7	25	42	3	PW+L	0.0105127	0.595405	0.119694	3.17484	48.8878	302
4	7	25	42	3	PW+L	0.0105055	0.662545	0.125099	3.2259	49.0634	307.068
4	7	25	42	3	PW+L	0.0102597	0.631981	0.121065	3.02669	46.5598	295.007
1	8	31	44	3	PW+L	0.0106608	1.02204	0.142661	3.3944	51.0402	318.401
1	8	31	44	3	PW+L	0.0100988	0.962717	0.135713	3.44335	51.5184	340.968
1	8	31	44	3	PW+L	0.00955902	0.953418	0.145359	3.61046	50.495	377.702
1	8	31	44	3	PW+L	0.016567	1.00823	0.145529	3.67531	53.5376	221.845
1	8	31	44	3	PW+L	0.00865335	0.976791	0.151146	3.54403	50.2731	409.556
1	8	31	44	3	PW+L	0.0210855	1.19478	0.161007	3.48147	50.518	165.112
1	8	31	44	3	PW+L	0.0135987	1.00824	0.158803	3.48376	48.7473	256.184
2	8	31	44	3	PW+L	0.0158068	1.11401	0.165846	3.99419	65.6	252.688
2	8	31	44	3	PW+L	0.00974003	1.01256	0.158753	3.66653	60.6606	376.439
2	8	31	44	3	PW+L	0.0132121	0.975373	0.166739	3.66007	60.3604	277.023
2	8	31	44	3	PW+L	0.0141933	0.964543	0.164634	3.49515	55.9013	246.253
2	8	31	44	3	PW+L	0.0135295	0.697161	0.142719	3.67305	56.135	271.485
2	8	31	44	3	PW+L	0.00785446	0.5922	0.12974	4.2234	69.2067	537.707
2	8	31	44	3	PW+L	0.0149035	1.07295	0.16095	3.34501	46.9359	224.445
3	8	31	44	3	PW+L	0.0149136	1.15072	0.168217	3.46213	52.1461	232.146
3	8	31	44	3	PW+L	0.0116197	0.789518	0.142275	3.73474	59.5346	321.414
3	8	31	44	3	PW+L	0.0119602	0.651253	0.1281	3.29749	48.8716	275.706
3	8	31	44	3	PW+L	0.0121784	0.687625	0.135348	3.21199	49.4015	263.745
3	8	31	44	3	PW+L	0.0106606	0.684873	0.123824	3.21615	54.842	301.684
3	8	31	44	3	PW+L	0.00925748	0.626126	0.118869	3.17463	47.0214	342.926
3	8	31	44	3	PW+L	0.00852252	0.590039	0.115755	3.18893	52.2116	374.177
4	8	31	44	3	PW+L	0.00951925	0.674493	0.129088	3.30743	49.851	347.447
4	8	31	44	3	PW+L	0.0105824	0.613945	0.118837	3.64653	55.932	344.584
4	8	31	44	3	PW+L	0.00946279	0.518152	0.112344	2.9798	47.8157	314.897
4	8	31	44	3	PW+L	0.0101938	0.578621	0.118575	3.20467	49.425	314.375
4	8	31	44	3	PW+L	0.010201	0.642851	0.123736	3.25166	49.5674	318.759
4	8	31	44	3	PW+L	0.0109929	0.680132	0.124494	2.97562	45.4909	270.685
1	9	33	22	3	PW+L	0.0104794	1.00151	0.142262	3.47014	52.7162	331.14
1	9	33	22	3	PW+L	0.0102155	0.975799	0.135841	3.39718	50.5483	332.553
1	9	33	22	3	PW+L	0.0100251	1.01078	0.146896	3.44146	47.0055	343.286
1	9	33	22	3	PW+L	0.0170916	1.03558	0.145778	3.59326	51.802	210.236
1	9	33	22	3	PW+L	0.00901857	1.03389	0.153203	3.35371	46.352	371.867
1	9	33	22	3	PW+L	0.0210596	1.19346	0.160957	3.48534	50.6013	165.499
1	9	33	22	3	PW+L	0.0137815	1.02228	0.159409	3.44138	47.8684	249.711
2	9	33	22	3	PW+L	0.0159285	1.1222	0.166134	3.97516	65.3026	249.562
2	9	33	22	3	PW+L	0.00978291	1.01816	0.159007	3.65294	60.4292	373.4
2	9	33	22	3	PW+L	0.0131107	0.967863	0.16629	3.6752	60.6013	280.321
2	9	33	22	3	PW+L	0.0128049	0.875715	0.159459	3.77975	61.4225	295.181
2	9	33	22	3	PW+L	0.0128372	0.663692	0.140094	3.77149	58.0899	293.795
2	9	33	22	3	PW+L	0.00778083	0.584918	0.129497	4.24525	69.6465	545.603
2	9	33	22	3	PW+L	0.0148726	1.07066	0.160824	3.35042	47.052	225.274
3	9	33	22	3	PW+L	0.0149811	1.16145	0.168742	3.43962	51.6122	229.596
3	9	33	22	3	PW+L	0.0115808	0.787088	0.142146	3.74033	59.6579	322.977
3	9	33	22	3	PW+L	0.0121365	0.660027	0.128802	3.27995	48.5705	270.254
3	9	33	22	3	PW+L	0.0121625	0.686867	0.135292	3.21349	49.4297	264.213
3	9	33	22	3	PW+L	0.0110125	0.705808	0.124715	3.18497	54.2123	289.213
3	9	33	22	3	PW+L	0.00970556	0.661718	0.121221	3.12061	46.0574	321.528
3	9	33	22	3	PW+L	0.00886196	0.616279	0.117512	3.15042	51.3644	355.499
4	9	33	22	3	PW+L	0.00971196	0.68803	0.129884	3.26603	49.1473	336.289
4	9	33	22	3	PW+L	0.010619	0.61597	0.118958	3.64167	55.8419	342.938
4	9	33	22	3	PW+L	0.00977798	0.535294	0.113542	2.95769	47.3562	302.484
4	9	33	22	3	PW+L	0.0103037	0.584403	0.11896	3.19439	49.2399	310.025
4	9	33	22	3	PW+L	0.00965415	0.607483	0.121287	3.29791	50.4726	341.605
4	9	33	22	3	PW+L	0.00947611	0.580521	0.117401	3.08127	47.7021	325.162
1	10	40	35	3	PW+L	0.0108171	1.03974	0.143005	3.32911	49.5953	307.763
1	10	40	35	3	PW+L	0.0102508	0.97976	0.13588	3.3832	50.2545	330.042
1	10	40	35	3	PW+L	0.00999647	1.00726	0.146802	3.45183	47.2196	345.305
1	10	40	35	3	PW+L	0.017185	1.04045	0.145822	3.57865	51.4929	208.243
1	10	40	35	3	PW+L	0.00887421	1.01132	0.15239	3.42893	47.9019	386.393
1	10	40	35	3	PW+L	0.0208764	1.18413	0.160606	3.51271	51.1909	168.262
1	10	40	35	3	PW+L	0.0132277	0.979743	0.157575	3.56974	50.5309	269.869
2	10	40	35	3	PW+L	0.0156481	1.10333	0.165469	4.01902	65.988	256.838
2	10	40	35	3	PW+L	0.00966662	1.00296	0.158317	3.68978	61.0569	381.704
2	10	40	35	3	PW+L	0.0129909	0.958997	0.165761	3.69307	60.8856	284.28
2	10	40	35	3	PW+L	0.0128416	0.878067	0.159596	3.77221	61.2763	293.749
2	10	40	35	3	PW+L	0.0127681	0.660354	0.139832	3.78131	58.2849	296.153
2	10	40	35	3	PW+L	0.00747512	0.554683	0.128489	4.33595	71.4725	580.051
2	10	40	35	3	PW+L	0.0148257	1.06717	0.160632	3.35865	47.2286	226.542
3	10	40	35	3	PW+L	0.0148556	1.14151	0.167766	3.48145	52.6045	234.352
3	10	40	35	3	PW+L	0.0115392	0.784491	0.142008	3.7463	59.7897	324.659
3	10	40	35	3	PW+L	0.0118943	0.647975	0.127838	3.30405	48.9842	277.784
3	10	40	35	3	PW+L	0.0120194	0.680033	0.134794	3.22702	49.6841	268.483
3	10	40	35	3	PW+L	0.0105705	0.679511	0.123596	3.22413	55.0033	305.012
3	10	40	35	3	PW+L	0.00932591	0.631561	0.119228	3.16638	46.8742	339.525
3	10	40	35	3	PW+L	0.00830266	0.573042	0.114617	3.21388	52.7604	387.091
4	10	40	35	3	PW+L	0.00938915	0.665354	0.12855	3.33539	50.3261	355.238
4	10	40	35	3	PW+L	0.0100546	0.584784	0.117087	3.71652	57.2302	369.634
4	10	40	35	3	PW+L	0.00941673	0.515647	0.112169	2.98304	47.8829	316.781
4	10	40	35	3	PW+L	0.0106169	0.600889	0.120059	3.16509	48.7123	298.118
4	10	40	35	3	PW+L	0.00982659	0.618635	0.122059	3.28332	50.1872	334.126
4	10	40	35	3	PW+L	0.0100162	0.615986	0.119926	3.04365	46.9149	303.874
1	11	44	4	3	PW+L	0.010502	1.00408	0.142312	3.46069	52.5071	329.526
1	11	44	4	3	PW+L	0.0103641	0.992457	0.136004	3.33839	49.3129	322.112
1	11	44	4	3	PW+L	0.00998435	1.00577	0.146762	3.45622	47.3104	346.164
1	11	44	4	3	PW+L	0.0169259	1.02694	0.145699	3.61917	52.3502	213.825
1	11	44	4	3	PW+L	0.00895371	1.02375	0.152838	3.38751	47.0484	378.336
1	11	44	4	3	PW+L	0.0208547	1.18302	0.160565	3.51597	51.2609	168.594
1	11	44	4	3	PW+L	0.0135078	1.00126	0.158503	3.50482	49.1843	259.467
2	11	44	4	3	PW+L	0.0157981	1.11343	0.165825	3.99556	65.6214	252.914
2	11	44	4	3	PW+L	0.00970099	1.00746	0.158521	3.6789	60.8714	379.229
2	11	44	4	3	PW+L	0.0129562	0.956424	0.165607	3.69825	60.9682	285.443
2	11	44	4	3	PW+L	0.0124218	0.851211	0.158032	3.85826	62.9456	310.603
2	11	44	4	3	PW+L	0.0128667	0.665122	0.140206	3.76729	58.0065	292.793
2	11	44	4	3	PW+L	0.00796196	0.602831	0.130094	4.19151	68.5646	526.441
2	11	44	4	3	PW+L	0.0151397	1.09049	0.161917	3.30357	46.0465	218.206
3	11	44	4	3	PW+L	0.0152782	1.20865	0.171053	3.34059	49.2636	218.651
3	11	44	4	3	PW+L	0.0112309	0.765245	0.140986	3.79059	60.7663	337.513
3	11	44	4	3	PW+L	0.0124399	0.675121	0.13001	3.24976	48.0524	261.236
3	11	44	4	3	PW+L	0.0120439	0.6812	0.134879	3.22471	49.6407	267.747
3	11	44	4	3	PW+L	0.0105593	0.678844	0.123568	3.22513	55.0233	305.43
3	11	44	4	3	PW+L	0.00981686	0.670559	0.121805	3.10719	45.8179	316.515
3	11	44	4	3	PW+L	0.00835679	0.577227	0.114897	3.20774	52.6253	383.849
4	11	44	4	3	PW+L	0.00942255	0.6677	0.128688	3.32821	50.2042	353.218
4	11	44	4	3	PW+L	0.0103597	0.601639	0.118098	3.67607	56.4799	354.844
4	11	44	4	3	PW+L	0.0101265	0.554247	0.114867	2.93323	46.8482	289.659
4	11	44	4	3	PW+L	0.0101853	0.578175	0.118545	3.20547	49.4393	314.714
4	11	44	4	3	PW+L	0.00947843	0.596118	0.1205	3.31277	50.7635	349.506
4	11	44	4	3	PW+L	0.00903136	0.551313	0.115321	3.11224	48.3505	344.604
1	12	46	9	3	PW+L	0.0112675	1.09072	0.143995	3.14104	45.4335	278.77
1	12	46	9	3	PW+L	0.0101744	0.971199	0.135796	3.41342	50.8894	335.49
1	12	46	9	3	PW+L	0.00988708	0.993795	0.146441	3.4915	48.0387	353.137
1	12	46	9	3	PW+L	0.0169619	1.02882	0.145717	3.61354	52.231	213.039
1	12	46	9	3	PW+L	0.00879894	0.999553	0.151966	3.46816	48.71	394.156
1	12	46	9	3	PW+L	0.0211593	1.19854	0.161148	3.47045	50.2805	164.015
1	12	46	9	3	PW+L	0.0136185	1.00977	0.158869	3.47915	48.6519	255.472
2	12	46	9	3	PW+L	0.0159837	1.12592	0.166265	3.96652	65.1677	248.16
2	12	46	9	3	PW+L	0.00976839	1.01626	0.158921	3.65754	60.5076	374.426
2	12	46	9	3	PW+L	0.0130813	0.965684	0.16616	3.67959	60.6712	281.287
2	12	46	9	3	PW+L	0.0121944	0.836662	0.157184	3.90487	63.8499	320.217
2	12	46	9	3	PW+L	0.01306	0.674467	0.140939	3.7398	57.4606	286.355
2	12	46	9	3	PW+L	0.00773515	0.580399	0.129347	4.2588	69.9193	550.578
2	12	46	9	3	PW+L	0.0146341	1.05294	0.159847	3.39227	47.9501	231.806
3	12	46	9	3	PW+L	0.0148938	1.14757	0.168063	3.46874	52.3029	232.898
3	12	46	9	3	PW+L	0.0111413	0.759648	0.140689	3.80346	61.0503	341.385
3	12	46	9	3	PW+L	0.0119232	0.649415	0.127953	3.30117	48.9347	276.868
3	12	46	9	3	PW+L	0.0116845	0.664035	0.133628	3.25868	50.2797	278.889
3	12	46	9	3	PW+L	0.00979651	0.633463	0.121637	3.29271	56.3883	336.111
3	12	46	9	3	PW+L	0.00911558	0.614855	0.118124	3.19174	47.3267	350.141
3	12	46	9	3	PW+L	0.00796639	0.547047	0.112876	3.25204	53.5997	408.22
4	12	46	9	3	PW+L	0.00909957	0.645011	0.127354	3.39761	51.3836	373.381
4	12	46	9	3	PW+L	0.00981288	0.57143	0.116286	3.74857	57.8248	382.005
4	12	46	9	3	PW+L	0.00887644	0.486262	0.110115	3.02095	48.6705	340.334
4	12	46	9	3	PW+L	0.00962801	0.548842	0.116589	3.25761	50.378	338.348
4	12	46	9	3	PW+L	0.00890742	0.559186	0.117944	3.36106	51.7086	377.333
4	12	46	9	3	PW+L	0.00682439	0.406378	0.105	3.26596	51.5678	478.572
1	1	4	30	1	W	0.0088	0.37	0.12	4.9	83.2067	556.818
1	1	4	30	1	W	0.0086	0.34	0.12	4.6	72.9705	534.884
1	1	4	30	1	W	0.0085	0.33	0.12	4.7	79.5972	552.941
1	1	4	30	1	W	0.0083	0.38	0.12	4.9	79.4614	590.361
1	1	4	30	1	W	0.0093	0.35	0.12	4.5	70.4369	483.871
1	1	4	30	1	W	0.0091	0.35	0.12	4.8	81.3423	527.473
1	1	4	30	1	W	0.008	0.32	0.12	4.8	76.3209	600
2	1	4	30	1	W	0.0085	0.33	0.12	4.4	67.8028	517.647
2	1	4	30	1	W	0.0084	0.29	0.11	4.4	69.2685	523.81
2	1	4	30	1	W	0.01	0.24	0.1	3.9	56.6408	390
2	1	4	30	1	W	0.012	0.32	0.12	4.5	72.4292	375
2	1	4	30	1	W	0.011	0.28	0.12	4.4	68.1931	400
2	1	4	30	1	W	0.01	0.29	0.12	4.1	59.5507	410
2	1	4	30	1	W	0.0098	0.25	0.11	4.2	60.2575	428.571
3	1	4	30	1	W	0.0096	0.38	0.14	4.2	69.6766	437.5
3	1	4	30	1	W	0.0081	0.32	0.12	4.2	64.2241	518.519
3	1	4	30	1	W	0.0078	0.28	0.11	4	56.8909	512.821
3	1	4	30	1	W	0.0088	0.31	0.12	4.1	62.6939	465.909
3	1	4	30	1	W	0.018	0.35	0.12	3.8	57.3118	211.111
3	1	4	30	1	W	0.0064	0.25	0.1	4	62.2438	625
3	1	4	30	1	W	0.0071	0.26	0.12	4.3	78.1707	605.634
4	1	4	30	1	W	0.0098	0.27	0.11	3.8	62.4923	387.755
4	1	4	30	1	W	0.006	0.31	0.12	3.8	64.3957	633.333
4	1	4	30	1	W	0.0055	0.31	0.11	3.8	61.9972	690.909
4	1	4	30	1	W	0.0055	0.31	0.11	3.8	61.9972	690.909
4	1	4	30	1	W	0.0049	0.28	0.096	3.4	54.3732	693.878
4	1	4	30	1	W	0.0053	0.3	0.12	4.1	67.709	773.585
1	3	9	12	1	W	0.0088	0.37	0.12	4.9	83.2067	556.818
1	3	9	12	1	W	0.0086	0.34	0.12	4.6	72.9705	534.884
1	3	9	12	1	W	0.0085	0.33	0.12	4.7	79.5972	552.941
1	3	9	12	1	W	0.0083	0.38	0.12	4.9	79.4614	590.361
1	3	9	12	1	W	0.0093	0.35	0.12	4.5	70.4369	483.871
1	3	9	12	1	W	0.0091	0.35	0.12	4.8	81.3423	527.473
1	3	9	12	1	W	0.008	0.32	0.12	4.8	76.3209	600
2	3	9	12	1	W	0.0085	0.33	0.12	4.4	67.8028	517.647
2	3	9	12	1	W	0.0084	0.29	0.11	4.4	69.2685	523.81
2	3	9	12	1	W	0.01	0.24	0.1	3.9	56.6408	390
2	3	9	12	1	W	0.012	0.32	0.12	4.5	72.4292	375
2	3	9	12	1	W	0.011	0.28	0.12	4.4	68.1931	400
2	3	9	12	1	W	0.01	0.29	0.12	4.1	59.5507	410
2	3	9	12	1	W	0.0098	0.25	0.11	4.2	60.2575	428.571
3	3	9	12	1	W	0.0096	0.38	0.14	4.2	69.6766	437.5
3	3	9	12	1	W	0.0081	0.32	0.12	4.2	64.2241	518.519
3	3	9	12	1	W	0.0078	0.28	0.11	4	56.8909	512.821
3	3	9	12	1	W	0.0088	0.31	0.12	4.1	62.6939	465.909
3	3	9	12	1	W	0.018	0.35	0.12	3.8	57.3118	211.111
3	3	9	12	1	W	0.0064	0.25	0.1	4	62.2438	625
3	3	9	12	1	W	0.0071	0.26	0.12	4.3	78.1707	605.634
4	3	9	12	1	W	0.0098	0.27	0.11	3.8	62.4923	387.755
4	3	9	12	1	W	0.006	0.31	0.12	3.8	64.3957	633.333
4	3	9	12	1	W	0.0055	0.31	0.11	3.8	61.9972	690.909
4	3	9	12	1	W	0.0055	0.31	0.11	3.8	61.9972	690.909
4	3	9	12	1	W	0.0049	0.28	0.096	3.4	54.3732	693.878
4	3	9	12	1	W	0.0053	0.3	0.12	4.1	67.709	773.585
1	4	16	31	1	W	0.0088	0.37	0.12	4.9	83.2067	556.818
1	4	16	31	1	W	0.0086	0.34	0.12	4.6	72.9705	534.884
1	4	16	31	1	W	0.0085	0.33	0.12	4.7	79.5972	552.941
1	4	16	31	1	W	0.0083	0.38	0.12	4.9	79.4614	590.361
1	4	16	31	1	W	0.0093	0.35	0.12	4.5	70.4369	483.871
1	4	16	31	1	W	0.0091	0.35	0.12	4.8	81.3423	527.473
1	4	16	31	1	W	0.008	0.32	0.12	4.8	76.3209	600
2	4	16	31	1	W	0.0085	0.33	0.12	4.4	67.8028	517.647
2	4	16	31	1	W	0.0084	0.29	0.11	4.4	69.2685	523.81
2	4	16	31	1	W	0.01	0.24	0.1	3.9	56.6408	390
2	4	16	31	1	W	0.012	0.32	0.12	4.5	72.4292	375
2	4	16	31	1	W	0.011	0.28	0.12	4.4	68.1931	400
2	4	16	31	1	W	0.01	0.29	0.12	4.1	59.5507	410
2	4	16	31	1	W	0.0098	0.25	0.11	4.2	60.2575	428.571
3	4	16	31	1	W	0.0096	0.38	0.14	4.2	69.6766	437.5
3	4	16	31	1	W	0.0081	0.32	0.12	4.2	64.2241	518.519
3	4	16	31	1	W	0.0078	0.28	0.11	4	56.8909	512.821
3	4	16	31	1	W	0.0088	0.31	0.12	4.1	62.6939	465.909
3	4	16	31	1	W	0.018	0.35	0.12	3.8	57.3118	211.111
3	4	16	31	1	W	0.0064	0.25	0.1	4	62.2438	625
3	4	16	31	1	W	0.0071	0.26	0.12	4.3	78.1707	605.634
4	4	16	31	1	W	0.0098	0.27	0.11	3.8	62.4923	387.755
4	4	16	31	1	W	0.006	0.31	0.12	3.8	64.3957	633.333
4	4	16	31	1	W	0.0055	0.31	0.11	3.8	61.9972	690.909
4	4	16	31	1	W	0.0055	0.31	0.11	3.8	61.9972	690.909
4	4	16	31	1	W	0.0049	0.28	0.096	3.4	54.3732	693.878
4	4	16	31	1	W	0.0053	0.3	0.12	4.1	67.709	773.585
1	5	18	26	1	W	0.0088	0.37	0.12	4.9	83.2067	556.818
1	5	18	26	1	W	0.0086	0.34	0.12	4.6	72.9705	534.884
1	5	18	26	1	W	0.0085	0.33	0.12	4.7	79.5972	552.941
1	5	18	26	1	W	0.0083	0.38	0.12	4.9	79.4614	590.361
1	5	18	26	1	W	0.0093	0.35	0.12	4.5	70.4369	483.871
1	5	18	26	1	W	0.0091	0.35	0.12	4.8	81.3423	527.473
1	5	18	26	1	W	0.008	0.32	0.12	4.8	76.3209	600
2	5	18	26	1	W	0.0085	0.33	0.12	4.4	67.8028	517.647
2	5	18	26	1	W	0.0084	0.29	0.11	4.4	69.2685	523.81
2	5	18	26	1	W	0.01	0.24	0.1	3.9	56.6408	390
2	5	18	26	1	W	0.012	0.32	0.12	4.5	72.4292	375
2	5	18	26	1	W	0.011	0.28	0.12	4.4	68.1931	400
2	5	18	26	1	W	0.01	0.29	0.12	4.1	59.5507	410
2	5	18	26	1	W	0.0098	0.25	0.11	4.2	60.2575	428.571
3	5	18	26	1	W	0.0096	0.38	0.14	4.2	69.6766	437.5
3	5	18	26	1	W	0.0081	0.32	0.12	4.2	64.2241	518.519
3	5	18	26	1	W	0.0078	0.28	0.11	4	56.8909	512.821
3	5	18	26	1	W	0.0088	0.31	0.12	4.1	62.6939	465.909
3	5	18	26	1	W	0.018	0.35	0.12	3.8	57.3118	211.111
3	5	18	26	1	W	0.0064	0.25	0.1	4	62.2438	625
3	5	18	26	1	W	0.0071	0.26	0.12	4.3	78.1707	605.634
4	5	18	26	1	W	0.0098	0.27	0.11	3.8	62.4923	387.755
4	5	18	26	1	W	0.006	0.31	0.12	3.8	64.3957	633.333
4	5	18	26	1	W	0.0055	0.31	0.11	3.8	61.9972	690.909
4	5	18	26	1	W	0.0055	0.31	0.11	3.8	61.9972	690.909
4	5	18	26	1	W	0.0049	0.28	0.096	3.4	54.3732	693.878
4	5	18	26	1	W	0.0053	0.3	0.12	4.1	67.709	773.585
1	7	27	5	1	W	0.0088	0.37	0.12	4.9	83.2067	556.818
1	7	27	5	1	W	0.0086	0.34	0.12	4.6	72.9705	534.884
1	7	27	5	1	W	0.0085	0.33	0.12	4.7	79.5972	552.941
1	7	27	5	1	W	0.0083	0.38	0.12	4.9	79.4614	590.361
1	7	27	5	1	W	0.0093	0.35	0.12	4.5	70.4369	483.871
1	7	27	5	1	W	0.0091	0.35	0.12	4.8	81.3423	527.473
1	7	27	5	1	W	0.008	0.32	0.12	4.8	76.3209	600
2	7	27	5	1	W	0.0085	0.33	0.12	4.4	67.8028	517.647
2	7	27	5	1	W	0.0084	0.29	0.11	4.4	69.2685	523.81
2	7	27	5	1	W	0.01	0.24	0.1	3.9	56.6408	390
2	7	27	5	1	W	0.012	0.32	0.12	4.5	72.4292	375
2	7	27	5	1	W	0.011	0.28	0.12	4.4	68.1931	400
2	7	27	5	1	W	0.01	0.29	0.12	4.1	59.5507	410
2	7	27	5	1	W	0.0098	0.25	0.11	4.2	60.2575	428.571
3	7	27	5	1	W	0.0096	0.38	0.14	4.2	69.6766	437.5
3	7	27	5	1	W	0.0081	0.32	0.12	4.2	64.2241	518.519
3	7	27	5	1	W	0.0078	0.28	0.11	4	56.8909	512.821
3	7	27	5	1	W	0.0088	0.31	0.12	4.1	62.6939	465.909
3	7	27	5	1	W	0.018	0.35	0.12	3.8	57.3118	211.111
3	7	27	5	1	W	0.0064	0.25	0.1	4	62.2438	625
3	7	27	5	1	W	0.0071	0.26	0.12	4.3	78.1707	605.634
4	7	27	5	1	W	0.0098	0.27	0.11	3.8	62.4923	387.755
4	7	27	5	1	W	0.006	0.31	0.12	3.8	64.3957	633.333
4	7	27	5	1	W	0.0055	0.31	0.11	3.8	61.9972	690.909
4	7	27	5	1	W	0.0055	0.31	0.11	3.8	61.9972	690.909
4	7	27	5	1	W	0.0049	0.28	0.096	3.4	54.3732	693.878
4	7	27	5	1	W	0.0053	0.3	0.12	4.1	67.709	773.585
1	8	29	39	1	W	0.0088	0.37	0.12	4.9	83.2067	556.818
1	8	29	39	1	W	0.0086	0.34	0.12	4.6	72.9705	534.884
1	8	29	39	1	W	0.0085	0.33	0.12	4.7	79.5972	552.941
1	8	29	39	1	W	0.0083	0.38	0.12	4.9	79.4614	590.361
1	8	29	39	1	W	0.0093	0.35	0.12	4.5	70.4369	483.871
1	8	29	39	1	W	0.0091	0.35	0.12	4.8	81.3423	527.473
1	8	29	39	1	W	0.008	0.32	0.12	4.8	76.3209	600
2	8	29	39	1	W	0.0085	0.33	0.12	4.4	67.8028	517.647
2	8	29	39	1	W	0.0084	0.29	0.11	4.4	69.2685	523.81
2	8	29	39	1	W	0.01	0.24	0.1	3.9	56.6408	390
2	8	29	39	1	W	0.012	0.32	0.12	4.5	72.4292	375
2	8	29	39	1	W	0.011	0.28	0.12	4.4	68.1931	400
2	8	29	39	1	W	0.01	0.29	0.12	4.1	59.5507	410
2	8	29	39	1	W	0.0098	0.25	0.11	4.2	60.2575	428.571
3	8	29	39	1	W	0.0096	0.38	0.14	4.2	69.6766	437.5
3	8	29	39	1	W	0.0081	0.32	0.12	4.2	64.2241	518.519
3	8	29	39	1	W	0.0078	0.28	0.11	4	56.8909	512.821
3	8	29	39	1	W	0.0088	0.31	0.12	4.1	62.6939	465.909
3	8	29	39	1	W	0.018	0.35	0.12	3.8	57.3118	211.111
3	8	29	39	1	W	0.0064	0.25	0.1	4	62.2438	625
3	8	29	39	1	W	0.0071	0.26	0.12	4.3	78.1707	605.634
4	8	29	39	1	W	0.0098	0.27	0.11	3.8	62.4923	387.755
4	8	29	39	1	W	0.006	0.31	0.12	3.8	64.3957	633.333
4	8	29	39	1	W	0.0055	0.31	0.11	3.8	61.9972	690.909
4	8	29	39	1	W	0.0055	0.31	0.11	3.8	61.9972	690.909
4	8	29	39	1	W	0.0049	0.28	0.096	3.4	54.3732	693.878
4	8	29	39	1	W	0.0053	0.3	0.12	4.1	67.709	773.585
1	9	34	14	1	W	0.0088	0.37	0.12	4.9	83.2067	556.818
1	9	34	14	1	W	0.0086	0.34	0.12	4.6	72.9705	534.884
1	9	34	14	1	W	0.0085	0.33	0.12	4.7	79.5972	552.941
1	9	34	14	1	W	0.0083	0.38	0.12	4.9	79.4614	590.361
1	9	34	14	1	W	0.0093	0.35	0.12	4.5	70.4369	483.871
1	9	34	14	1	W	0.0091	0.35	0.12	4.8	81.3423	527.473
1	9	34	14	1	W	0.008	0.32	0.12	4.8	76.3209	600
2	9	34	14	1	W	0.0085	0.33	0.12	4.4	67.8028	517.647
2	9	34	14	1	W	0.0084	0.29	0.11	4.4	69.2685	523.81
2	9	34	14	1	W	0.01	0.24	0.1	3.9	56.6408	390
2	9	34	14	1	W	0.012	0.32	0.12	4.5	72.4292	375
2	9	34	14	1	W	0.011	0.28	0.12	4.4	68.1931	400
2	9	34	14	1	W	0.01	0.29	0.12	4.1	59.5507	410
2	9	34	14	1	W	0.0098	0.25	0.11	4.2	60.2575	428.571
3	9	34	14	1	W	0.0096	0.38	0.14	4.2	69.6766	437.5
3	9	34	14	1	W	0.0081	0.32	0.12	4.2	64.2241	518.519
3	9	34	14	1	W	0.0078	0.28	0.11	4	56.8909	512.821
3	9	34	14	1	W	0.0088	0.31	0.12	4.1	62.6939	465.909
3	9	34	14	1	W	0.018	0.35	0.12	3.8	57.3118	211.111
3	9	34	14	1	W	0.0064	0.25	0.1	4	62.2438	625
3	9	34	14	1	W	0.0071	0.26	0.12	4.3	78.1707	605.634
4	9	34	14	1	W	0.0098	0.27	0.11	3.8	62.4923	387.755
4	9	34	14	1	W	0.006	0.31	0.12	3.8	64.3957	633.333
4	9	34	14	1	W	0.0055	0.31	0.11	3.8	61.9972	690.909
4	9	34	14	1	W	0.0055	0.31	0.11	3.8	61.9972	690.909
4	9	34	14	1	W	0.0049	0.28	0.096	3.4	54.3732	693.878
4	9	34	14	1	W	0.0053	0.3	0.12	4.1	67.709	773.585
1	10	39	19	1	W	0.0088	0.37	0.12	4.9	83.2067	556.818
1	10	39	19	1	W	0.0086	0.34	0.12	4.6	72.9705	534.884
1	10	39	19	1	W	0.0085	0.33	0.12	4.7	79.5972	552.941
1	10	39	19	1	W	0.0083	0.38	0.12	4.9	79.4614	590.361
1	10	39	19	1	W	0.0093	0.35	0.12	4.5	70.4369	483.871
1	10	39	19	1	W	0.0091	0.35	0.12	4.8	81.3423	527.473
1	10	39	19	1	W	0.008	0.32	0.12	4.8	76.3209	600
2	10	39	19	1	W	0.0085	0.33	0.12	4.4	67.8028	517.647
2	10	39	19	1	W	0.0084	0.29	0.11	4.4	69.2685	523.81
2	10	39	19	1	W	0.01	0.24	0.1	3.9	56.6408	390
2	10	39	19	1	W	0.012	0.32	0.12	4.5	72.4292	375
2	10	39	19	1	W	0.011	0.28	0.12	4.4	68.1931	400
2	10	39	19	1	W	0.01	0.29	0.12	4.1	59.5507	410
2	10	39	19	1	W	0.0098	0.25	0.11	4.2	60.2575	428.571
3	10	39	19	1	W	0.0096	0.38	0.14	4.2	69.6766	437.5
3	10	39	19	1	W	0.0081	0.32	0.12	4.2	64.2241	518.519
3	10	39	19	1	W	0.0078	0.28	0.11	4	56.8909	512.821
3	10	39	19	1	W	0.0088	0.31	0.12	4.1	62.6939	465.909
3	10	39	19	1	W	0.018	0.35	0.12	3.8	57.3118	211.111
3	10	39	19	1	W	0.0064	0.25	0.1	4	62.2438	625
3	10	39	19	1	W	0.0071	0.26	0.12	4.3	78.1707	605.634
4	10	39	19	1	W	0.0098	0.27	0.11	3.8	62.4923	387.755
4	10	39	19	1	W	0.006	0.31	0.12	3.8	64.3957	633.333
4	10	39	19	1	W	0.0055	0.31	0.11	3.8	61.9972	690.909
4	10	39	19	1	W	0.0055	0.31	0.11	3.8	61.9972	690.909
4	10	39	19	1	W	0.0049	0.28	0.096	3.4	54.3732	693.878
4	10	39	19	1	W	0.0053	0.3	0.12	4.1	67.709	773.585
1	11	41	6	1	W	0.0088	0.37	0.12	4.9	83.2067	556.818
1	11	41	6	1	W	0.0086	0.34	0.12	4.6	72.9705	534.884
1	11	41	6	1	W	0.0085	0.33	0.12	4.7	79.5972	552.941
1	11	41	6	1	W	0.0083	0.38	0.12	4.9	79.4614	590.361
1	11	41	6	1	W	0.0093	0.35	0.12	4.5	70.4369	483.871
1	11	41	6	1	W	0.0091	0.35	0.12	4.8	81.3423	527.473
1	11	41	6	1	W	0.008	0.32	0.12	4.8	76.3209	600
2	11	41	6	1	W	0.0085	0.33	0.12	4.4	67.8028	517.647
2	11	41	6	1	W	0.0084	0.29	0.11	4.4	69.2685	523.81
2	11	41	6	1	W	0.01	0.24	0.1	3.9	56.6408	390
2	11	41	6	1	W	0.012	0.32	0.12	4.5	72.4292	375
2	11	41	6	1	W	0.011	0.28	0.12	4.4	68.1931	400
2	11	41	6	1	W	0.01	0.29	0.12	4.1	59.5507	410
2	11	41	6	1	W	0.0098	0.25	0.11	4.2	60.2575	428.571
3	11	41	6	1	W	0.0096	0.38	0.14	4.2	69.6766	437.5
3	11	41	6	1	W	0.0081	0.32	0.12	4.2	64.2241	518.519
3	11	41	6	1	W	0.0078	0.28	0.11	4	56.8909	512.821
3	11	41	6	1	W	0.0088	0.31	0.12	4.1	62.6939	465.909
3	11	41	6	1	W	0.018	0.35	0.12	3.8	57.3118	211.111
3	11	41	6	1	W	0.0064	0.25	0.1	4	62.2438	625
3	11	41	6	1	W	0.0071	0.26	0.12	4.3	78.1707	605.634
4	11	41	6	1	W	0.0098	0.27	0.11	3.8	62.4923	387.755
4	11	41	6	1	W	0.006	0.31	0.12	3.8	64.3957	633.333
4	11	41	6	1	W	0.0055	0.31	0.11	3.8	61.9972	690.909
4	11	41	6	1	W	0.0055	0.31	0.11	3.8	61.9972	690.909
4	11	41	6	1	W	0.0049	0.28	0.096	3.4	54.3732	693.878
4	11	41	6	1	W	0.0053	0.3	0.12	4.1	67.709	773.585
1	12	47	43	1	W	0.0088	0.37	0.12	4.9	83.2067	556.818
1	12	47	43	1	W	0.0086	0.34	0.12	4.6	72.9705	534.884
1	12	47	43	1	W	0.0085	0.33	0.12	4.7	79.5972	552.941
1	12	47	43	1	W	0.0083	0.38	0.12	4.9	79.4614	590.361
1	12	47	43	1	W	0.0093	0.35	0.12	4.5	70.4369	483.871
1	12	47	43	1	W	0.0091	0.35	0.12	4.8	81.3423	527.473
1	12	47	43	1	W	0.008	0.32	0.12	4.8	76.3209	600
2	12	47	43	1	W	0.0085	0.33	0.12	4.4	67.8028	517.647
2	12	47	43	1	W	0.0084	0.29	0.11	4.4	69.2685	523.81
2	12	47	43	1	W	0.01	0.24	0.1	3.9	56.6408	390
2	12	47	43	1	W	0.012	0.32	0.12	4.5	72.4292	375
2	12	47	43	1	W	0.011	0.28	0.12	4.4	68.1931	400
2	12	47	43	1	W	0.01	0.29	0.12	4.1	59.5507	410
2	12	47	43	1	W	0.0098	0.25	0.11	4.2	60.2575	428.571
3	12	47	43	1	W	0.0096	0.38	0.14	4.2	69.6766	437.5
3	12	47	43	1	W	0.0081	0.32	0.12	4.2	64.2241	518.519
3	12	47	43	1	W	0.0078	0.28	0.11	4	56.8909	512.821
3	12	47	43	1	W	0.0088	0.31	0.12	4.1	62.6939	465.909
3	12	47	43	1	W	0.018	0.35	0.12	3.8	57.3118	211.111
3	12	47	43	1	W	0.0064	0.25	0.1	4	62.2438	625
3	12	47	43	1	W	0.0071	0.26	0.12	4.3	78.1707	605.634
4	12	47	43	1	W	0.0098	0.27	0.11	3.8	62.4923	387.755
4	12	47	43	1	W	0.006	0.31	0.12	3.8	64.3957	633.333
4	12	47	43	1	W	0.0055	0.31	0.11	3.8	61.9972	690.909
4	12	47	43	1	W	0.0055	0.31	0.11	3.8	61.9972	690.909
4	12	47	43	1	W	0.0049	0.28	0.096	3.4	54.3732	693.878
4	12	47	43	1	W	0.0053	0.3	0.12	4.1	67.709	773.585

## Sheet: LWT
Current EID	VIS ID	TRT	TRT id	RE tag	Pen	start WT	0	7	14	21	27	Lwt (kg)	ADG (g/d)		Date W0	2019-05-15	0	0
940 110000950423	8X382	W	1	9	12	25.6	45.2	46	47	48.8	49.6	47.32	162.963		Date W1	2019-05-22	7	7
940 110000950456	8X571	W	1	34	14	29.4	48	49.6	51.2	52.8	52.2	50.76	155.556		Date W2	2019-05-29	7	14
940 110000950418	8X656	W	1	41	6	28.8	44.6	44.2	46.8	48.2	48.8	46.52	155.556		Date W3	2019-06-05	7	21
940 110000950425	8X495	W	1	18	26	28.4	46	47	48.4	50	49.8	48.24	140.741		Date W4	2019-06-11	6	27
940 110000950404	C3079	W	1	47	43	28.8	45.6	46.4	46.8	49	49.4	47.44	140.741			27	days
940 110000950443	8X418	W	1	16	31	27.6	45.8	46.2	48.6	49.2	49.4	47.84	133.333
940 110000950429	8X566	W	1	29	39	29	47.2	48.2	50.8	51.4	50.8	49.68	133.333
940 110000950415	8X582	W	1	39	19	25.6	46	43.6	47.6	49	48.8	47	103.704
940 110000950460	8X257	W	1	4	30	27.6	45	44.4	46.6	48	47.2	46.24	81.4815
940 110000950428	8X540	W	1	27	5	27.8	46.6	46.4	47.6	48.2	48.4	47.44	66.6667
940 110000950469	8X555	PW	2	37	40	29	46	47.6	47.8	49.6	50	48.2	148.148
940 110000950435	8X256	PW	2	14	11	26.6	41.8	41.8	43.8	45.2	45.4	43.6	133.333
940 110000950416	8X474	PW	2	35	45	27.2	46	47.4	47.8	49.4	49.2	47.96	118.519
940 110000950437	8X660	PW	2	45	1	28.8	48.4	49.2	48.4	51	51	49.6	96.2963
940 110000950412	8X581	PW	2	43	27	28	45.2	45.2	45.8	48.4	47.2	46.36	74.0741
940 110000950464	8X445	PW	2	28	16	28.6	48	48	48.6	49.2	49.8	48.72	66.6667
940 110000950408	8X185	PW	2	5	3	27.2	47	45.4	46.6	47.6	47.6	46.84	22.2222
940 110000950459	8X431	PW	2	22	37	30.6	47.4	47	48.6	48.2	47.8	47.8	14.8148
940 110000950401	8X204	PW+L	3	10	18	29.2	40.4	41.8	43	43.2	44	42.48	133.333
940 110000950431	8X405	PW+L	3	25	42	30.8	48	48.2	50.2	51.6	51.2	49.84	118.519
940 110000950447	8X465	PW+L	3	33	22	29.4	45.2	45.6	47.6	47.8	48	46.84	103.704
940 110000950442	8X509	PW+L	3	40	35	30.8	49.6	50.4	51	51.6	52.2	50.96	96.2963
940 110000950468	8X274	PW+L	3	15	7	26.4	44.8	45	46	48.6	47	46.28	81.4815
940 110000950413	8X133	PW+L	3	2	38	29	48.2	47.6	49.6	51	50.4	49.36	81.4815
940 110000950449	8X294	PW+L	3	21	24	24.6	46.2	45.6	46.6	48	47.8	46.84	59.2593
940 110000950438	8X199	PW+L	3	8	17	28.2	46.8	46	47	46.6	48.2	46.92	51.8519
940 110000950420	8X538	PW+L	3	31	44	31.6	50	48.8	50.2	51.8	51.4	50.44	51.8519
940 110000950453	8X290	PW+L	3	19	36	27	47.4	49.8	47.6	49.8	48.6	48.64	44.4444
940 110000950426	C3078	PW+L	3	46	9	29	46.6	44.8	46.2	47.4	46.2	46.24	-14.8148
940 110000950446	8X662	PW+L	3	44	4	31	47	46.4	45.4	47.2	46.4	46.48	-22.2222
