# Supplementary material for: Quantitative Differences in Rumen Epithelium Proteins in Lambs Fed Wheat, Perennial Wheat, or Perennial Wheat plus Lucerne
Source: Proteomes. 2023 Sep 20;11(3):27. doi: 10.3390/proteomes11030027 (PMC10537991; doi:10.3390/proteomes11030027)
Supplement: Supplementary file 1 [file proteomes-11-00027-s001.zip › Supplementary file 2.xlsx]

## Sheet: tmm_wolf P31579_P31234_ResultsO
Ensembl accession	Entry	Protein names	Gene Names	Gene Ontology (molecular function)	Gene Ontology (cellular component)	Gene Ontology (biological process)		Subcellular location WolfPsort	DeepTHMM	No. of TM (HMM2) estimate								% TM	4132	936	22.6525
ENSOARP00000007932	W5PBX1	[heparan sulfate]-glucosamine N-sulfotransferase (EC 2.8.2.8)	NDST1	[heparan sulfate]-glucosamine N-sulfotransferase activity [GO:0015016]; deacetylase activity [GO:0019213]	membrane [GO:0016020]	heparan sulfate proteoglycan biosynthetic process [GO:0015012]; heparin biosynthetic process [GO:0030210]		E.R.	TM	1				total	SP+TM +TM	%
ENSOARP00000008779	W5PEB5	[heparan sulfate]-glucosamine N-sulfotransferase (EC 2.8.2.8)	NDST2	[heparan sulfate]-glucosamine N-sulfotransferase activity [GO:0015016]; deacetylase activity [GO:0019213]	membrane [GO:0016020]	heparan sulfate proteoglycan biosynthetic process [GO:0015012]; heparin biosynthetic process [GO:0030210]		extr	TM	1			% TM	4132	933	22.5799		subcellular location		no.	TMHMM prediction	beta	globular	SP	SP+TM	TM	total
ENSOARP00000008644	W5PDY0	[tau protein] kinase (EC 2.7.11.26)	GSK3A	ATP binding [GO:0005524]; protein serine/threonine kinase activity [GO:0004674]; tau-protein kinase activity [GO:0050321]		glycogen metabolic process [GO:0005977]; negative regulation of developmental process [GO:0051093]; negative regulation of signal transduction [GO:0009968]; protein phosphorylation [GO:0006468]; regulation of cellular component organization [GO:0051128]; Wnt signaling pathway [GO:0016055]		plas	TM	1								Extracellular	extr	589			172	269	78	70	589
ENSOARP00000018090	W5Q5V0	1,4-alpha-glucan branching enzyme (EC 2.4.1.18)	GBE1	1,4-alpha-glucan branching enzyme activity [GO:0003844]; 1,4-alpha-glucan branching enzyme activity (using a glucosylated glycogenin as primer for glycogen synthesis) [GO:0102752]; cation binding [GO:0043169]; hydrolase activity, hydrolyzing O-glycosyl compounds [GO:0004553]	cytoplasm [GO:0005737]	glycogen biosynthetic process [GO:0005978]		cyto	GLOB	0								Plasma membrane	plasm	574			66	19	105	384	574
ENSOARP00000016686	W5Q1U8	10 kDa heat shock protein, mitochondrial	LOC106990104					cyto	GLOB	0								Cytosol	cyto	1342		2	1211	9	10	110	1342
ENSOARP00000016672	W5Q1T4	10 kDa heat shock protein, mitochondrial (10 kDa chaperonin) (Chaperonin 10)		ATP binding [GO:0005524]; protein folding chaperone [GO:0044183]				mito	GLOB	0								Cytosol_nucleus	cyto_nucl	150			139	2		9	150
ENSOARP00000009748	W5PH31	116 kDa U5 small nuclear ribonucleoprotein component (U5 snRNP-specific protein, 116 kDa)	EFTUD2	GTP binding [GO:0005525]; GTPase activity [GO:0003924]	spliceosomal complex [GO:0005681]	mRNA processing [GO:0006397]; RNA splicing [GO:0008380]		mito	GLOB	0								Mitochondria	mito	607			519	26	8	54	607
ENSOARP00000004424	W5P1X5	14 kDa phosphohistidine phosphatase (EC 3.9.1.3) (Phosphohistidine phosphatase 1) (Protein histidine phosphatase)	PHPT1	protein histidine phosphatase activity [GO:0101006]				cyto	GLOB	0								Nucleus	nucl	745			710	7	2	26	745
ENSOARP00000000262	W5NQ22	14-3-3 domain-containing protein						plas	TM	3								Endoplasmic reticulum	E.R	72			16	22	16	18	72
ENSOARP00000004915	W5P3B5	14-3-3 domain-containing protein						cyto	GLOB	0								Golgi	golgi	7				1	1	5	7
ENSOARP00000012327	W5PPF1	1-acylglycerol-3-phosphate O-acyltransferase 3	AGPAT3	acyltransferase activity [GO:0016746]	membrane [GO:0016020]			extr	TM	3								Peroxisome	perox	46			7	2	23	14	46
ENSOARP00000006708	W5P8F3	1-acylglycerol-3-phosphate O-acyltransferase 5	AGPAT5	acyltransferase activity [GO:0016746]				cyto	GLOB	0										4132				357	243	690	4132
ENSOARP00000000546	A0A6P3TEE2	1-acyl-sn-glycerol-3-phosphate acyltransferase (EC 2.3.1.51)	AGPAT1	1-acylglycerol-3-phosphate O-acyltransferase activity [GO:0003841]	membrane [GO:0016020]	phospholipid biosynthetic process [GO:0008654]		nucl	TM	3
ENSOARP00000004016	W5P0R8	1-acyl-sn-glycerol-3-phosphate acyltransferase (EC 2.3.1.51)	AGPAT2	1-acylglycerol-3-phosphate O-acyltransferase activity [GO:0003841]	endoplasmic reticulum [GO:0005783]; membrane [GO:0016020]	phosphatidic acid biosynthetic process [GO:0006654]; positive regulation of cytokine production [GO:0001819]		extr	TM	2
ENSOARP00000006060	W5P6K6	1-phosphatidylinositol 4,5-bisphosphate phosphodiesterase (EC 3.1.4.11)	PLCB3	calcium ion binding [GO:0005509]; phosphatidylinositol phospholipase C activity [GO:0004435]		intracellular signal transduction [GO:0035556]; lipid catabolic process [GO:0016042]		nucl	GLOB	0
ENSOARP00000001796	W5NUF2	1-phosphatidylinositol 4,5-bisphosphate phosphodiesterase gamma (EC 3.1.4.11)	PLCG1	calcium ion binding [GO:0005509]; phosphatidylinositol phospholipase C activity [GO:0004435]	cellular anatomical entity [GO:0110165]	intracellular signal transduction [GO:0035556]; phospholipid catabolic process [GO:0009395]		plas	TM	11
ENSOARP00000019486	W5Q9U3	2',3'-cyclic-nucleotide 3'-phosphodiesterase (EC 3.1.4.37)	CNP	2',3'-cyclic-nucleotide 3'-phosphodiesterase activity [GO:0004113]	melanosome [GO:0042470]; membrane [GO:0016020]	cyclic nucleotide catabolic process [GO:0009214]		mito	GLOB	0
ENSOARP00000011276	W5PLF3	2,4-dienoyl-CoA reductase 1	DECR1					cyto	GLOB	0
ENSOARP00000009772	W5PH55	2'-5' oligoadenylate synthase (EC 2.7.7.84)		2'-5'-oligoadenylate synthetase activity [GO:0001730]	cytoplasm [GO:0005737]	defense response to virus [GO:0051607]; innate immune response [GO:0045087]		cyto	GLOB	0
ENSOARP00000018260	W5Q6C0	25-hydroxycholesterol 7-alpha-hydroxylase	LOC101119648	heme binding [GO:0020037]; iron ion binding [GO:0005506]; monooxygenase activity [GO:0004497]; oxidoreductase activity, acting on paired donors, with incorporation or reduction of molecular oxygen [GO:0016705]	endoplasmic reticulum membrane [GO:0005789]			cyto	TM	4
ENSOARP00000022226	W5QHM6	26S proteasome non-ATPase regulatory subunit 1	PSMD1	enzyme regulator activity [GO:0030234]	proteasome regulatory particle, base subcomplex [GO:0008540]	regulation of protein catabolic process [GO:0042176]		cyto	GLOB	0
ENSOARP00000009306	W5PFU1	26S proteasome non-ATPase regulatory subunit 13 (26S proteasome regulatory subunit RPN9) (26S proteasome regulatory subunit S11) (26S proteasome regulatory subunit p40.5)	PSMD13		proteasome regulatory particle [GO:0005838]	meiosis I [GO:0007127]		cyto	GLOB	0
ENSOARP00000022138	W5QHD8	26S proteasome non-ATPase regulatory subunit 2	PSMD2	enzyme regulator activity [GO:0030234]	proteasome regulatory particle, base subcomplex [GO:0008540]	regulation of protein catabolic process [GO:0042176]		plas	TM	0
ENSOARP00000022555	A7UHZ2	26S proteasome non-ATPase regulatory subunit 4	PSMD4		proteasome regulatory particle, base subcomplex [GO:0008540]	ubiquitin-dependent protein catabolic process [GO:0006511]		cyto	GLOB	0
ENSOARP00000006076	W5P6M2	26S proteasome non-ATPase regulatory subunit 5	PSMD5			proteasome assembly [GO:0043248]		cysk	GLOB	0
ENSOARP00000006014	W5P6G0	26S proteasome non-ATPase regulatory subunit 8	PSMD8		proteasome regulatory particle [GO:0005838]	proteolysis [GO:0006508]		cyto	GLOB	0
ENSOARP00000013352	W5PSC3	26S proteasome non-ATPase regulatory subunit 9 (26S proteasome regulatory subunit p27)	PSMD9		proteasome regulatory particle, base subcomplex [GO:0008540]	proteasome regulatory particle assembly [GO:0070682]; proteolysis [GO:0006508]		cyto_nucl	GLOB	0
ENSOARP00000003489	W5NZ91	28S ribosomal protein S10, mitochondrial	MRPS10		mitochondrial small ribosomal subunit [GO:0005763]			mito	GLOB	0
ENSOARP00000021168	W5QEM0	28S ribosomal protein S15, mitochondrial	MRPS15	structural constituent of ribosome [GO:0003735]	mitochondrial small ribosomal subunit [GO:0005763]; nucleolus [GO:0005730]; nucleoplasm [GO:0005654]	translation [GO:0006412]		mito	GLOB	0
ENSOARP00000010640	W5PJL9	28S ribosomal protein S17, mitochondrial	LOC101107495	structural constituent of ribosome [GO:0003735]	mitochondrial small ribosomal subunit [GO:0005763]; organelle membrane [GO:0031090]	translation [GO:0006412]		mito	GLOB	0
ENSOARP00000013551	W5PSX2	28S ribosomal protein S18b, mitochondrial (28S ribosomal protein S18-2, mitochondrial)	MRPS18B	structural constituent of ribosome [GO:0003735]	cell junction [GO:0030054]; mitochondrial small ribosomal subunit [GO:0005763]; nucleoplasm [GO:0005654]	mitochondrial translation [GO:0032543]		mito	GLOB	0
ENSOARP00000010230	W5PIG1	28S ribosomal protein S31, mitochondrial	MRPS31	protein domain specific binding [GO:0019904]; structural constituent of ribosome [GO:0003735]	mitochondrial small ribosomal subunit [GO:0005763]; nucleolus [GO:0005730]			mito	GLOB	0
ENSOARP00000021163	W5QEL5	28S ribosomal protein S35, mitochondrial	LOC101109952	structural constituent of ribosome [GO:0003735]	mitochondrion [GO:0005739]	mitochondrial translation [GO:0032543]		mito	GLOB	0
ENSOARP00000006696	W5P8E1	2'-deoxynucleoside 5'-phosphate N-hydrolase 1 (EC 3.2.2.-) (c-Myc-responsive protein RCL)	DNPH1 LOC101111670 RCL	deoxyribonucleoside 5'-monophosphate N-glycosidase activity [GO:0070694]; protein homodimerization activity [GO:0042803]	cytoplasm [GO:0005737]; nucleus [GO:0005634]	deoxyribonucleoside monophosphate catabolic process [GO:0009159]; nucleoside metabolic process [GO:0009116]; nucleotide metabolic process [GO:0009117]		extr	GLOB	0
ENSOARP00000016307	W5Q0S1	2-hydroxyacyl-CoA lyase 1	HACL1	lyase activity [GO:0016829]; magnesium ion binding [GO:0000287]; thiamine pyrophosphate binding [GO:0030976]	membrane [GO:0016020]	fatty acid metabolic process [GO:0006631]		cyto	GLOB	1
ENSOARP00000004554	W5P2A5	2-hydroxyacyl-CoA lyase 2 (Acetolactate synthase-like protein) (IlvB-like protein)	ILVBL	catalytic activity [GO:0003824]; magnesium ion binding [GO:0000287]; thiamine pyrophosphate binding [GO:0030976]	membrane [GO:0016020]	fatty acid metabolic process [GO:0006631]		plas	GLOB	1
ENSOARP00000006738	A0A6P3ESK7	2-iminobutanoate/2-iminopropanoate deaminase (EC 3.5.99.10) (Translation inhibitor L-PSP ribonuclease)	LOC114111781	2-iminobutanoate/2-iminopropanoate deaminase [GO:0120241]	peroxisome [GO:0005777]			mito	GLOB	0
ENSOARP00000017850	W5Q560	2-oxoglutarate and iron dependent oxygenase domain containing 3	OGFOD3	dioxygenase activity [GO:0051213]; iron ion binding [GO:0005506]; L-ascorbic acid binding [GO:0031418]; oxidoreductase activity, acting on paired donors, with incorporation or reduction of molecular oxygen [GO:0016705]	membrane [GO:0016020]			plas	SP+TM	1
ENSOARP00000007940	W5PBX9	2-oxoisovalerate dehydrogenase subunit alpha (EC 1.2.4.4) (Branched-chain alpha-keto acid dehydrogenase E1 component alpha chain)	BCKDHA	3-methyl-2-oxobutanoate dehydrogenase (2-methylpropanoyl-transferring) activity [GO:0003863]				mito	GLOB	0
ENSOARP00000012978	W5PRA0	3'(2'), 5'-bisphosphate nucleotidase 1	BPNT1	metal ion binding [GO:0046872]		phosphatidylinositol phosphate biosynthetic process [GO:0046854]		mito	GLOB	0
ENSOARP00000015118	W5PXD4	39S ribosomal protein L15, mitochondrial	MRPL15	structural constituent of ribosome [GO:0003735]	large ribosomal subunit [GO:0015934]	translation [GO:0006412]		mito	GLOB	0
ENSOARP00000017808	W5Q518	39S ribosomal protein L17, mitochondrial	MRPL17	protein domain specific binding [GO:0019904]; structural constituent of ribosome [GO:0003735]	mitochondrial large ribosomal subunit [GO:0005762]	translation [GO:0006412]		mito	GLOB	0
ENSOARP00000001049	W5NSA9	39S ribosomal protein L19, mitochondrial	LOC101117575	structural constituent of ribosome [GO:0003735]	mitochondrial large ribosomal subunit [GO:0005762]; nucleus [GO:0005634]; organelle membrane [GO:0031090]	translation [GO:0006412]		mito	GLOB	0
ENSOARP00000011194	W5PL71	39S ribosomal protein L22, mitochondrial	MRPL22	structural constituent of ribosome [GO:0003735]	large ribosomal subunit [GO:0015934]	translation [GO:0006412]		mito	GLOB	0
ENSOARP00000000723	W5NRD3	39S ribosomal protein L23, mitochondrial		structural constituent of ribosome [GO:0003735]	ribonucleoprotein complex [GO:1990904]; ribosome [GO:0005840]	translation [GO:0006412]		extr	GLOB	0
ENSOARP00000012630	W5PQA3	39S ribosomal protein L28, mitochondrial	MRPL28	structural constituent of ribosome [GO:0003735]	cytosol [GO:0005829]; mitochondrial large ribosomal subunit [GO:0005762]			mito	GLOB	0
ENSOARP00000014410	A0A6P3E2U3	39S ribosomal protein L30, mitochondrial	MRPL30	structural constituent of ribosome [GO:0003735]	large ribosomal subunit [GO:0015934]	translation [GO:0006412]		mito	GLOB	0
ENSOARP00000011659	W5PMI4	39S ribosomal protein L46, mitochondrial	MRPL46	structural constituent of ribosome [GO:0003735]	mitochondrion [GO:0005739]; ribonucleoprotein complex [GO:1990904]; ribosome [GO:0005840]			mito	GLOB	0
ENSOARP00000013680	W5PT99	39S ribosomal protein L49, mitochondrial	MRPL49	structural constituent of ribosome [GO:0003735]	mitochondrion [GO:0005739]; ribonucleoprotein complex [GO:1990904]; ribosome [GO:0005840]	translation [GO:0006412]		mito	GLOB	0
ENSOARP00000008087	W5PCC5	39S ribosomal protein L50, mitochondrial	MRPL50		mitochondrion [GO:0005739]; ribonucleoprotein complex [GO:1990904]; ribosome [GO:0005840]			mito	GLOB	0
ENSOARP00000020860	W5QDR2	39S ribosomal protein L52, mitochondrial	MRPL52	structural constituent of ribosome [GO:0003735]	mitochondrial large ribosomal subunit [GO:0005762]	mitochondrial translation [GO:0032543]		nucl	GLOB	0
ENSOARP00000013224	A0A6P3EMY0	3-beta-hydroxysteroid-Delta(8), Delta(7)-isomerase (EBP cholestenol delta-isomerase)	EBP	cholestenol delta-isomerase activity [GO:0047750]	endoplasmic reticulum membrane [GO:0005789]	sterol metabolic process [GO:0016125]		plas	TM	5
ENSOARP00000006718	W5P8G3	3-dehydrosphinganine reductase (EC 1.1.1.102)	KDSR	3-dehydrosphinganine reductase activity [GO:0047560]		3-keto-sphinganine metabolic process [GO:0006666]; sphingolipid biosynthetic process [GO:0030148]		extr	GLOB	0
ENSOARP00000021890	A0A836AEX2	3-hydroxybutyrate dehydrogenase 1 (D-beta-hydroxybutyrate dehydrogenase, mitochondrial)	BDH1	oxidoreductase activity, acting on the CH-OH group of donors, NAD or NADP as acceptor [GO:0016616]				nucl	GLOB	0
ENSOARP00000012421	W5PPP4	3-hydroxybutyrate dehydrogenase 2	BDH2	oxidoreductase activity, acting on the CH-OH group of donors, NAD or NADP as acceptor [GO:0016616]				plas	TM	7
ENSOARP00000009977	W5PHR0	3-hydroxyisobutyrate dehydrogenase, mitochondrial (EC 1.1.1.31)	HIBADH	3-hydroxyisobutyrate dehydrogenase activity [GO:0008442]; NAD binding [GO:0051287]; NADP binding [GO:0050661]		valine catabolic process [GO:0006574]		mito	GLOB	0
ENSOARP00000017476	W5Q437	3-hydroxyisobutyryl-CoA hydrolase (HIB-CoA hydrolase) (HIBYL-CoA-H) (EC 3.1.2.4) (3-hydroxyisobutyryl-coenzyme A hydrolase)	HIBCH	3-hydroxyisobutyryl-CoA hydrolase activity [GO:0003860]	mitochondrion [GO:0005739]	valine catabolic process [GO:0006574]		mito	GLOB	0
ENSOARP00000004398	W5P1U9	3-oxoacyl-[acyl-carrier-protein] synthase, mitochondrial (EC 2.3.1.41)	OXSM	3-oxoacyl-[acyl-carrier-protein] synthase activity [GO:0004315]	cytosol [GO:0005829]; mitochondrion [GO:0005739]	acyl-CoA metabolic process [GO:0006637]; medium-chain fatty acid biosynthetic process [GO:0051792]; short-chain fatty acid biosynthetic process [GO:0051790]		mito	GLOB	0
ENSOARP00000014135	W5PUK3	40S ribosomal protein S11	RPS11	structural constituent of ribosome [GO:0003735]	cytosolic small ribosomal subunit [GO:0022627]; organelle membrane [GO:0031090]; synapse [GO:0045202]	translation [GO:0006412]		cyto	GLOB	0
ENSOARP00000015592	A0A6P3EH34	40S ribosomal protein S12	LOC106990434	structural constituent of ribosome [GO:0003735]	ribonucleoprotein complex [GO:1990904]; ribosome [GO:0005840]	translation [GO:0006412]		cyto	GLOB	0
ENSOARP00000001115	W5NSH5	40S ribosomal protein S13		structural constituent of ribosome [GO:0003735]	ribonucleoprotein complex [GO:1990904]; ribosome [GO:0005840]	translation [GO:0006412]		cyto	GLOB	0
ENSOARP00000005272	W5P4C0	40S ribosomal protein S13	RPS13	structural constituent of ribosome [GO:0003735]	ribonucleoprotein complex [GO:1990904]; ribosome [GO:0005840]	translation [GO:0006412]		cyto	GLOB	0
ENSOARP00000012606	W5PQ79	40S ribosomal protein S15		RNA binding [GO:0003723]; structural constituent of ribosome [GO:0003735]	small ribosomal subunit [GO:0015935]	translation [GO:0006412]		plas	TM	6
ENSOARP00000005350	W5P4J7	40S ribosomal protein S15a		structural constituent of ribosome [GO:0003735]	ribonucleoprotein complex [GO:1990904]; ribosome [GO:0005840]	translation [GO:0006412]		cyto	GLOB	0
ENSOARP00000001007	W5NS67	40S ribosomal protein S15a		structural constituent of ribosome [GO:0003735]	ribonucleoprotein complex [GO:1990904]; ribosome [GO:0005840]	translation [GO:0006412]		nucl	GLOB	0
ENSOARP00000019757	W5P2W9	40S ribosomal protein S15a	LOC114112986 LOC101112339	structural constituent of ribosome [GO:0003735]	ribonucleoprotein complex [GO:1990904]; ribosome [GO:0005840]	translation [GO:0006412]		cyto	GLOB	0
ENSOARP00000014547	W5PVR4	40S ribosomal protein S17	RPS17	structural constituent of ribosome [GO:0003735]	ribonucleoprotein complex [GO:1990904]; ribosome [GO:0005840]	translation [GO:0006412]		cyto	GLOB	0
ENSOARP00000009768	W5PH51	40S ribosomal protein S18	RPS18	RNA binding [GO:0003723]; structural constituent of ribosome [GO:0003735]	ribonucleoprotein complex [GO:1990904]; ribosome [GO:0005840]	translation [GO:0006412]		cyto	GLOB	0
ENSOARP00000008971	W5PEV6	40S ribosomal protein S19	LOC101107920	structural constituent of ribosome [GO:0003735]	ribonucleoprotein complex [GO:1990904]; ribosome [GO:0005840]	translation [GO:0006412]		cyto	GLOB	0
ENSOARP00000018215	W5Q675	40S ribosomal protein S2	RPS2	RNA binding [GO:0003723]; structural constituent of ribosome [GO:0003735]	small ribosomal subunit [GO:0015935]	translation [GO:0006412]		cyto	GLOB	0
ENSOARP00000015970	W5PZT4	40S ribosomal protein S20	RPS20	MDM2/MDM4 family protein binding [GO:0097371]; RNA binding [GO:0003723]; structural constituent of ribosome [GO:0003735]; ubiquitin ligase inhibitor activity [GO:1990948]	cytosolic small ribosomal subunit [GO:0022627]; synapse [GO:0045202]	positive regulation of signal transduction by p53 class mediator [GO:1901798]; translation [GO:0006412]		cyto	GLOB	0
ENSOARP00000014063	A0A6P3TTE5	40S ribosomal protein S21	RPS21	structural constituent of ribosome [GO:0003735]	cytosol [GO:0005829]; ribonucleoprotein complex [GO:1990904]; ribosome [GO:0005840]; rough endoplasmic reticulum [GO:0005791]	translation [GO:0006412]		cyto	GLOB	0
ENSOARP00000016626	W5Q1N8	40S ribosomal protein S23	RPS23	structural constituent of ribosome [GO:0003735]	organelle membrane [GO:0031090]; rough endoplasmic reticulum [GO:0005791]; small ribosomal subunit [GO:0015935]	translation [GO:0006412]		nucl	GLOB	0
ENSOARP00000010403	W5PIY3	40S ribosomal protein S24		structural constituent of ribosome [GO:0003735]	ribonucleoprotein complex [GO:1990904]; ribosome [GO:0005840]	translation [GO:0006412]		cyto	GLOB	0
ENSOARP00000002933	W5NXN6	40S ribosomal protein S25			ribonucleoprotein complex [GO:1990904]; ribosome [GO:0005840]			mito	GLOB	0
ENSOARP00000011166	W5PL43	40S ribosomal protein S25			ribonucleoprotein complex [GO:1990904]; ribosome [GO:0005840]			nucl	GLOB	0
ENSOARP00000012973	W5PR95	40S ribosomal protein S26		structural constituent of ribosome [GO:0003735]	ribonucleoprotein complex [GO:1990904]; ribosome [GO:0005840]	translation [GO:0006412]		cyto	GLOB	0
ENSOARP00000022347	W5QHZ7	40S ribosomal protein S27	RPS27L	metal ion binding [GO:0046872]; structural constituent of ribosome [GO:0003735]	membrane [GO:0016020]; ribonucleoprotein complex [GO:1990904]; ribosome [GO:0005840]	translation [GO:0006412]		extr	GLOB	1
ENSOARP00000003934	W5P0I6	40S ribosomal protein S28	RPS28	structural constituent of ribosome [GO:0003735]	cytosolic small ribosomal subunit [GO:0022627]; organelle membrane [GO:0031090]; polysomal ribosome [GO:0042788]; synapse [GO:0045202]	cytoplasmic translation [GO:0002181]; ribosomal small subunit biogenesis [GO:0042274]; rRNA processing [GO:0006364]		mito	GLOB	0
ENSOARP00000012352	W5PPH6	40S ribosomal protein S3 (EC 4.2.99.18)	RPS3	class I DNA-(apurinic or apyrimidinic site) endonuclease activity [GO:0140078]; DNA binding [GO:0003677]; RNA binding [GO:0003723]; structural constituent of ribosome [GO:0003735]	mitochondrial inner membrane [GO:0005743]; nucleolus [GO:0005730]; small ribosomal subunit [GO:0015935]; spindle [GO:0005819]	apoptotic process [GO:0006915]; cell division [GO:0051301]; DNA repair [GO:0006281]; regulation of translation [GO:0006417]; translation [GO:0006412]		mito	GLOB	0
ENSOARP00000005957	W5P6A3	40S ribosomal protein S3a	RPS3A	structural constituent of ribosome [GO:0003735]	cytosolic small ribosomal subunit [GO:0022627]; nucleus [GO:0005634]	cell differentiation [GO:0030154]; translation [GO:0006412]		nucl	GLOB	0
ENSOARP00000021724	W5QG75	40S ribosomal protein S3a	RPS3A	structural constituent of ribosome [GO:0003735]	cytosolic small ribosomal subunit [GO:0022627]; nucleus [GO:0005634]	cell differentiation [GO:0030154]; translation [GO:0006412]		nucl	GLOB	0
ENSOARP00000009328	W5PFW3	40S ribosomal protein S4	LOC101121718	rRNA binding [GO:0019843]; structural constituent of ribosome [GO:0003735]	ribonucleoprotein complex [GO:1990904]; ribosome [GO:0005840]	translation [GO:0006412]		cyto	GLOB	0
ENSOARP00000002861	W5NXG4	40S ribosomal protein S6		structural constituent of ribosome [GO:0003735]	ribonucleoprotein complex [GO:1990904]; ribosome [GO:0005840]	translation [GO:0006412]		cyto	GLOB	0
ENSOARP00000015292	W5PXV8	40S ribosomal protein S6	RPS6	structural constituent of ribosome [GO:0003735]	ribonucleoprotein complex [GO:1990904]; ribosome [GO:0005840]	translation [GO:0006412]		cyto	GLOB	0
ENSOARP00000005791	W5P5T8	40S ribosomal protein S7	RPS7	structural constituent of ribosome [GO:0003735]	ribonucleoprotein complex [GO:1990904]; ribosome [GO:0005840]	translation [GO:0006412]		cyto	GLOB	0
ENSOARP00000001182	W5NSP2	40S ribosomal protein S8	RPS8	structural constituent of ribosome [GO:0003735]	ribonucleoprotein complex [GO:1990904]; ribosome [GO:0005840]	translation [GO:0006412]		nucl	GLOB	0
ENSOARP00000002921	W5NXM4	40S ribosomal protein S9	RPS9	rRNA binding [GO:0019843]; structural constituent of ribosome [GO:0003735]	small ribosomal subunit [GO:0015935]	translation [GO:0006412]		cyto	GLOB	0
ENSOARP00000006516	W5P7W2	45 kDa calcium-binding protein (Stromal cell-derived factor 4)	SDF4	calcium ion binding [GO:0005509]	Golgi lumen [GO:0005796]			nucl	TM	1
ENSOARP00000006784	W5P8M9	4a-hydroxytetrahydrobiopterin dehydratase (EC 4.2.1.96)		4-alpha-hydroxytetrahydrobiopterin dehydratase activity [GO:0008124]		tetrahydrobiopterin biosynthetic process [GO:0006729]		mito	GLOB	0
ENSOARP00000015595	W5PYR0	4a-hydroxytetrahydrobiopterin dehydratase (EC 4.2.1.96)	PCBD2	4-alpha-hydroxytetrahydrobiopterin dehydratase activity [GO:0008124]		tetrahydrobiopterin biosynthetic process [GO:0006729]		cyto	GLOB	0
ENSOARP00000002071	W5NV75	5 kDa bactinecin precursor	BAC5		extracellular region [GO:0005576]	defense response to bacterium [GO:0042742]		extr	SP	1
ENSOARP00000004760	W5P2W0	5'-3' exoribonuclease (EC 3.1.13.-)	XRN2	5'-3' RNA exonuclease activity [GO:0004534]; nucleic acid binding [GO:0003676]	nucleus [GO:0005634]	mRNA processing [GO:0006397]		nucl	GLOB	0
ENSOARP00000006811	W5P8Q5	5'-3' exoribonuclease 1	XRN1	5'-3' RNA exonuclease activity [GO:0004534]; nucleic acid binding [GO:0003676]	cytosol [GO:0005829]; nucleus [GO:0005634]; plasma membrane [GO:0005886]	histone mRNA catabolic process [GO:0071044]; nuclear mRNA surveillance [GO:0071028]; rRNA catabolic process [GO:0016075]		nucl	GLOB	0
ENSOARP00000015067	W5PX83	5-beta-cholestane-3-alpha,7-alpha-diol 12-alpha-hydroxylase	LOC101119853	heme binding [GO:0020037]; iron ion binding [GO:0005506]; monooxygenase activity [GO:0004497]; oxidoreductase activity, acting on paired donors, with incorporation or reduction of molecular oxygen [GO:0016705]	endoplasmic reticulum membrane [GO:0005789]			E.R.	SP+TM	1
ENSOARP00000012374	W5PPJ7	5-demethoxyubiquinone hydroxylase, mitochondrial (DMQ hydroxylase) (EC 1.14.99.60) (Timing protein clk-1 homolog) (Ubiquinone biosynthesis monooxygenase COQ7)	COQ7	3-demethoxyubiquinol 3-hydroxylase activity [GO:0008682]; metal ion binding [GO:0046872]; oxidoreductase activity, acting on paired donors, with incorporation or reduction of molecular oxygen, NAD(P)H as one donor, and incorporation of one atom of oxygen [GO:0016709]	extrinsic component of mitochondrial inner membrane [GO:0031314]	ubiquinone biosynthetic process [GO:0006744]		mito	GLOB	0
ENSOARP00000015544	W5PYL0	5-methyltetrahydrofolate-homocysteine methyltransferase reductase	MTRR	FMN binding [GO:0010181]; oxidoreductase activity [GO:0016491]				cyto	GLOB	0
ENSOARP00000006962	W5P954	5'-nucleotidase (EC 3.1.3.5)	NT5C3A	magnesium ion binding [GO:0000287]; nucleotide binding [GO:0000166]; XMP 5'-nucleosidase activity [GO:0106411]	cytoplasm [GO:0005737]	nucleotide metabolic process [GO:0009117]		cyto	GLOB	0
ENSOARP00000014235	W5PUV3	5'-nucleotidase (EC 3.1.3.5) (Ecto-5'-nucleotidase)	NT5E	5'-deoxynucleotidase activity [GO:0002953]; GMP 5'-nucleotidase activity [GO:0050484]; identical protein binding [GO:0042802]; IMP 5'-nucleotidase activity [GO:0050483]; nucleotide binding [GO:0000166]; thymidylate 5'-phosphatase activity [GO:0050340]; XMP 5'-nucleosidase activity [GO:0106411]; zinc ion binding [GO:0008270]	cytosol [GO:0005829]; external side of plasma membrane [GO:0009897]; nucleoplasm [GO:0005654]	adenosine biosynthetic process [GO:0046086]; ADP catabolic process [GO:0046032]; AMP catabolic process [GO:0006196]; ATP metabolic process [GO:0046034]; calcium ion homeostasis [GO:0055074]; inhibition of non-skeletal tissue mineralization [GO:0140928]; leukocyte cell-cell adhesion [GO:0007159]; negative regulation of inflammatory response [GO:0050728]; response to ATP [GO:0033198]; response to i…		plas	TM	0
ENSOARP00000003344	W5NYU6	5'-nucleotidase domain containing 2	NT5DC2	hydrolase activity [GO:0016787]; metal ion binding [GO:0046872]				cyto	GLOB	0
ENSOARP00000017355	W5Q3R6	5'-nucleotidase domain containing 3	NT5DC3	hydrolase activity [GO:0016787]; metal ion binding [GO:0046872]				mito	GLOB	0
ENSOARP00000003207	W5NYF9	5'-nucleotidase, cytosolic II	NT5C2	hydrolase activity [GO:0016787]; metal ion binding [GO:0046872]				cyto	GLOB	0
ENSOARP00000016459	W5Q173	5-oxoprolinase, ATP-hydrolysing	OPLAH	hydrolase activity [GO:0016787]				cyto	GLOB	0
ENSOARP00000006843	W5P8T6	5-phosphohydroxy-L-lysine phospho-lyase	PHYKPL	pyridoxal phosphate binding [GO:0030170]; transaminase activity [GO:0008483]				cyto	GLOB	0
ENSOARP00000016600	W5Q1L2	60 kDa heat shock protein, mitochondrial (EC 5.6.1.7) (60 kDa chaperonin) (Chaperonin 60) (Heat shock protein 60)	HSPD1	ATP binding [GO:0005524]; ATP-dependent protein folding chaperone [GO:0140662]	chaperonin-containing T-complex [GO:0005832]	protein refolding [GO:0042026]; response to cold [GO:0009409]		mito	GLOB	0
ENSOARP00000012652	W5PQC5	60S acidic ribosomal protein P0	RPLP0		ribonucleoprotein complex [GO:1990904]; ribosome [GO:0005840]	ribosome biogenesis [GO:0042254]		cysk	GLOB	0
ENSOARP00000004550	W5P2A1	60S acidic ribosomal protein P1		structural constituent of ribosome [GO:0003735]	cytosolic large ribosomal subunit [GO:0022625]	translational elongation [GO:0006414]		mito	GLOB	0
ENSOARP00000005948	W5P694	60S acidic ribosomal protein P2	RPLP2	structural constituent of ribosome [GO:0003735]	cytosolic large ribosomal subunit [GO:0022625]	cytoplasmic translational elongation [GO:0002182]		mito	GLOB	0
ENSOARP00000001984	W5NUY9	60S ribosomal export protein NMD3	NMD3	ribosomal large subunit binding [GO:0043023]	cytoplasm [GO:0005737]; nucleus [GO:0005634]	protein transport [GO:0015031]		cyto_nucl	GLOB	0
ENSOARP00000005329	A8D8X1	60S ribosomal protein L10 (Protein QM homolog) (Ribosomal protein L10)	RPL10 QM	structural constituent of ribosome [GO:0003735]; translation regulator activity [GO:0045182]	cytosolic large ribosomal subunit [GO:0022625]	embryonic brain development [GO:1990403]; regulation of translation [GO:0006417]; translation [GO:0006412]		cyto	GLOB	0
ENSOARP00000017864	W5Q574	60S ribosomal protein L10a pseudogene	LOC101120737	RNA binding [GO:0003723]; structural constituent of ribosome [GO:0003735]	large ribosomal subunit [GO:0015934]	translation [GO:0006412]		cyto	GLOB	0
ENSOARP00000000839	W5NRP9	60S ribosomal protein L10-like	LOC101120838	structural constituent of ribosome [GO:0003735]	cytosolic large ribosomal subunit [GO:0022625]; endoplasmic reticulum [GO:0005783]; nucleus [GO:0005634]	spermatogenesis [GO:0007283]; translation [GO:0006412]		cyto	GLOB	0
ENSOARP00000007831	W5PBM0	60S ribosomal protein L11	RPL11	structural constituent of ribosome [GO:0003735]	ribonucleoprotein complex [GO:1990904]; ribosome [GO:0005840]	translation [GO:0006412]		cyto	GLOB	0
ENSOARP00000012126	W5PNV0	60S ribosomal protein L12	LOC114110327	structural constituent of ribosome [GO:0003735]	ribonucleoprotein complex [GO:1990904]; ribosome [GO:0005840]	translation [GO:0006412]		cyto	GLOB	0
ENSOARP00000004226	W5P1C7	60S ribosomal protein L13	LOC101113344	structural constituent of ribosome [GO:0003735]	ribonucleoprotein complex [GO:1990904]; ribosome [GO:0005840]	translation [GO:0006412]		mito	GLOB	0
ENSOARP00000014110	W5PUH8	60S ribosomal protein L13a	RPL13A	structural constituent of ribosome [GO:0003735]	large ribosomal subunit [GO:0015934]	regulation of translation [GO:0006417]; translation [GO:0006412]		cyto	GLOB	0
ENSOARP00000019801	W5QAQ6	60S ribosomal protein L17		structural constituent of ribosome [GO:0003735]	large ribosomal subunit [GO:0015934]	translation [GO:0006412]		cyto	GLOB	0
ENSOARP00000015513	W5PYH9	60S ribosomal protein L18a		structural constituent of ribosome [GO:0003735]	ribonucleoprotein complex [GO:1990904]; ribosome [GO:0005840]	translation [GO:0006412]		nucl	GLOB	0
ENSOARP00000013508	W5PSS9	60S ribosomal protein L21	RPL21	structural constituent of ribosome [GO:0003735]	organelle membrane [GO:0031090]; ribonucleoprotein complex [GO:1990904]; ribosome [GO:0005840]	translation [GO:0006412]		mito	GLOB	0
ENSOARP00000000327	W5NQ87	60S ribosomal protein L23		structural constituent of ribosome [GO:0003735]	ribonucleoprotein complex [GO:1990904]; ribosome [GO:0005840]	translation [GO:0006412]		cyto	GLOB	0
ENSOARP00000015101	D4P8H6	60S ribosomal protein L23a (Ribosomal protein L23a)	rpl23a LOC101123112 RPL23A	rRNA binding [GO:0019843]; structural constituent of ribosome [GO:0003735]; TORC2 complex binding [GO:1904841]	cytosolic large ribosomal subunit [GO:0022625]; nucleus [GO:0005634]; synapse [GO:0045202]	translation [GO:0006412]		plas	TM	5
ENSOARP00000009963	W5PHP6	60S ribosomal protein L27		structural constituent of ribosome [GO:0003735]	organelle membrane [GO:0031090]; ribonucleoprotein complex [GO:1990904]; ribosome [GO:0005840]; rough endoplasmic reticulum [GO:0005791]	translation [GO:0006412]		cyto	GLOB	0
ENSOARP00000001488	W5NTJ6	60S ribosomal protein L28	RPL28	structural constituent of ribosome [GO:0003735]	cell body [GO:0044297]; cytoplasmic ribonucleoprotein granule [GO:0036464]; cytosolic large ribosomal subunit [GO:0022625]; dendrite [GO:0030425]; synapse [GO:0045202]	translation [GO:0006412]		mito	GLOB	0
ENSOARP00000009409	W5PMC5	60S ribosomal protein L30	RPL30	RNA binding [GO:0003723]; structural constituent of ribosome [GO:0003735]	cytosolic large ribosomal subunit [GO:0022625]			cyto	GLOB	0
ENSOARP00000014222	W5PUU0	60S ribosomal protein L31	RPL31	structural constituent of ribosome [GO:0003735]	ribonucleoprotein complex [GO:1990904]; ribosome [GO:0005840]	translation [GO:0006412]		cyto	GLOB	0
ENSOARP00000008431	W5PDB9	60S ribosomal protein L34	LOC114118453	structural constituent of ribosome [GO:0003735]	ribonucleoprotein complex [GO:1990904]; ribosome [GO:0005840]	translation [GO:0006412]		cyto	GLOB	0
ENSOARP00000001239	W5NSU9	60S ribosomal protein L35		structural constituent of ribosome [GO:0003735]	cytosolic large ribosomal subunit [GO:0022625]	maturation of LSU-rRNA from tricistronic rRNA transcript (SSU-rRNA, 5.8S rRNA, LSU-rRNA) [GO:0000463]; translation [GO:0006412]		nucl	GLOB	0
ENSOARP00000014228	W5PUU6	60S ribosomal protein L35	RPL35	structural constituent of ribosome [GO:0003735]	cytosolic large ribosomal subunit [GO:0022625]	maturation of LSU-rRNA from tricistronic rRNA transcript (SSU-rRNA, 5.8S rRNA, LSU-rRNA) [GO:0000463]; translation [GO:0006412]		cyto	GLOB	0
ENSOARP00000007194	W5P9T5	60S ribosomal protein L35a		structural constituent of ribosome [GO:0003735]	ribonucleoprotein complex [GO:1990904]; ribosome [GO:0005840]	translation [GO:0006412]		cyto	GLOB	0
ENSOARP00000021753	W5QGA4	60S ribosomal protein L35a	RPL35A	structural constituent of ribosome [GO:0003735]	ribonucleoprotein complex [GO:1990904]; ribosome [GO:0005840]	translation [GO:0006412]		E.R.	SP+TM	1
ENSOARP00000007919	W5PBV8	60S ribosomal protein L36	RPL36	structural constituent of ribosome [GO:0003735]	ribonucleoprotein complex [GO:1990904]; ribosome [GO:0005840]	translation [GO:0006412]		nucl	GLOB	0
ENSOARP00000014095	W5PUG3	60S ribosomal protein L38		structural constituent of ribosome [GO:0003735]	ribonucleoprotein complex [GO:1990904]; ribosome [GO:0005840]	translation [GO:0006412]		plas	TM	1
ENSOARP00000019542	W5Q9Z9	60S ribosomal protein L4	RPL4	structural constituent of ribosome [GO:0003735]	ribonucleoprotein complex [GO:1990904]; ribosome [GO:0005840]	translation [GO:0006412]		E.R.	GLOB	0
ENSOARP00000004234	W5P1D5	60S ribosomal protein L6		structural constituent of ribosome [GO:0003735]	organelle membrane [GO:0031090]; ribonucleoprotein complex [GO:1990904]; ribosome [GO:0005840]	translation [GO:0006412]		nucl	GLOB	0
ENSOARP00000004881	W5P381	60S ribosomal protein L7a	LOC101116334	RNA binding [GO:0003723]	cytosolic large ribosomal subunit [GO:0022625]	ribosome biogenesis [GO:0042254]		cyto	GLOB	0
ENSOARP00000003921	W5P0H3	60S ribosomal protein L7a	RPL7A	RNA binding [GO:0003723]	cytosolic large ribosomal subunit [GO:0022625]	ribosome biogenesis [GO:0042254]		cyto	GLOB	0
ENSOARP00000013548	W5PSW9	60S ribosomal protein L8	RPL8	RNA binding [GO:0003723]; structural constituent of ribosome [GO:0003735]	cytosolic large ribosomal subunit [GO:0022625]; organelle membrane [GO:0031090]; polysomal ribosome [GO:0042788]; postsynaptic density [GO:0014069]	cytoplasmic translation [GO:0002181]		cyto	GLOB	0
ENSOARP00000017188	W5Q3A0	60S ribosomal protein L9	LOC101115015	rRNA binding [GO:0019843]; structural constituent of ribosome [GO:0003735]	ribonucleoprotein complex [GO:1990904]; ribosome [GO:0005840]	translation [GO:0006412]		cyto	GLOB	0
ENSOARP00000000227	W5NTE7	60S ribosomal protein L9	LOC114116830 LOC101105336	rRNA binding [GO:0019843]; structural constituent of ribosome [GO:0003735]	ribonucleoprotein complex [GO:1990904]; ribosome [GO:0005840]	translation [GO:0006412]		cyto	GLOB	0
ENSOARP00000003794	W5P046	60S ribosome subunit biogenesis protein NIP7 homolog	NIP7	RNA binding [GO:0003723]	nucleolus [GO:0005730]; nucleoplasm [GO:0005654]	ribosome assembly [GO:0042255]		cyto	GLOB	0
ENSOARP00000019206	W5Q914	6-phosphofructo-2-kinase/fructose-2,6-biphosphatase 4	PFKFB4	6-phosphofructo-2-kinase activity [GO:0003873]; ATP binding [GO:0005524]; fructose-2,6-bisphosphate 2-phosphatase activity [GO:0004331]		fructose 2,6-bisphosphate metabolic process [GO:0006003]; fructose metabolic process [GO:0006000]		mito	GLOB	0
ENSOARP00000005726	W5P5M3	6-phosphogluconate dehydrogenase, decarboxylating (EC 1.1.1.44)	PGD	NADP binding [GO:0050661]; phosphogluconate dehydrogenase (decarboxylating) activity [GO:0004616]	cytosol [GO:0005829]	D-gluconate metabolic process [GO:0019521]; pentose biosynthetic process [GO:0019322]; pentose-phosphate shunt, oxidative branch [GO:0009051]		plas	TM	0
ENSOARP00000017556	W5Q4B6	6-phosphogluconolactonase (6PGL) (EC 3.1.1.31)	PGLS	6-phosphogluconolactonase activity [GO:0017057]		carbohydrate metabolic process [GO:0005975]; pentose-phosphate shunt [GO:0006098]		mito	GLOB	0
ENSOARP00000017775	W5Q4Y5	6-pyruvoyl tetrahydrobiopterin synthase (EC 4.2.3.12)		6-pyruvoyltetrahydropterin synthase activity [GO:0003874]; metal ion binding [GO:0046872]		tetrahydrobiopterin biosynthetic process [GO:0006729]		extr	GLOB	0
ENSOARP00000013846	W5PTR5	78 kDa glucose-regulated protein (Binding-immunoglobulin protein) (Heat shock protein 70 family protein 5) (Heat shock protein family A member 5) (Immunoglobulin heavy chain-binding protein)	HSPA5	ATP binding [GO:0005524]; ATP-dependent protein folding chaperone [GO:0140662]	cell surface [GO:0009986]; endoplasmic reticulum lumen [GO:0005788]; melanosome [GO:0042470]			E.R.	SP	0
ENSOARP00000001432	W5NTE1	7-dehydrocholesterol reductase	DHCR7	oxidoreductase activity, acting on the CH-CH group of donors, NAD or NADP as acceptor [GO:0016628]	membrane [GO:0016020]	cholesterol biosynthetic process [GO:0006695]		mito	TM	6
ENSOARP00000002590	W5NWP3	AAA+ ATPase domain-containing protein		ATP binding [GO:0005524]; ATP hydrolysis activity [GO:0016887]				cyto	GLOB	0
ENSOARP00000014732	W5PW99	AarF domain containing kinase 5	ADCK5					mito	GLOB	0
ENSOARP00000008309	W5PCZ7	ABC-type antigen peptide transporter (EC 7.4.2.14)	TAP1	ABC-type transporter activity [GO:0140359]; ATP binding [GO:0005524]; ATP hydrolysis activity [GO:0016887]; peptide transmembrane transporter activity [GO:1904680]	membrane [GO:0016020]	adaptive immune response [GO:0002250]; peptide transport [GO:0015833]		plas	TM	2
ENSOARP00000008124	A0A6P7D6F7	ABC-type antigen peptide transporter (EC 7.4.2.14)	TAP2	ABC-type peptide transporter activity [GO:0015440]; ATP binding [GO:0005524]; ATP hydrolysis activity [GO:0016887]; MHC protein binding [GO:0042287]	TAP complex [GO:0042825]	adaptive immune response [GO:0002250]; antigen processing and presentation of endogenous peptide antigen via MHC class I [GO:0019885]		cyto	GLOB	0
ENSOARP00000010234	W5PIG5	ABC-type glutathione-S-conjugate transporter (EC 7.6.2.3)	ABCC1	ABC-type glutathione S-conjugate transporter activity [GO:0015431]; ATP binding [GO:0005524]; ATP hydrolysis activity [GO:0016887]	plasma membrane [GO:0005886]			extr	SP+TM	1
ENSOARP00000003809	W5P061	ABC-type glutathione-S-conjugate transporter (EC 7.6.2.3)	ABCC3	ABC-type glutathione S-conjugate transporter activity [GO:0015431]; ATP binding [GO:0005524]; ATP hydrolysis activity [GO:0016887]	plasma membrane [GO:0005886]			plas	TM	13
ENSOARP00000020537	W5QCT9	Abhydrolase domain containing 1	ABHD1					cyto	GLOB	0
ENSOARP00000012894	W5PR16	Abhydrolase domain containing 11	ABHD11					nucl	GLOB	0
ENSOARP00000008099	W5PCD7	Abhydrolase domain containing 12, lysophospholipase	ABHD12	acylglycerol lipase activity [GO:0047372]	membrane [GO:0016020]			extr	TM	1
ENSOARP00000006993	W5P985	Abhydrolase domain containing 14B	ABHD14B	hydrolase activity [GO:0016787]	cytosol [GO:0005829]; nucleolus [GO:0005730]; nucleoplasm [GO:0005654]	positive regulation of transcription by RNA polymerase II [GO:0045944]		cyto	GLOB	0
ENSOARP00000006626	W5P871	Abhydrolase domain containing 16A, phospholipase	ABHD16A	acylglycerol lipase activity [GO:0047372]	membrane [GO:0016020]			extr	SP+TM	2
ENSOARP00000013369	A0A6P3EC70	Abhydrolase domain containing 6, acylglycerol lipase (monoacylglycerol lipase ABHD6)	ABHD6	catalytic activity [GO:0003824]	membrane [GO:0016020]			extr	GLOB	1
ENSOARP00000019535	W5Q9Z2	ABI family member 3 binding protein	ABI3BP					nucl	GLOB	0
ENSOARP00000019546	W5QA03	Abl interactor 2	ABI2		cytoskeleton [GO:0005856]; filopodium [GO:0030175]; lamellipodium [GO:0030027]			E.R.	SP	0
ENSOARP00000003977	W5P0M9	ABO, alpha 1-3-N-acetylgalactosaminyltransferase and alpha 1-3-galactosyltransferase	ABO	hexosyltransferase activity [GO:0016758]	membrane [GO:0016020]	carbohydrate metabolic process [GO:0005975]		nucl	GLOB	0
ENSOARP00000011317	W5PLJ4	Abraxas 2, BRISC complex subunit	ABRAXAS2		nucleus [GO:0005634]			E.R.	GLOB	0
ENSOARP00000011911	W5PN85	Acetyl-CoA acetyltransferase 1	ACAT1	acyltransferase activity, transferring groups other than amino-acyl groups [GO:0016747]				cyto	GLOB	0
ENSOARP00000004858	W5P358	Acetyl-CoA acetyltransferase 2	ACAT2	acyltransferase activity, transferring groups other than amino-acyl groups [GO:0016747]				cyto	GLOB	0
ENSOARP00000001014	W5NS74	Acetyl-CoA acyltransferase 1	ACAA1	acyltransferase activity, transferring groups other than amino-acyl groups [GO:0016747]				nucl	GLOB	0
ENSOARP00000004323	W5P1M4	Acetyl-CoA acyltransferase 2	ACAA2	acyltransferase activity, transferring groups other than amino-acyl groups [GO:0016747]				cyto	GLOB	0
ENSOARP00000007097	W5P9I9	Acetyl-coenzyme A synthetase (EC 6.2.1.1)	ACSS1	acetate-CoA ligase activity [GO:0003987]; AMP binding [GO:0016208]; ATP binding [GO:0005524]	membrane [GO:0016020]	acetyl-CoA biosynthetic process from acetate [GO:0019427]; lipid metabolic process [GO:0006629]		plas	TM	10
ENSOARP00000016863	W5Q2C5	Acetyltransferase component of pyruvate dehydrogenase complex (EC 2.3.1.12)	DLAT	dihydrolipoyllysine-residue acetyltransferase activity [GO:0004742]	mitochondrial matrix [GO:0005759]; pyruvate dehydrogenase complex [GO:0045254]	acetyl-CoA biosynthetic process from pyruvate [GO:0006086]		mito	GLOB	0
ENSOARP00000006027	W5P6H3	Acid phosphatase 2, lysosomal	ACP2		membrane [GO:0016020]			plas	SP+TM	1
ENSOARP00000009780	W5PH63	Acid phosphatase 3	ACP3	5'-nucleotidase activity [GO:0008253]; lysophosphatidic acid phosphatase activity [GO:0052642]; protein homodimerization activity [GO:0042803]; thiamine phosphate phosphatase activity [GO:0042131]	extracellular space [GO:0005615]; filopodium [GO:0030175]; plasma membrane [GO:0005886]; vesicle membrane [GO:0012506]	adenosine metabolic process [GO:0046085]; dephosphorylation [GO:0016311]; nucleotide metabolic process [GO:0009117]; positive regulation of adenosine receptor signaling pathway [GO:0060168]; purine nucleobase metabolic process [GO:0006144]; regulation of sensory perception of pain [GO:0051930]; thiamine metabolic process [GO:0006772]		extr	TM	1
ENSOARP00000022088	W5QH88	Acid phosphatase 6, lysophosphatidic	ACP6					mito	SP	0
ENSOARP00000008737	W5PE73	Acid sphingomyelinase-like phosphodiesterase	SMPDL3A	metal ion binding [GO:0046872]; sphingomyelin phosphodiesterase activity [GO:0004767]	extracellular space [GO:0005615]	sphingomyelin catabolic process [GO:0006685]		plas	TM	2
ENSOARP00000011957	W5PND1	Acidic leucine-rich nuclear phosphoprotein 32 family member						cyto_nucl	GLOB	0
ENSOARP00000019919	W5QB24	Acidic leucine-rich nuclear phosphoprotein 32 family member	ANP32A					nucl	GLOB	0
ENSOARP00000005763	W5P5R0	Acireductone dioxygenase (Acireductone dioxygenase (Fe(2+)-requiring)) (Acireductone dioxygenase (Ni(2+)-requiring)) (Membrane-type 1 matrix metalloproteinase cytoplasmic tail-binding protein 1) (ARD) (ARD') (Fe-ARD) (MTCBP-1) (Ni-ARD) (EC 1.13.11.53, EC 1.13.11.54)	ADI1 MTCBP1	acireductone dioxygenase (Ni2+-requiring) activity [GO:0010308]; acireductone dioxygenase [iron(II)-requiring] activity [GO:0010309]; iron ion binding [GO:0005506]; nickel cation binding [GO:0016151]	cytoplasm [GO:0005737]; nucleus [GO:0005634]; plasma membrane [GO:0005886]	L-methionine salvage from methylthioadenosine [GO:0019509]		cyto	GLOB	0
ENSOARP00000015780	W5PZ94	Aconitase 1	ACO1	4 iron, 4 sulfur cluster binding [GO:0051539]; aconitate hydratase activity [GO:0003994]; citrate dehydratase activity [GO:0047780]; iron-responsive element binding [GO:0030350]; metal ion binding [GO:0046872]	cytoplasm [GO:0005737]			cyto	GLOB	0
ENSOARP00000019652	W5QAA9	Aconitate hydratase, mitochondrial (Aconitase) (EC 4.2.1.3)	ACO2	4 iron, 4 sulfur cluster binding [GO:0051539]; aconitate hydratase activity [GO:0003994]; citrate dehydratase activity [GO:0047780]; metal ion binding [GO:0046872]	mitochondrion [GO:0005739]	tricarboxylic acid cycle [GO:0006099]		mito	GLOB	0
ENSOARP00000003239	W5NYJ1	Actin alpha 1, skeletal muscle	ACTA1		actin filament [GO:0005884]; cell body [GO:0044297]; cytoplasm [GO:0005737]; filopodium [GO:0030175]; lamellipodium [GO:0030027]; stress fiber [GO:0001725]; striated muscle thin filament [GO:0005865]	mesenchyme migration [GO:0090131]; positive regulation of gene expression [GO:0010628]; skeletal muscle fiber development [GO:0048741]; skeletal muscle thin filament assembly [GO:0030240]		plas	TM	10
ENSOARP00000021469	W5QFH1	Actin alpha cardiac muscle 1	ACTC1					cysk	GLOB	0
ENSOARP00000003215	W5NYG7	Actin beta	ACTB		plasma membrane [GO:0005886]			cysk	GLOB	0
ENSOARP00000005938	W5P684	Actin beta like 2	ACTBL2		glutamatergic synapse [GO:0098978]			cysk	GLOB	0
ENSOARP00000016245	W5Q0K9	Actin binding LIM protein 1	ABLIM1	actin binding [GO:0003779]; metal ion binding [GO:0046872]	cytoplasm [GO:0005737]	cytoskeleton organization [GO:0007010]		nucl	GLOB	0
ENSOARP00000019868	W5QAX3	Actin gamma 1	ACTG1		cytoskeleton [GO:0005856]; dense body [GO:0097433]; focal adhesion [GO:0005925]; plasma membrane [GO:0005886]			cysk	GLOB	0
ENSOARP00000022244	W5QHP4	Actin like 6A	ACTL6A					nucl	GLOB	0
ENSOARP00000022684	W5QIY2	Actin related protein 10	ACTR10					cyto	GLOB	0
ENSOARP00000001161	W5NSM1	Actin related protein 1A	ACTR1A		centrosome [GO:0005813]; cytoplasm [GO:0005737]			cysk	GLOB	0
ENSOARP00000021464	W5QFG6	Actin related protein 2	ACTR2					nucl	GLOB	0
ENSOARP00000012625	W5PQ98	Actin related protein 3	ACTR3					cyto	GLOB	0
ENSOARP00000010897	W5PKC6	Actin, cytoplasmic 1-like						cysk	GLOB	0
ENSOARP00000022764	W5QJ62	Actinin alpha 1	ACTN1	actin binding [GO:0003779]; calcium ion binding [GO:0005509]				cyto	GLOB	0
ENSOARP00000003966	W5P0L8	Actinin alpha 2	ACTN2	actin binding [GO:0003779]; calcium ion binding [GO:0005509]				cyto_nucl	GLOB	0
ENSOARP00000007150	W5P9P1	Actinin alpha 3	ACTN3	actin binding [GO:0003779]; calcium ion binding [GO:0005509]				cyto	GLOB	0
ENSOARP00000006211	W5P707	Actinin alpha 4	ACTN4	actin binding [GO:0003779]; calcium ion binding [GO:0005509]				cyto_nucl	GLOB	0
ENSOARP00000020173	W5QBS6	Actin-related protein 2/3 complex subunit	ARPC1A	actin binding [GO:0003779]	Arp2/3 protein complex [GO:0005885]; cytoplasm [GO:0005737]	Arp2/3 complex-mediated actin nucleation [GO:0034314]		cyto	GLOB	0
ENSOARP00000020114	W5QBL7	Actin-related protein 2/3 complex subunit	ARPC1B	actin binding [GO:0003779]	Arp2/3 protein complex [GO:0005885]; cytoplasm [GO:0005737]	Arp2/3 complex-mediated actin nucleation [GO:0034314]		cyto	GLOB	0
ENSOARP00000017999	W5Q5K9	Actin-related protein 2/3 complex subunit 3	ARPC3	actin binding [GO:0003779]	Arp2/3 protein complex [GO:0005885]; cytoplasm [GO:0005737]	Arp2/3 complex-mediated actin nucleation [GO:0034314]; regulation of actin filament polymerization [GO:0030833]		extr	GLOB	0
ENSOARP00000006579	W5P824	Actin-related protein 2/3 complex subunit 4	TTLL3	actin binding [GO:0003779]	Arp2/3 protein complex [GO:0005885]; cell projection [GO:0042995]; cytoplasm [GO:0005737]	actin filament polymerization [GO:0030041]; Arp2/3 complex-mediated actin nucleation [GO:0034314]		mito	GLOB	0
ENSOARP00000014220	W5PUT8	Actin-related protein 2/3 complex subunit 5			Arp2/3 protein complex [GO:0005885]; cytoplasm [GO:0005737]	Arp2/3 complex-mediated actin nucleation [GO:0034314]; regulation of actin filament polymerization [GO:0030833]		nucl	GLOB	0
ENSOARP00000002115	W5NVB9	Actin-related protein 2/3 complex subunit 5	ARPC5		Arp2/3 protein complex [GO:0005885]; cytoplasm [GO:0005737]	Arp2/3 complex-mediated actin nucleation [GO:0034314]; regulation of actin filament polymerization [GO:0030833]		cyto	GLOB	0
ENSOARP00000013029	W5PRF0	Activated RNA polymerase II transcriptional coactivator p15 (SUB1 homolog)	LOC114113228	DNA binding [GO:0003677]; transcription coactivator activity [GO:0003713]	nucleus [GO:0005634]	positive regulation of transcription initiation by RNA polymerase II [GO:0060261]		nucl	GLOB	0
ENSOARP00000007608	W5PAZ7	Activating signal cointegrator 1 complex subunit 1	ASCC1	RNA binding [GO:0003723]				cyto	GLOB	0
ENSOARP00000011178	W5PL55	Activating transcription factor 6	ATF6	DNA-binding transcription factor activity [GO:0003700]	nucleus [GO:0005634]			nucl	TM	0
ENSOARP00000002728	W5NX31	Activator of HSP90 ATPase activity 1	AHSA1	ATPase activator activity [GO:0001671]; Hsp90 protein binding [GO:0051879]; protein-folding chaperone binding [GO:0051087]	cytosol [GO:0005829]	positive regulation of ATP-dependent activity [GO:0032781]		cyto	GLOB	0
ENSOARP00000011886	W5PN60	Active breakpoint cluster region-related protein	ABR	GTPase activator activity [GO:0005096]; guanyl-nucleotide exchange factor activity [GO:0005085]	axon [GO:0030424]; dendritic spine [GO:0043197]	intracellular signal transduction [GO:0035556]; positive regulation of GTPase activity [GO:0043547]		cyto_nucl	GLOB	0
ENSOARP00000000527	W5NQT7	Acyl carrier protein				fatty acid biosynthetic process [GO:0006633]		cyto	GLOB	0
ENSOARP00000014356	W5PV74	Acylamino-acid-releasing enzyme (EC 3.4.19.1) (Acyl-peptide hydrolase) (Acylaminoacyl-peptidase)	APEH	serine-type endopeptidase activity [GO:0004252]	cytoplasm [GO:0005737]	proteolysis [GO:0006508]		cyto	GLOB	0
ENSOARP00000000016	W5NPC7	Acyl-CoA binding domain containing 3	ACBD3	fatty-acyl-CoA binding [GO:0000062]				mito	TM	0
ENSOARP00000019925	W5QB30	Acyl-CoA dehydrogenase family member 10		flavin adenine dinucleotide binding [GO:0050660]; oxidoreductase activity, acting on the CH-CH group of donors [GO:0016627]	membrane [GO:0016020]			plas	TM	2
ENSOARP00000020167	W5QBS0	Acyl-CoA dehydrogenase family member 10	LOC101105780	flavin adenine dinucleotide binding [GO:0050660]; oxidoreductase activity, acting on the CH-CH group of donors [GO:0016627]				cyto	GLOB	0
ENSOARP00000009569	W5PGK3	Acyl-CoA dehydrogenase family member 11	ACAD11	flavin adenine dinucleotide binding [GO:0050660]; oxidoreductase activity, acting on the CH-CH group of donors [GO:0016627]				cyto	GLOB	0
ENSOARP00000014637	W5PW04	Acyl-CoA dehydrogenase family member 8	ACAD8	flavin adenine dinucleotide binding [GO:0050660]; oxidoreductase activity, acting on the CH-CH group of donors [GO:0016627]				extr	GLOB	0
ENSOARP00000002817	W5NXC0	Acyl-CoA dehydrogenase family member 9	ACAD9	acyl-CoA dehydrogenase activity [GO:0003995]; flavin adenine dinucleotide binding [GO:0050660]				cyto	GLOB	0
ENSOARP00000014053	W5PUC2	Acyl-CoA dehydrogenase short chain	ACADS	acyl-CoA dehydrogenase activity [GO:0003995]; flavin adenine dinucleotide binding [GO:0050660]				mito	GLOB	0
ENSOARP00000009869	W5PHF2	Acyl-CoA dehydrogenase short/branched chain	ACADSB	acyl-CoA dehydrogenase activity [GO:0003995]; flavin adenine dinucleotide binding [GO:0050660]				cyto	GLOB	0
ENSOARP00000011440	W5PLW6	Acyl-CoA dehydrogenase very long chain	ACADVL	acyl-CoA dehydrogenase activity [GO:0003995]; flavin adenine dinucleotide binding [GO:0050660]				nucl	GLOB	0
ENSOARP00000018951	W5Q8A9	Acyl-CoA dehydrogenase/oxidase C-terminal domain-containing protein		acyl-CoA dehydrogenase activity [GO:0003995]				cyto	GLOB	0
ENSOARP00000004621	W5P2H1	Acyl-CoA synthetase family member 2	ACSF2			lipid metabolic process [GO:0006629]		mito	GLOB	0
ENSOARP00000014753	W5PWC0	Acyl-CoA synthetase family member 3	ACSF3					cyto	GLOB	0
ENSOARP00000021879	W5QGN0	Acyl-CoA synthetase long chain family member 3	ACSL3		membrane [GO:0016020]	lipid metabolic process [GO:0006629]		cyto	GLOB	1
ENSOARP00000013468	W5PSN9	Acyl-CoA thioesterase 7	ACOT7	carboxylic ester hydrolase activity [GO:0052689]; thiolester hydrolase activity [GO:0016790]				extr	SP	1
ENSOARP00000004503	W5P254	Acyl-coenzyme A diphosphatase NUDT19 (Nucleoside diphosphate-linked moiety X motif 19)	NUDT19	hydrolase activity [GO:0016787]; magnesium ion binding [GO:0000287]		butyryl-CoA catabolic process [GO:0044580]; coenzyme A catabolic process [GO:0015938]; malonyl-CoA catabolic process [GO:2001294]; medium-chain fatty-acyl-CoA catabolic process [GO:0036114]; propionyl-CoA metabolic process [GO:1902858]; succinyl-CoA catabolic process [GO:1901289]		mito	GLOB	0
ENSOARP00000009161	W5PFE6	Acyl-coenzyme A oxidase	ACOX1	acyl-CoA oxidase activity [GO:0003997]; FAD binding [GO:0071949]; fatty acid binding [GO:0005504]	peroxisome [GO:0005777]	fatty acid beta-oxidation using acyl-CoA oxidase [GO:0033540]		cyto	GLOB	0
ENSOARP00000009162	W5PFE7	Acyl-coenzyme A oxidase	ACOX1	acyl-CoA oxidase activity [GO:0003997]; FAD binding [GO:0071949]; fatty acid binding [GO:0005504]	peroxisome [GO:0005777]	fatty acid beta-oxidation using acyl-CoA oxidase [GO:0033540]		cyto	GLOB	0
ENSOARP00000013847	W5PTR6	Acyl-coenzyme A oxidase	ACOX3	acyl-CoA oxidase activity [GO:0003997]; FAD binding [GO:0071949]	peroxisome [GO:0005777]	fatty acid beta-oxidation [GO:0006635]		cyto	GLOB	0
ENSOARP00000000575	W5NQY5	Acyl-coenzyme A thioesterase 1-like		thiolester hydrolase activity [GO:0016790]	cytoplasm [GO:0005737]	acyl-CoA metabolic process [GO:0006637]		mito	GLOB	0
ENSOARP00000000602	W5NR12	Acyl-coenzyme A thioesterase 4	LOC101103726	thiolester hydrolase activity [GO:0016790]	cytoplasm [GO:0005737]	acyl-CoA metabolic process [GO:0006637]		cyto	GLOB	0
ENSOARP00000017947	W5Q5F7	Acyl-coenzyme A thioesterase 9, mitochondrial	LOC101113041	carboxylic ester hydrolase activity [GO:0052689]				plas	TM	8
ENSOARP00000014717	A0A6P7E2Z7	Acylglycerol kinase, mitochondrial (EC 2.7.1.107) (EC 2.7.1.138) (EC 2.7.1.94) (Multiple substrate lipid kinase)	AGK	kinase activity [GO:0016301]	mitochondrial inner membrane [GO:0005743]; mitochondrial intermembrane space [GO:0005758]	glycerolipid metabolic process [GO:0046486]		cyto	GLOB	0
ENSOARP00000003839	W5P091	acylphosphatase (EC 3.6.1.7)		acylphosphatase activity [GO:0003998]				nucl	TM	0
ENSOARP00000001711	W5NU67	Acylphosphatase (EC 3.6.1.7)	ACYP1	acylphosphatase activity [GO:0003998]	membrane [GO:0016020]			extr	GLOB	1
ENSOARP00000022411	W5QI60	ADAM metallopeptidase domain 10	ADAM10	metal ion binding [GO:0046872]; metalloendopeptidase activity [GO:0004222]; SH3 domain binding [GO:0017124]	membrane [GO:0016020]	proteolysis [GO:0006508]		cyto	SP+TM	1
ENSOARP00000003789	W5P041	ADAM metallopeptidase domain 15	ADAM15	metal ion binding [GO:0046872]; metalloendopeptidase activity [GO:0004222]	membrane [GO:0016020]	proteolysis [GO:0006508]		extr	SP+TM	1
ENSOARP00000016274	W5Q0N8	ADAM metallopeptidase domain 17	ADAM17	integrin binding [GO:0005178]; interleukin-6 receptor binding [GO:0005138]; metal ion binding [GO:0046872]; metalloendopeptidase activity involved in amyloid precursor protein catabolic process [GO:1902945]; Notch binding [GO:0005112]; PDZ domain binding [GO:0030165]; SH3 domain binding [GO:0017124]	actin cytoskeleton [GO:0015629]; apical plasma membrane [GO:0016324]; cell surface [GO:0009986]; cell-cell junction [GO:0005911]; cytosol [GO:0005829]; focal adhesion [GO:0005925]; membrane raft [GO:0045121]; ruffle membrane [GO:0032587]	cell adhesion mediated by integrin [GO:0033627]; cellular response to high density lipoprotein particle stimulus [GO:0071403]; defense response to Gram-positive bacterium [GO:0050830]; epidermal growth factor receptor signaling pathway [GO:0007173]; membrane protein ectodomain proteolysis [GO:0006509]; negative regulation of transforming growth factor beta receptor signaling pathway [GO:0030512];…		extr	SP+TM	1
ENSOARP00000001908	W5NUR4	ADAM metallopeptidase domain 9	ADAM9	collagen binding [GO:0005518]; integrin binding [GO:0005178]; laminin binding [GO:0043236]; metal ion binding [GO:0046872]; metalloendopeptidase activity [GO:0004222]; SH3 domain binding [GO:0017124]	membrane [GO:0016020]	cell-cell adhesion mediated by integrin [GO:0033631]; cell-matrix adhesion [GO:0007160]; cellular response to lipopolysaccharide [GO:0071222]; keratinocyte differentiation [GO:0030216]; membrane protein ectodomain proteolysis [GO:0006509]; membrane protein intracellular domain proteolysis [GO:0031293]; monocyte activation [GO:0042117]; positive regulation of cell adhesion mediated by integrin [GO…		extr	SP+TM	1
ENSOARP00000013043	W5PRG4	ADAMTS like 5	ADAMTSL5		extracellular region [GO:0005576]	extracellular matrix organization [GO:0030198]		nucl	SP	0
ENSOARP00000015590	W5PYQ5	Adaptor protein, phosphotyrosine interacting with PH domain and leucine zipper 1	APPL1	identical protein binding [GO:0042802]	early endosome membrane [GO:0031901]; nucleus [GO:0005634]; phagocytic vesicle [GO:0045335]; ruffle [GO:0001726]	cell cycle [GO:0007049]		nucl	GLOB	0
ENSOARP00000018492	W5Q700	Adaptor protein, phosphotyrosine interacting with PH domain and leucine zipper 2	APPL2		early endosome membrane [GO:0031901]; nucleus [GO:0005634]; phagocytic vesicle [GO:0045335]; ruffle [GO:0001726]	cell cycle [GO:0007049]		cyto	GLOB	0
ENSOARP00000000073	W5NPI3	Adaptor related protein complex 1 subunit mu 1	AP1M1		clathrin adaptor complex [GO:0030131]	intracellular protein transport [GO:0006886]; vesicle-mediated transport [GO:0016192]		cyto_pero	SP	0
ENSOARP00000017901	W5Q5B1	Adaptor related protein complex 1 subunit mu 2	AP1M2		clathrin adaptor complex [GO:0030131]	intracellular protein transport [GO:0006886]; vesicle-mediated transport [GO:0016192]		cyto	GLOB	0
ENSOARP00000015510	W5PYH6	Adaptor related protein complex 3 subunit delta 1	AP3D1		AP-3 adaptor complex [GO:0030123]	intracellular protein transport [GO:0006886]; vesicle-mediated transport [GO:0016192]		cyto	GLOB	0
ENSOARP00000009237	W5PFM2	Adaptor related protein complex 3 subunit mu 1	AP3M1		clathrin adaptor complex [GO:0030131]	intracellular protein transport [GO:0006886]; vesicle-mediated transport [GO:0016192]		cyto	GLOB	0
ENSOARP00000014528	W5PVP5	Adenine phosphoribosyltransferase	APRT					nucl	GLOB	0
ENSOARP00000004456	W5P207	Adenosine deaminase (EC 3.5.4.4)		2'-deoxyadenosine deaminase activity [GO:0046936]; adenosine deaminase activity [GO:0004000]	anchoring junction [GO:0070161]; cytoplasmic vesicle lumen [GO:0060205]; plasma membrane [GO:0005886]	purine ribonucleoside monophosphate biosynthetic process [GO:0009168]		cyto	GLOB	0
ENSOARP00000010511	W5PJ90	Adenosine deaminase like	ADAL	deaminase activity [GO:0019239]				cyto	TM	0
ENSOARP00000009243	W5PFM8	Adenosine kinase (AK) (EC 2.7.1.20) (Adenosine 5'-phosphotransferase)	ADK	adenosine kinase activity [GO:0004001]; ATP binding [GO:0005524]; deoxyadenosine kinase activity [GO:0004136]	cytosol [GO:0005829]; nucleoplasm [GO:0005654]; plasma membrane [GO:0005886]	AMP salvage [GO:0044209]; dAMP salvage [GO:0106383]; dATP biosynthetic process [GO:0006175]; GMP salvage [GO:0032263]; phosphorylation [GO:0016310]; purine ribonucleoside salvage [GO:0006166]		cyto_nucl	GLOB	0
ENSOARP00000010038	W5PHX1	Adenosylhomocysteinase (EC 3.13.2.1)	AHCY	hydrolase activity [GO:0016787]		one-carbon metabolic process [GO:0006730]		cyto	GLOB	0
ENSOARP00000020808	W5QDL0	Adenosylhomocysteinase (EC 3.13.2.1)	AHCYL1	hydrolase activity [GO:0016787]		one-carbon metabolic process [GO:0006730]		mito	GLOB	0
ENSOARP00000004684	W5P2N4	Adenosylhomocysteinase (EC 3.13.2.1)	AHCYL2	hydrolase activity [GO:0016787]		one-carbon metabolic process [GO:0006730]		cyto	GLOB	0
ENSOARP00000022429	W5QI77	Adenylate kinase 2, mitochondrial (AK 2) (EC 2.7.4.3) (ATP-AMP transphosphorylase 2) (ATP:AMP phosphotransferase) (Adenylate monophosphate kinase)	AK2	adenylate kinase activity [GO:0004017]; ATP binding [GO:0005524]	mitochondrial intermembrane space [GO:0005758]	ADP biosynthetic process [GO:0006172]; AMP metabolic process [GO:0046033]; ATP metabolic process [GO:0046034]; phosphorylation [GO:0016310]		cyto	GLOB	0
ENSOARP00000005975	W5P6C1	Adenylosuccinate synthetase isozyme 2 (AMPSase 2) (AdSS 2) (EC 6.3.4.4) (Adenylosuccinate synthetase, acidic isozyme) (Adenylosuccinate synthetase, liver isozyme) (L-type adenylosuccinate synthetase) (IMP--aspartate ligase 2)	ADSS ADSS2	adenylosuccinate synthase activity [GO:0004019]; GTP binding [GO:0005525]; magnesium ion binding [GO:0000287]	mitochondrion [GO:0005739]	'de novo' AMP biosynthetic process [GO:0044208]		cyto	GLOB	0
ENSOARP00000021664	W5QG16	Adenylyl cyclase-associated protein	CAP1	actin binding [GO:0003779]	plasma membrane [GO:0005886]	cytoskeleton organization [GO:0007010]		cyto	GLOB	0
ENSOARP00000012692	W5PQG5	Adenylyl cyclase-associated protein	CAP2	actin binding [GO:0003779]	plasma membrane [GO:0005886]	cytoskeleton organization [GO:0007010]		cyto	GLOB	0
ENSOARP00000015042	W5PX58	adenylyl-sulfate kinase (EC 2.7.1.25)	PAPSS2	adenylylsulfate kinase activity [GO:0004020]; ATP binding [GO:0005524]		sulfate assimilation [GO:0000103]		cyto	GLOB	0
ENSOARP00000015103	W5PXB9	Adenylyltransferase and sulfurtransferase MOCS3 (Molybdenum cofactor synthesis protein 3) [Includes: Molybdopterin-synthase adenylyltransferase (EC 2.7.7.80) (Adenylyltransferase MOCS3) (Sulfur carrier protein MOCS2A adenylyltransferase); Molybdopterin-synthase sulfurtransferase (EC 2.8.1.11) (Sulfurtransferase MOCS3) (Sulfur carrier protein MOCS2A sulfurtransferase)]	MOCS3 UBA4	ATP binding [GO:0005524]; metal ion binding [GO:0046872]; molybdopterin-synthase adenylyltransferase activity [GO:0061605]; molybdopterin-synthase sulfurtransferase activity [GO:0061604]; thiosulfate sulfurtransferase activity [GO:0004792]; ubiquitin-like modifier activating enzyme activity [GO:0008641]	cytosol [GO:0005829]	Mo-molybdopterin cofactor biosynthetic process [GO:0006777]; tRNA wobble position uridine thiolation [GO:0002143]		nucl	GLOB	0
ENSOARP00000006379	W5P7H5	Adhesion G protein-coupled receptor E5	ADGRE5	calcium ion binding [GO:0005509]; G protein-coupled receptor activity [GO:0004930]	plasma membrane [GO:0005886]	cell surface receptor signaling pathway [GO:0007166]		plas	TM	7
ENSOARP00000014612	W5PVX9	Adhesion G protein-coupled receptor L2	ADGRL2	carbohydrate binding [GO:0030246]; G protein-coupled receptor activity [GO:0004930]	membrane [GO:0016020]	cell surface receptor signaling pathway [GO:0007166]		plas	TM	7
ENSOARP00000000525	W5NQT5	Adhesion G-protein coupled receptor G1 (G-protein coupled receptor 56)	ADGRG1	G protein-coupled receptor activity [GO:0004930]; heparin binding [GO:0008201]	extracellular region [GO:0005576]; membrane raft [GO:0045121]; plasma membrane [GO:0005886]	cell adhesion [GO:0007155]; cell differentiation [GO:0030154]; cell surface receptor signaling pathway [GO:0007166]; nervous system development [GO:0007399]		plas	SP+TM	2
ENSOARP00000015127	W5PXE3	Adhesion regulating molecule 1	ADRM1		cytoplasm [GO:0005737]; nucleus [GO:0005634]; proteasome complex [GO:0000502]			nucl	GLOB	0
ENSOARP00000010025	A9YUY8	Adipocyte fatty acid-binding protein 4 (Fatty acid binding protein 4, adipocyte)	FABP4	hormone receptor binding [GO:0051427]; long-chain fatty acid binding [GO:0036041]; long-chain fatty acid transporter activity [GO:0005324]	cytosol [GO:0005829]; nucleus [GO:0005634]	brown fat cell differentiation [GO:0050873]; cellular response to lithium ion [GO:0071285]; cellular response to tumor necrosis factor [GO:0071356]; cholesterol homeostasis [GO:0042632]; cytokine production [GO:0001816]; fatty acid metabolic process [GO:0006631]; negative regulation of DNA-templated transcription [GO:0045892]; negative regulation of protein kinase activity [GO:0006469]; positive …		cyto	GLOB	0
ENSOARP00000006943	W5P935	Adipocyte plasma membrane-associated protein	APMAP	strictosidine synthase activity [GO:0016844]	membrane [GO:0016020]	biosynthetic process [GO:0009058]		plas	TM	1
ENSOARP00000007307	A0A6P3EFA2	Adipogenesis associated Mth938 domain containing	AAMDC					cyto	GLOB	0
ENSOARP00000020379	W5QCD2	ADP dependent glucokinase	ADPGK	phosphotransferase activity, alcohol group as acceptor [GO:0016773]		glycolytic process [GO:0006096]		extr	GLOB	0
ENSOARP00000012224	W5PP48	ADP ribosylation factor GTPase activating protein 1	ARFGAP1	GTPase activator activity [GO:0005096]				nucl	GLOB	0
ENSOARP00000020469	W5QCM2	ADP ribosylation factor GTPase activating protein 3	ARFGAP3	GTPase activator activity [GO:0005096]				nucl	GLOB	0
ENSOARP00000001242	W5NSV2	ADP ribosylation factor guanine nucleotide exchange factor 1	ARFGEF1	guanyl-nucleotide exchange factor activity [GO:0005085]; myosin binding [GO:0017022]; protein kinase A regulatory subunit binding [GO:0034237]	cytosol [GO:0005829]; Golgi membrane [GO:0000139]; nucleolus [GO:0005730]; nucleoplasm [GO:0005654]; perinuclear region of cytoplasm [GO:0048471]; small nuclear ribonucleoprotein complex [GO:0030532]	Golgi organization [GO:0007030]; negative regulation of actin filament polymerization [GO:0030837]; negative regulation of GTPase activity [GO:0034260]; positive regulation of wound healing [GO:0090303]; protein glycosylation [GO:0006486]; protein transport [GO:0015031]; regulation of ARF protein signal transduction [GO:0032012]; regulation of establishment of cell polarity [GO:2000114]		cyto	GLOB	0
ENSOARP00000012187	W5PP11	ADP ribosylation factor guanine nucleotide exchange factor 2	ARFGEF2	guanyl-nucleotide exchange factor activity [GO:0005085]	Golgi apparatus [GO:0005794]; perinuclear region of cytoplasm [GO:0048471]	protein transport [GO:0015031]; regulation of ARF protein signal transduction [GO:0032012]		nucl	GLOB	0
ENSOARP00000016094	W5Q058	ADP ribosylation factor like GTPase 1	ARL1	GTP binding [GO:0005525]; GTPase activity [GO:0003924]				cyto	GLOB	0
ENSOARP00000011321	W5PLJ8	ADP ribosylation factor like GTPase 6 interacting protein 1	ARL6IP1		membrane [GO:0016020]			plas	TM	2
ENSOARP00000008376	W5PD64	ADP ribosylation factor like GTPase 8B	ARL8B	GTP binding [GO:0005525]; GTPase activity [GO:0003924]	late endosome membrane [GO:0031902]; lysosomal membrane [GO:0005765]; spindle [GO:0005819]; synapse [GO:0045202]	protein transport [GO:0015031]		cyto	GLOB	0
ENSOARP00000008247	W5PCT5	ADP/ATP translocase (ADP,ATP carrier protein)		ATP:ADP antiporter activity [GO:0005471]	mitochondrial inner membrane [GO:0005743]	mitochondrial ADP transmembrane transport [GO:0140021]; mitochondrial ATP transmembrane transport [GO:1990544]		cyto	TM	1
ENSOARP00000008220	W5PCQ8	ADP/ATP translocase (ADP,ATP carrier protein)	SLC25A4	ATP:ADP antiporter activity [GO:0005471]	mitochondrial inner membrane [GO:0005743]	mitochondrial ADP transmembrane transport [GO:0140021]; mitochondrial ATP transmembrane transport [GO:1990544]		mito	TM	3
ENSOARP00000017475	W5Q436	ADP/ATP translocase (ADP,ATP carrier protein)	SLC25A5	ATP:ADP antiporter activity [GO:0005471]	mitochondrial inner membrane [GO:0005743]	mitochondrial ADP transmembrane transport [GO:0140021]; mitochondrial ATP transmembrane transport [GO:1990544]		cyto	TM	2
ENSOARP00000010197	W5PIC9	ADP-ribosyl cyclase/cyclic ADP-ribose hydrolase (EC 3.2.2.6)		NAD(P)+ nucleosidase activity [GO:0050135]; NAD+ nucleotidase, cyclic ADP-ribose generating [GO:0061809]; transferase activity [GO:0016740]	membrane [GO:0016020]			nucl	GLOB	0
ENSOARP00000006971	C5IWU0	ADP-ribosylation factor	ARF1	GTP binding [GO:0005525]; GTPase activity [GO:0003924]	Golgi apparatus [GO:0005794]	protein transport [GO:0015031]; vesicle-mediated transport [GO:0016192]		cyto	GLOB	0
ENSOARP00000014542	C5IWT0	ADP-ribosylation factor	ARF4	epidermal growth factor receptor binding [GO:0005154]; GTP binding [GO:0005525]; GTPase activity [GO:0003924]; NAD+-protein-arginine ADP-ribosyltransferase activity [GO:0106274]	cytosol [GO:0005829]; dendritic spine [GO:0043197]; glutamatergic synapse [GO:0098978]; Golgi apparatus [GO:0005794]; ruffle membrane [GO:0032587]	activation of phospholipase D activity [GO:0031584]; apical protein localization [GO:0045176]; cell migration [GO:0016477]; dendritic spine development [GO:0060996]; establishment or maintenance of epithelial cell apical/basal polarity [GO:0045197]; learning [GO:0007612]; negative regulation of apoptotic process [GO:0043066]; positive regulation of transcription by RNA polymerase II [GO:0045944];…		mito	GLOB	0
ENSOARP00000000863	C5IWU1	ADP-ribosylation factor 6 (EC 3.6.5.2)	ARF6	G protein activity [GO:0003925]; GDP binding [GO:0019003]; GTP binding [GO:0005525]; thioesterase binding [GO:0031996]	cell cortex [GO:0005938]; cleavage furrow [GO:0032154]; cytosol [GO:0005829]; endocytic vesicle [GO:0030139]; filopodium membrane [GO:0031527]; Flemming body [GO:0090543]; recycling endosome membrane [GO:0055038]; ruffle [GO:0001726]	cortical actin cytoskeleton organization [GO:0030866]; endocytic recycling [GO:0032456]; erythrocyte apoptotic process [GO:1902217]; establishment of epithelial cell polarity [GO:0090162]; hepatocyte apoptotic process [GO:0097284]; liver development [GO:0001889]; negative regulation of protein localization to cell surface [GO:2000009]; positive regulation of actin filament polymerization [GO:0030…		cyto	GLOB	0
ENSOARP00000021085	W5QED7	ADP-ribosylserine hydrolase		hydrolase activity, hydrolyzing N-glycosyl compounds [GO:0016799]				nucl	GLOB	0
ENSOARP00000017400	W5Q3W1	AE binding protein 1	AEBP1	metallocarboxypeptidase activity [GO:0004181]; zinc ion binding [GO:0008270]	extracellular region [GO:0005576]	proteolysis [GO:0006508]		nucl	GLOB	0
ENSOARP00000005346	W5P4J3	Afadin, adherens junction formation factor	AFDN			anatomical structure development [GO:0048856]; cell adhesion [GO:0007155]; cell differentiation [GO:0030154]; signal transduction [GO:0007165]		nucl	GLOB	0
ENSOARP00000015170	W5PXI6	Afamin	AFM	metal ion binding [GO:0046872]	extracellular space [GO:0005615]			cyto	GLOB	0
ENSOARP00000001861	W5NUL7	AFG3 like matrix AAA peptidase subunit 2	AFG3L2	ATP binding [GO:0005524]; ATP hydrolysis activity [GO:0016887]; ATP-dependent peptidase activity [GO:0004176]; metalloendopeptidase activity [GO:0004222]; zinc ion binding [GO:0008270]	membrane [GO:0016020]	cellular component organization [GO:0016043]; proteolysis [GO:0006508]		nucl	GLOB	2
ENSOARP00000016253	W5Q0L7	AFG3-like protein 1	LOC101113264	ATP binding [GO:0005524]; ATP hydrolysis activity [GO:0016887]; ATP-dependent peptidase activity [GO:0004176]; metalloendopeptidase activity [GO:0004222]; zinc ion binding [GO:0008270]	membrane [GO:0016020]	cellular component organization [GO:0016043]; proteolysis [GO:0006508]		plas	GLOB	0
ENSOARP00000007547	W5PAT6	Agrin	AGRN	calcium ion binding [GO:0005509]; laminin binding [GO:0043236]	plasma membrane [GO:0005886]; synapse [GO:0045202]	cell differentiation [GO:0030154]; G protein-coupled acetylcholine receptor signaling pathway [GO:0007213]; receptor clustering [GO:0043113]		extr	SP	0
ENSOARP00000016074	W5Q038	AHNAK nucleoprotein	AHNAK					cyto	GLOB	0
ENSOARP00000008731	W5PE67	AHNAK nucleoprotein 2						nucl	GLOB	0
ENSOARP00000011451	W5PLX7	A-kinase anchor protein 13	LOC101115486	guanyl-nucleotide exchange factor activity [GO:0005085]	cytoplasm [GO:0005737]			nucl	GLOB	0
ENSOARP00000008188	W5PCM6	A-kinase anchoring protein 1	AKAP1	RNA binding [GO:0003723]	cytoplasm [GO:0005737]; membrane [GO:0016020]			extr	GLOB	1
ENSOARP00000003641	W5NZP3	A-kinase anchoring protein 8 like	AKAP8L	DNA binding [GO:0003677]	nuclear matrix [GO:0016363]			nucl	TM	0
ENSOARP00000019156	A0A6P3TYY6	AKT interacting protein (AKT-interacting protein isoform X1)	AKTIP					nucl	TM	1
ENSOARP00000017746	W5Q4V6	Aladin WD repeat nucleoporin	AAAS					cyto	GLOB	0
ENSOARP00000002473	W5NWC6	alanine transaminase (EC 2.6.1.2)		pyridoxal phosphate binding [GO:0030170]; transaminase activity [GO:0008483]		biosynthetic process [GO:0009058]; L-alanine catabolic process [GO:0042853]		mito	GLOB	0
ENSOARP00000005677	W5P5H4	Alanine--tRNA ligase (EC 6.1.1.7)	AARS AARS1	alanine-tRNA ligase activity [GO:0004813]; ATP binding [GO:0005524]; tRNA binding [GO:0000049]; zinc ion binding [GO:0008270]	cytoplasm [GO:0005737]	alanyl-tRNA aminoacylation [GO:0006419]		cyto	GLOB	0
ENSOARP00000010480	W5PJ60	Alanine--tRNA ligase (EC 6.1.1.7)	AARS2 AARS	alanine-tRNA ligase activity [GO:0004813]; ATP binding [GO:0005524]; tRNA binding [GO:0000049]; zinc ion binding [GO:0008270]	cytoplasm [GO:0005737]	alanyl-tRNA aminoacylation [GO:0006419]		mito	GLOB	0
ENSOARP00000004460	W5P211	Alanyl-tRNA editing protein Aarsd1	LOC101107295	alanine-tRNA ligase activity [GO:0004813]; ATP binding [GO:0005524]; nucleic acid binding [GO:0003676]		alanyl-tRNA aminoacylation [GO:0006419]		nucl	GLOB	0
ENSOARP00000014782	W5PWE9	Albumin	ALB	metal ion binding [GO:0046872]	extracellular space [GO:0005615]			extr	SP	0
ENSOARP00000001819	W5NUH5	Alcohol dehydrogenase 6-like	LOC101123194	oxidoreductase activity [GO:0016491]; zinc ion binding [GO:0008270]				cyto	GLOB	0
ENSOARP00000016513	W5Q1C7	Alcohol dehydrogenase S chain	LOC101111965	oxidoreductase activity [GO:0016491]; zinc ion binding [GO:0008270]				cyto	GLOB	0
ENSOARP00000019413	W5Q9M1	Aldehyde dehydrogenase	ALDH3A2	oxidoreductase activity, acting on the aldehyde or oxo group of donors, NAD or NADP as acceptor [GO:0016620]	membrane [GO:0016020]	cellular aldehyde metabolic process [GO:0006081]		cyto	TM	1
ENSOARP00000019693	W5QAE8	aldehyde dehydrogenase (NAD(+)) (EC 1.2.1.3)	ALDH7A1	aldehyde dehydrogenase (NAD+) activity [GO:0004029]; glyceraldehyde-3-phosphate dehydrogenase (NAD+) (non-phosphorylating) activity [GO:0043878]				mito	GLOB	0
ENSOARP00000022420	W5QI69	Aldehyde dehydrogenase 1 family member A2	ALDH1A2	3-chloroallyl aldehyde dehydrogenase activity [GO:0004028]; retinal dehydrogenase activity [GO:0001758]	cytoplasm [GO:0005737]	9-cis-retinoic acid biosynthetic process [GO:0042904]; blood vessel development [GO:0001568]; cardiac muscle tissue development [GO:0048738]; cell population proliferation [GO:0008283]; cellular response to retinoic acid [GO:0071300]; determination of bilateral symmetry [GO:0009855]; embryonic camera-type eye development [GO:0031076]; embryonic digestive tract development [GO:0048566]; embryonic …		cysk	GLOB	0
ENSOARP00000010299	W5PIN0	Aldehyde dehydrogenase 1 family member A3	ALDH1A3	oxidoreductase activity, acting on the aldehyde or oxo group of donors, NAD or NADP as acceptor [GO:0016620]				cyto	GLOB	0
ENSOARP00000013613	P51977	Aldehyde dehydrogenase 1A1 (EC 1.2.1.19) (EC 1.2.1.28) (EC 1.2.1.3) (EC 1.2.1.36) (3-deoxyglucosone dehydrogenase) (ALDH-E1) (ALHDII) (Aldehyde dehydrogenase family 1 member A1) (Aldehyde dehydrogenase, cytosolic) (Retinal dehydrogenase 1) (RALDH 1) (RalDH1)	ALDH1A1 ALDH1	3-deoxyglucosone dehydrogenase activity [GO:0106373]; aldehyde dehydrogenase (NAD+) activity [GO:0004029]; aminobutyraldehyde dehydrogenase activity [GO:0019145]; benzaldehyde dehydrogenase (NAD+) activity [GO:0018479]; glyceraldehyde-3-phosphate dehydrogenase (NAD+) (non-phosphorylating) activity [GO:0043878]; NAD binding [GO:0051287]; retinal dehydrogenase activity [GO:0001758]	axon [GO:0030424]; cytosol [GO:0005829]; synapse [GO:0045202]	cellular detoxification of aldehyde [GO:0110095]; fructosamine catabolic process [GO:0030392]; gamma-aminobutyric acid biosynthetic process [GO:0009449]; maintenance of lens transparency [GO:0036438]; retinoid metabolic process [GO:0001523]; retinol metabolic process [GO:0042572]		cyto	GLOB	0
ENSOARP00000011426	W5PLV2	Aldehyde dehydrogenase 2 family member	ALDH2	aldehyde dehydrogenase (NAD+) activity [GO:0004029]; carboxylesterase activity [GO:0106435]; nitroglycerin reductase activity [GO:0018547]		aldehyde catabolic process [GO:0046185]		mito	GLOB	0
ENSOARP00000000983	W5NS43	Aldehyde dehydrogenase 6 family member A1	ALDH6A1	malonate-semialdehyde dehydrogenase (acetylating) activity [GO:0018478]; methylmalonate-semialdehyde dehydrogenase (acylating) activity [GO:0004491]				E.R.	TM	1
ENSOARP00000012339	W5PPG3	Aldehyde dehydrogenase 9 family member A1	ALDH9A1	oxidoreductase activity, acting on the aldehyde or oxo group of donors, NAD or NADP as acceptor [GO:0016620]				cyto	GLOB	0
ENSOARP00000017248	W5Q3F9	aldehyde oxidase (EC 1.2.3.1)	AOX1	2 iron, 2 sulfur cluster binding [GO:0051537]; aldehyde oxidase activity [GO:0004031]; FAD binding [GO:0071949]; iron ion binding [GO:0005506]; molybdopterin cofactor binding [GO:0043546]; NAD binding [GO:0051287]	cytoplasm [GO:0005737]	lipid metabolic process [GO:0006629]		cyto	GLOB	0
ENSOARP00000017643	W5Q4K3	aldehyde oxidase (EC 1.2.3.1)	LOC101102548	2 iron, 2 sulfur cluster binding [GO:0051537]; aldehyde oxidase activity [GO:0004031]; FAD binding [GO:0071949]; iron ion binding [GO:0005506]; NAD binding [GO:0051287]	cytoplasm [GO:0005737]			cyto	GLOB	0
ENSOARP00000017455	W5Q416	aldehyde oxidase (EC 1.2.3.1)	LOC101104808	2 iron, 2 sulfur cluster binding [GO:0051537]; aldehyde oxidase activity [GO:0004031]; FAD binding [GO:0071949]; iron ion binding [GO:0005506]; NAD binding [GO:0051287]	cytoplasm [GO:0005737]			cyto	GLOB	0
ENSOARP00000001882	W5NUN8	Aldo-keto reductase family 1 member A1 (EC 1.1.1.19) (EC 1.1.1.2) (EC 1.1.1.20) (EC 1.1.1.372) (EC 1.1.1.54) (Alcohol dehydrogenase [NADP(+)]) (Aldehyde reductase) (Glucuronate reductase) (Glucuronolactone reductase)	AKR1A1	alcohol dehydrogenase (NADP+) activity [GO:0008106]; allyl-alcohol dehydrogenase activity [GO:0047655]; glucuronolactone reductase activity [GO:0047941]; L-glucuronate reductase activity [GO:0047939]	apical plasma membrane [GO:0016324]; cytosol [GO:0005829]	aldehyde catabolic process [GO:0046185]		cyto	GLOB	0
ENSOARP00000010776	W5PK05	Aldo-keto reductase family 1 member D1	AKR1D1	delta4-3-oxosteroid 5beta-reductase activity [GO:0047787]		bile acid biosynthetic process [GO:0006699]		cyto	GLOB	0
ENSOARP00000009491	W5PGC5	Aldose 1-epimerase (EC 5.1.3.3)	GALM	aldose 1-epimerase activity [GO:0004034]; carbohydrate binding [GO:0030246]		galactose catabolic process via UDP-galactose [GO:0033499]; glucose metabolic process [GO:0006006]		cyto	GLOB	0
ENSOARP00000018922	W5Q880	ALG13 UDP-N-acetylglucosaminyltransferase subunit	LOC101109593	cysteine-type deubiquitinase activity [GO:0004843]; hexosyltransferase activity [GO:0016758]		dolichol-linked oligosaccharide biosynthetic process [GO:0006488]; proteolysis [GO:0006508]		nucl	GLOB	0
ENSOARP00000018773	W5Q7T1	ALG14 UDP-N-acetylglucosaminyltransferase subunit	ALG14		endoplasmic reticulum membrane [GO:0005789]; nuclear membrane [GO:0031965]	dolichol-linked oligosaccharide biosynthetic process [GO:0006488]		plas	TM	2
ENSOARP00000006707	W5P8F2	Alkaline ceramidase (EC 3.5.1.-)	ACER1	ceramidase activity [GO:0102121]; N-acylsphingosine amidohydrolase activity [GO:0017040]	membrane [GO:0016020]	ceramide metabolic process [GO:0006672]; sphingosine biosynthetic process [GO:0046512]		plas	SP+TM	7
ENSOARP00000009133	W5PFB8	Alkaline phosphatase (EC 3.1.3.1)	ALPL	alkaline phosphatase activity [GO:0004035]	plasma membrane [GO:0005886]			extr	SP	0
ENSOARP00000009134	W5PFB9	Alkaline phosphatase (EC 3.1.3.1)	ALPL	alkaline phosphatase activity [GO:0004035]	plasma membrane [GO:0005886]			extr	SP	0
ENSOARP00000006632	W5P877	AlkB homolog 7	ALKBH7		mitochondrial matrix [GO:0005759]	DNA damage response [GO:0006974]; regulation of mitochondrial membrane permeability involved in programmed necrotic cell death [GO:1902445]		nucl	GLOB	0
ENSOARP00000018684	W5Q7J2	Alkylglycerone-phosphate synthase (Alkyl-DHAP synthase) (EC 2.5.1.26)	AGPS	alkylglycerone-phosphate synthase activity [GO:0008609]; FAD binding [GO:0071949]	peroxisome [GO:0005777]	ether lipid biosynthetic process [GO:0008611]		cyto	GLOB	0
ENSOARP00000022744	A0A6P3TR44	Alpha-(1,6)-fucosyltransferase (EC 2.4.1.68)	FUT8	glycoprotein 6-alpha-L-fucosyltransferase activity [GO:0008424]; SH3 domain binding [GO:0017124]	Golgi cisterna membrane [GO:0032580]	protein glycosylation [GO:0006486]		E.R.	TM	1
ENSOARP00000002962	W5NXR5	alpha-1,2-Mannosidase (EC 3.2.1.-)	EDEM3	calcium ion binding [GO:0005509]; mannosyl-oligosaccharide 1,2-alpha-mannosidase activity [GO:0004571]	endoplasmic reticulum quality control compartment [GO:0044322]; membrane [GO:0016020]	carbohydrate metabolic process [GO:0005975]; endoplasmic reticulum mannose trimming [GO:1904380]; mannose trimming involved in glycoprotein ERAD pathway [GO:1904382]; response to unfolded protein [GO:0006986]		cyto	GLOB	0
ENSOARP00000009019	W5PF04	alpha-1,2-Mannosidase (EC 3.2.1.-)	MAN1A1	calcium ion binding [GO:0005509]; mannosyl-oligosaccharide 1,2-alpha-mannosidase activity [GO:0004571]	membrane [GO:0016020]	carbohydrate metabolic process [GO:0005975]		plas	TM	4
ENSOARP00000010353	W5PIT3	Alpha-1,3-glucosyltransferase (EC 2.4.1.-)	ALG6	dolichyl pyrophosphate Man9GlcNAc2 alpha-1,3-glucosyltransferase activity [GO:0042281]	endoplasmic reticulum membrane [GO:0005789]	protein glycosylation [GO:0006486]		plas	TM	10
ENSOARP00000007068	W5P9G0	Alpha-1,3-glucosyltransferase (EC 2.4.1.-)	ALG8	dolichyl pyrophosphate Glc1Man9GlcNAc2 alpha-1,3-glucosyltransferase activity [GO:0042283]	endoplasmic reticulum membrane [GO:0005789]	protein glycosylation [GO:0006486]		extr	SP+TM	2
ENSOARP00000017951	W5Q5G1	Alpha-1,3-mannosyl-glycoprotein 2-beta-N-acetylglucosaminyltransferase (GNT-I) (GlcNAc-T I) (EC 2.4.1.101) (N-glycosyl-oligosaccharide-glycoprotein N-acetylglucosaminyltransferase I)	MGAT1	alpha-1,3-mannosylglycoprotein 2-beta-N-acetylglucosaminyltransferase activity [GO:0003827]; manganese ion binding [GO:0030145]	Golgi membrane [GO:0000139]	protein glycosylation [GO:0006486]		cyto	GLOB	0
ENSOARP00000007688	W5PB77	Alpha-1,4 glucan phosphorylase (EC 2.4.1.1)	PYGB	glycogen phosphorylase activity [GO:0008184]; linear malto-oligosaccharide phosphorylase activity [GO:0102250]; pyridoxal phosphate binding [GO:0030170]; SHG alpha-glucan phosphorylase activity [GO:0102499]		glycogen metabolic process [GO:0005977]		cyto	GLOB	0
ENSOARP00000022235	W5QHN5	Alpha-1,4 glucan phosphorylase (EC 2.4.1.1)	PYGL	glycogen phosphorylase activity [GO:0008184]; linear malto-oligosaccharide phosphorylase activity [GO:0102250]; pyridoxal phosphate binding [GO:0030170]; SHG alpha-glucan phosphorylase activity [GO:0102499]		glycogen metabolic process [GO:0005977]		cyto	GLOB	0
ENSOARP00000000856	W5NRR6	Alpha-1,6-mannosyl-glycoprotein 2-beta-N-acetylglucosaminyltransferase (EC 2.4.1.143) (Beta-1,2-N-acetylglucosaminyltransferase II) (GlcNAc-T II) (Mannoside acetylglucosaminyltransferase 2) (N-glycosyl-oligosaccharide-glycoprotein N-acetylglucosaminyltransferase II)	MGAT2	alpha-1,6-mannosylglycoprotein 2-beta-N-acetylglucosaminyltransferase activity [GO:0008455]; metal ion binding [GO:0046872]	Golgi membrane [GO:0000139]; Golgi stack [GO:0005795]	oligosaccharide biosynthetic process [GO:0009312]; protein glycosylation [GO:0006486]		golg	SP+TM	1
ENSOARP00000006480	W5P7S6	Alpha-1-acid glycoprotein	LOC101103947		extracellular space [GO:0005615]	acute-phase response [GO:0006953]; regulation of immune system process [GO:0002682]		cyto	GLOB	0
ENSOARP00000004100	W5P101	Alpha-1-B glycoprotein	A1BG					extr	SP	0
ENSOARP00000000554	W5NQW4	Alpha-1-macroglobulin-like	LOC101104482	serine-type endopeptidase inhibitor activity [GO:0004867]	extracellular space [GO:0005615]	negative regulation of peptidase activity [GO:0010466]		extr	SP	0
ENSOARP00000019294	W5Q9A2	Alpha-2-glycoprotein 1, zinc-binding						extr	SP	0
ENSOARP00000022056	W5QH56	Alpha-2-HS-glycoprotein (Fetuin-A)	AHSG	cysteine-type endopeptidase inhibitor activity [GO:0004869]	extracellular space [GO:0005615]			cyto_nucl	GLOB	0
ENSOARP00000001046	W5NSA6	Alpha-2-macroglobulin	LOC101122940	serine-type endopeptidase inhibitor activity [GO:0004867]	extracellular space [GO:0005615]	negative regulation of peptidase activity [GO:0010466]		extr	SP	0
ENSOARP00000000771	W5NRI1	Alpha-2-macroglobulin bait region domain-containing protein		endopeptidase inhibitor activity [GO:0004866]				extr	GLOB	1
ENSOARP00000002918	W5NXM1	Alpha-2-macroglobulin domain-containing protein		endopeptidase inhibitor activity [GO:0004866]				extr	GLOB	0
ENSOARP00000001644	W5NU00	Alpha-2-macroglobulin domain-containing protein		endopeptidase inhibitor activity [GO:0004866]	extracellular space [GO:0005615]			plas	GLOB	0
ENSOARP00000001780	W5NUD6	Alpha-2-macroglobulin like 1	A2ML1	serine-type endopeptidase inhibitor activity [GO:0004867]	extracellular space [GO:0005615]	negative regulation of peptidase activity [GO:0010466]		plas	SP	0
ENSOARP00000019953	W5QB58	Alpha-aminoadipic semialdehyde synthase, mitochondrial	LOC101103973	saccharopine dehydrogenase (NAD+, L-glutamate-forming) activity [GO:0047131]; saccharopine dehydrogenase (NADP+, L-lysine-forming) activity [GO:0047130]		L-lysine catabolic process to acetyl-CoA via saccharopine [GO:0033512]		mito	GLOB	0
ENSOARP00000020115	W5QBL8	Alpha-amylase (EC 3.2.1.1)	LOC101118831	alpha-amylase activity [GO:0004556]; metal ion binding [GO:0046872]		carbohydrate metabolic process [GO:0005975]		mito	GLOB	0
ENSOARP00000001730	W5NU86	Alpha-galactosidase (EC 3.2.1.-)	GLA	hydrolase activity, hydrolyzing O-glycosyl compounds [GO:0004553]	lysosome [GO:0005764]	carbohydrate metabolic process [GO:0005975]; lipid metabolic process [GO:0006629]		extr	SP	1
ENSOARP00000020244	W5QBZ7	Alpha-galactosidase (EC 3.2.1.-)	NAGA	hydrolase activity, hydrolyzing O-glycosyl compounds [GO:0004553]	lysosome [GO:0005764]	carbohydrate metabolic process [GO:0005975]; lipid metabolic process [GO:0006629]		E.R.	SP	0
ENSOARP00000007515	W5PAQ4	Alpha-L-fucosidase (EC 3.2.1.51)	FUCA1	alpha-L-fucosidase activity [GO:0004560]		fucose metabolic process [GO:0006004]		E.R.	SP	0
ENSOARP00000001665	W5NU21	Alpha-L-fucosidase (EC 3.2.1.51)	FUCA2	alpha-L-fucosidase activity [GO:0004560]		fucose metabolic process [GO:0006004]		extr	SP	0
ENSOARP00000020281	W5QC34	Alpha-mannosidase (EC 3.2.1.-)	MAN2A1	alpha-mannosidase activity [GO:0004559]; carbohydrate binding [GO:0030246]; metal ion binding [GO:0046872]	membrane [GO:0016020]	mannose metabolic process [GO:0006013]		E.R.	TM	1
ENSOARP00000013487	W5PSQ8	Alpha-mannosidase (EC 3.2.1.-)	MAN2A2	alpha-mannosidase activity [GO:0004559]; carbohydrate binding [GO:0030246]; metal ion binding [GO:0046872]	membrane [GO:0016020]	mannose metabolic process [GO:0006013]		extr	TM	1
ENSOARP00000013274	W5PS45	Alpha-mannosidase (EC 3.2.1.-)	MAN2B1	alpha-mannosidase activity [GO:0004559]; carbohydrate binding [GO:0030246]; metal ion binding [GO:0046872]		mannose metabolic process [GO:0006013]		plas	TM	0
ENSOARP00000002579	W5NWN2	alpha-mannosidase (EC 3.2.1.24)	MAN2C1	alpha-mannosidase activity [GO:0004559]; carbohydrate binding [GO:0030246]; metal ion binding [GO:0046872]		mannose metabolic process [GO:0006013]		cyto	GLOB	0
ENSOARP00000012722	W5PQJ5	Alpha-methylacyl-CoA racemase	AMACR	catalytic activity [GO:0003824]				mito	GLOB	0
ENSOARP00000019244	W5Q952	Aly/REF export factor		RNA binding [GO:0003723]				nucl	GLOB	0
ENSOARP00000001958	W5NUW3	Amine oxidase (EC 1.4.3.-)		copper ion binding [GO:0005507]; primary amine oxidase activity [GO:0008131]; quinone binding [GO:0048038]		amine metabolic process [GO:0009308]		extr	SP	0
ENSOARP00000000744	W5NRF4	Amine oxidase (EC 1.4.3.-)	LOC101103304	copper ion binding [GO:0005507]; primary amine oxidase activity [GO:0008131]; quinone binding [GO:0048038]		amine metabolic process [GO:0009308]		nucl	GLOB	0
ENSOARP00000004297	W5P1J8	Amine oxidase (EC 1.4.3.-)	LOC101113086	copper ion binding [GO:0005507]; primary amine oxidase activity [GO:0008131]; quinone binding [GO:0048038]		amine metabolic process [GO:0009308]		E.R.	SP+TM	1
ENSOARP00000003258	W5NYL0	Amine oxidase (EC 1.4.3.-)	MAOA	aliphatic amine oxidase activity [GO:0052595]; monoamine oxidase activity [GO:0097621]; phenethylamine:oxygen oxidoreductase (deaminating) activity [GO:0052596]	mitochondrial outer membrane [GO:0005741]			cyto	GLOB	0
ENSOARP00000003507	W5NZA9	Amine oxidase (EC 1.4.3.-)	MAOB	aliphatic amine oxidase activity [GO:0052595]; monoamine oxidase activity [GO:0097621]; phenethylamine:oxygen oxidoreductase (deaminating) activity [GO:0052596]	mitochondrial outer membrane [GO:0005741]			cyto	GLOB	1
ENSOARP00000021482	W5QFI4	Amino acid transporter		symporter activity [GO:0015293]	membrane [GO:0016020]	L-alpha-amino acid transmembrane transport [GO:1902475]; monoatomic anion transmembrane transport [GO:0098656]		plas	TM	7
ENSOARP00000011566	W5PM91	Amino acid transporter	SLC1A5	symporter activity [GO:0015293]	membrane [GO:0016020]	L-alpha-amino acid transmembrane transport [GO:1902475]; monoatomic anion transmembrane transport [GO:0098656]		plas	SP+TM	8
ENSOARP00000010015	W5PHU8	Aminoacyl tRNA synthase complex-interacting multifunctional protein 1	LOC101123184	tRNA binding [GO:0000049]	organelle membrane [GO:0031090]			cyto	GLOB	0
ENSOARP00000001643	W5NTZ9	Aminoacyl tRNA synthase complex-interacting multifunctional protein 2 (Multisynthase complex auxiliary component p38) (Protein JTV-1)	AIMP2		aminoacyl-tRNA synthetase multienzyme complex [GO:0017101]; cytosol [GO:0005829]; nucleus [GO:0005634]	apoptotic process [GO:0006915]; cell differentiation [GO:0030154]; translation [GO:0006412]		cyto	GLOB	0
ENSOARP00000004153	A0A6P7EIP7	aminoacyl-tRNA hydrolase (EC 3.1.1.29)	PTRH2	aminoacyl-tRNA hydrolase activity [GO:0004045]				extr	GLOB	1
ENSOARP00000012699	W5PQH2	Aminopeptidase (EC 3.4.11.-)	ANPEP	aminopeptidase activity [GO:0004177]; metallopeptidase activity [GO:0008237]; zinc ion binding [GO:0008270]	membrane [GO:0016020]	proteolysis [GO:0006508]		extr	TM	1
ENSOARP00000019117	W5Q8S5	Aminopeptidase (EC 3.4.11.-)	ERAP1	aminopeptidase activity [GO:0004177]; metallopeptidase activity [GO:0008237]; zinc ion binding [GO:0008270]	membrane [GO:0016020]	proteolysis [GO:0006508]		E.R.	SP	0
ENSOARP00000019245	W5Q953	Aminopeptidase (EC 3.4.11.-)	ERAP2	aminopeptidase activity [GO:0004177]; metallopeptidase activity [GO:0008237]; zinc ion binding [GO:0008270]	membrane [GO:0016020]	proteolysis [GO:0006508]		extr	SP	1
ENSOARP00000009320	W5PFV5	Aminopeptidase (EC 3.4.11.-)	NPEPPS	aminopeptidase activity [GO:0004177]; metallopeptidase activity [GO:0008237]; zinc ion binding [GO:0008270]	membrane [GO:0016020]	proteolysis [GO:0006508]		cyto	GLOB	0
ENSOARP00000018165	W5Q625	Aminopeptidase like 1	NPEPL1	manganese ion binding [GO:0030145]; metalloaminopeptidase activity [GO:0070006]	cytoplasm [GO:0005737]	proteolysis [GO:0006508]		nucl	GLOB	0
ENSOARP00000019358	W5Q9G6	AMP-dependent synthetase/ligase domain-containing protein				lipid metabolic process [GO:0006629]		mito	GLOB	0
ENSOARP00000015795	W5PZA9	Amyloid beta precursor like protein 2	APLP2	heparin binding [GO:0008201]; serine-type endopeptidase inhibitor activity [GO:0004867]; transition metal ion binding [GO:0046914]	endomembrane system [GO:0012505]; membrane [GO:0016020]			mito	TM	1
ENSOARP00000016162	W5Q0C6	Amyloid-beta A4 protein	APP	enzyme binding [GO:0019899]; heparin binding [GO:0008201]; identical protein binding [GO:0042802]; PTB domain binding [GO:0051425]; receptor ligand activity [GO:0048018]; RNA polymerase II cis-regulatory region sequence-specific DNA binding [GO:0000978]; serine-type endopeptidase inhibitor activity [GO:0004867]; transition metal ion binding [GO:0046914]	apical part of cell [GO:0045177]; cell surface [GO:0009986]; cell-cell junction [GO:0005911]; ciliary rootlet [GO:0035253]; clathrin-coated pit [GO:0005905]; COPII-coated ER to Golgi transport vesicle [GO:0030134]; dendritic shaft [GO:0043198]; dendritic spine [GO:0043197]; early endosome [GO:0005769]; extracellular space [GO:0005615]; Golgi apparatus [GO:0005794]; Golgi-associated vesicle [GO:00…	adult locomotory behavior [GO:0008344]; amyloid fibril formation [GO:1990000]; astrocyte activation involved in immune response [GO:0002265]; axo-dendritic transport [GO:0008088]; axon midline choice point recognition [GO:0016199]; cellular response to amyloid-beta [GO:1904646]; cholesterol metabolic process [GO:0008203]; collateral sprouting in absence of injury [GO:0048669]; dendrite developmen…		cyto	GLOB	0
ENSOARP00000000187	W5NPU7	Anamorsin (Cytokine-induced apoptosis inhibitor 1) (Fe-S cluster assembly protein DRE2 homolog)	CIAPIN1	2 iron, 2 sulfur cluster binding [GO:0051537]; 4 iron, 4 sulfur cluster binding [GO:0051539]; electron transfer activity [GO:0009055]; metal ion binding [GO:0046872]	mitochondrial intermembrane space [GO:0005758]; nucleus [GO:0005634]	apoptotic process [GO:0006915]; hemopoiesis [GO:0030097]; iron-sulfur cluster assembly [GO:0016226]; negative regulation of apoptotic process [GO:0043066]		nucl	GLOB	0
ENSOARP00000007693	W5PB82	Anaphase-promoting complex subunit 4 (Cyclosome subunit 4)	ANAPC4		anaphase-promoting complex [GO:0005680]	anaphase-promoting complex-dependent catabolic process [GO:0031145]; cell cycle [GO:0007049]; cell division [GO:0051301]; protein K11-linked ubiquitination [GO:0070979]; regulation of mitotic metaphase/anaphase transition [GO:0030071]		nucl	GLOB	0
ENSOARP00000002943	W5NXP6	Anaphylatoxin-like domain-containing protein		endopeptidase inhibitor activity [GO:0004866]	extracellular region [GO:0005576]	complement activation, classical pathway [GO:0006958]; inflammatory response [GO:0006954]; innate immune response [GO:0045087]		cyto	GLOB	0
ENSOARP00000020946	W5QDZ8	Angio associated migratory cell protein	AAMP					cyto_nucl	GLOB	0
ENSOARP00000013462	A0A6P3EAV2	Angiogenin-1-like	LOC101113335	endonuclease activity [GO:0004519]; nucleic acid binding [GO:0003676]	extracellular region [GO:0005576]			cyto	GLOB	0
ENSOARP00000013929	W5PTZ8	Angiogenin-2-like	LOC101114959	endonuclease activity [GO:0004519]; nucleic acid binding [GO:0003676]	extracellular region [GO:0005576]			plas	TM	4
ENSOARP00000013888	W5PTV7	Angiotensin-converting enzyme (EC 3.4.-.-)	LOC554335	carboxypeptidase activity [GO:0004180]; metal ion binding [GO:0046872]; metallopeptidase activity [GO:0008237]; peptidyl-dipeptidase activity [GO:0008241]	membrane [GO:0016020]	proteolysis [GO:0006508]		mito	GLOB	0
ENSOARP00000013270	W5PS41	Anion exchange protein	LOC494440	monoatomic anion transmembrane transporter activity [GO:0008509]; solute:inorganic anion antiporter activity [GO:0005452]	membrane [GO:0016020]			mito	GLOB	0
ENSOARP00000014044	W5PUB3	ANKH inorganic pyrophosphate transport regulator	ANKH	phosphate ion transmembrane transporter activity [GO:0015114]	membrane [GO:0016020]			plas	TM	8
ENSOARP00000004571	W5P2C2	Ankyrin 3			cytoskeleton [GO:0005856]; membrane [GO:0016020]	localization [GO:0051179]; signal transduction [GO:0007165]		nucl	GLOB	0
ENSOARP00000019159	W5Q8W7	Ankyrin repeat and KH domain-containing protein 1	LOC101121602	RNA binding [GO:0003723]				plas	GLOB	0
ENSOARP00000015180	W5PXJ6	Ankyrin repeat domain 13A	ANKRD13A		late endosome [GO:0005770]; membrane [GO:0016020]			plas	TM	10
ENSOARP00000014556	W5PVS3	Ankyrin repeat domain 17	ANKRD17	RNA binding [GO:0003723]				pero	SP	0
ENSOARP00000015724	W5PZ38	Ankyrin repeat domain 22	ANKRD22		membrane [GO:0016020]			cyto	GLOB	1
ENSOARP00000017699	W5Q4Q9	Ankyrin repeat domain-containing protein 26-like						nucl	GLOB	0
ENSOARP00000015901	W5PZL5	Annexin		calcium ion binding [GO:0005509]; calcium-dependent phospholipid binding [GO:0005544]; cytoskeletal protein binding [GO:0008092]; phospholipase inhibitor activity [GO:0004859]	basement membrane [GO:0005604]; extracellular region [GO:0005576]; membrane [GO:0016020]			cyto	GLOB	0
ENSOARP00000013575	W5PSZ5	Annexin	ANXA1	calcium ion binding [GO:0005509]; calcium-dependent phospholipid binding [GO:0005544]; phospholipase A2 inhibitor activity [GO:0019834]	apical plasma membrane [GO:0016324]; basolateral plasma membrane [GO:0016323]; cilium [GO:0005929]; early endosome [GO:0005769]; extracellular space [GO:0005615]; lateral plasma membrane [GO:0016328]; nucleus [GO:0005634]; phagocytic cup [GO:0001891]			cyto	GLOB	0
ENSOARP00000010646	W5PJM5	Annexin	ANXA11	calcium ion binding [GO:0005509]; calcium-dependent phospholipid binding [GO:0005544]				cyto	GLOB	0
ENSOARP00000020086	W5QBI9	Annexin	ANXA3	calcium ion binding [GO:0005509]; calcium-dependent phospholipid binding [GO:0005544]; phospholipase inhibitor activity [GO:0004859]				cyto	GLOB	0
ENSOARP00000021244	W5QEU6	Annexin	ANXA4	calcium ion binding [GO:0005509]; calcium-dependent phospholipid binding [GO:0005544]				cyto_nucl	GLOB	0
ENSOARP00000015915	W5PZM9	Annexin	ANXA5	calcium ion binding [GO:0005509]; calcium-dependent phospholipid binding [GO:0005544]		negative regulation of coagulation [GO:0050819]		cyto	GLOB	0
ENSOARP00000008787	W5PEC3	Annexin	ANXA6	calcium ion binding [GO:0005509]; calcium-dependent phospholipid binding [GO:0005544]	melanosome [GO:0042470]			cyto	GLOB	0
ENSOARP00000008194	W5PCN2	Annexin	ANXA7	calcium ion binding [GO:0005509]; calcium-dependent phospholipid binding [GO:0005544]				nucl	GLOB	0
ENSOARP00000000946	W5NS06	Annexin	LOC101114082	calcium ion binding [GO:0005509]; calcium-dependent phospholipid binding [GO:0005544]				cyto	GLOB	0
ENSOARP00000016717	W5Q1X9	Annexin A10	ANXA10	calcium ion binding [GO:0005509]; calcium-dependent phospholipid binding [GO:0005544]				extr	SP	0
ENSOARP00000022381	A2SW69	Annexin A2 (Annexin-2)	ANXA2 ANX2	calcium ion binding [GO:0005509]; calcium-dependent phospholipid binding [GO:0005544]; cytoskeletal protein binding [GO:0008092]; phospholipase inhibitor activity [GO:0004859]	basement membrane [GO:0005604]; cytoplasm [GO:0005737]; endosome [GO:0005768]; extracellular region [GO:0005576]			cyto	GLOB	0
ENSOARP00000004380	A0A6P3YRK3	Anoctamin	ANO10		membrane [GO:0016020]			plas	TM	8
ENSOARP00000021030	W5QE82	Anoctamin	ANO6	protein dimerization activity [GO:0046983]	membrane [GO:0016020]			plas	TM	8
ENSOARP00000008214	W5PCQ2	Anoctamin	ANO9	protein dimerization activity [GO:0046983]	membrane [GO:0016020]			plas	TM	5
ENSOARP00000020289	W5QC42	Anthrax toxin receptor	ANTXR2	metal ion binding [GO:0046872]; signaling receptor activity [GO:0038023]	plasma membrane [GO:0005886]			mito	GLOB	0
ENSOARP00000009704	W5PGY7	Antioxidant 1 copper chaperone	ATOX1	metal ion binding [GO:0046872]		copper ion transport [GO:0006825]		extr	GLOB	0
ENSOARP00000013845	W5PTR4	Antithrombin-III (Serpin C1)	SERPINC1	heparin binding [GO:0008201]; serine-type endopeptidase inhibitor activity [GO:0004867]	extracellular space [GO:0005615]	blood coagulation [GO:0007596]; regulation of blood coagulation [GO:0030193]		extr	SP	0
ENSOARP00000004349	W5P1Q0	AP complex subunit beta	AP1B1	clathrin binding [GO:0030276]	membrane coat [GO:0030117]	intracellular protein transport [GO:0006886]; vesicle-mediated transport [GO:0016192]		cyto	GLOB	0
ENSOARP00000006806	A0A6P3EI53	AP complex subunit beta	AP2B1	clathrin binding [GO:0030276]	clathrin adaptor complex [GO:0030131]	intracellular protein transport [GO:0006886]; vesicle-mediated transport [GO:0016192]		plas	GLOB	0
ENSOARP00000016339	W5Q0V3	AP complex subunit sigma		clathrin adaptor activity [GO:0035615]	AP-1 adaptor complex [GO:0030121]; clathrin-coated pit [GO:0005905]	intracellular protein transport [GO:0006886]		cyto	GLOB	0
ENSOARP00000021897	W5QGP8	AP complex subunit sigma	AP1S3	clathrin adaptor activity [GO:0035615]	AP-1 adaptor complex [GO:0030121]; clathrin-coated pit [GO:0005905]	intracellular protein transport [GO:0006886]		cyto	GLOB	0
ENSOARP00000011575	W5PMA0	AP complex subunit sigma	AP2S1	clathrin adaptor activity [GO:0035615]	AP-2 adaptor complex [GO:0030122]	clathrin-dependent endocytosis [GO:0072583]; intracellular protein transport [GO:0006886]		mito	GLOB	0
ENSOARP00000004099	W5P100	AP-1 complex subunit gamma	AP1G1		AP-1 adaptor complex [GO:0030121]	intracellular protein transport [GO:0006886]; vesicle-mediated transport [GO:0016192]		cyto	GLOB	0
ENSOARP00000014499	W5PVL6	AP-2 complex subunit alpha	AP2A1	clathrin adaptor activity [GO:0035615]	AP-2 adaptor complex [GO:0030122]	clathrin-dependent endocytosis [GO:0072583]; intracellular protein transport [GO:0006886]		cyto	GLOB	0
ENSOARP00000004869	W5P369	AP-2 complex subunit alpha	AP2A2	clathrin adaptor activity [GO:0035615]	AP-2 adaptor complex [GO:0030122]	clathrin-dependent endocytosis [GO:0072583]; intracellular protein transport [GO:0006886]		cyto	GLOB	0
ENSOARP00000022152	W5QHF2	AP-2 complex subunit mu (AP-2 mu chain) (Clathrin assembly protein complex 2 mu medium chain) (Clathrin coat assembly protein AP50) (Clathrin coat-associated protein AP50) (Plasma membrane adaptor AP-2 50 kDa protein)	AP2M1	lipid binding [GO:0008289]	clathrin adaptor complex [GO:0030131]; clathrin-coated pit [GO:0005905]	endocytosis [GO:0006897]; intracellular protein transport [GO:0006886]		cyto	GLOB	0
ENSOARP00000012811	W5PQT4	AP-3 complex subunit sigma-2	LOC101105107		AP-3 adaptor complex [GO:0030123]; cytoplasmic vesicle membrane [GO:0030659]	Golgi to vacuole transport [GO:0006896]; intracellular protein transport [GO:0006886]		nucl	GLOB	0
ENSOARP00000019127	W5Q8T5	AP-5 complex subunit beta-1 (Adaptor-related protein complex 5 beta subunit)	AP5B1			endosomal transport [GO:0016197]; protein transport [GO:0015031]		nucl	GLOB	0
ENSOARP00000002748	W5NX51	Apolipoprotein A1		lipid binding [GO:0008289]	high-density lipoprotein particle [GO:0034364]	lipid transport [GO:0006869]; lipoprotein metabolic process [GO:0042157]		extr	SP	0
ENSOARP00000018682	W5Q7J0	Apolipoprotein B	APOB	lipid transporter activity [GO:0005319]				cyto	GLOB	0
ENSOARP00000021893	W5QGP4	Apolipoprotein D	APOD	lipid binding [GO:0008289]	extracellular region [GO:0005576]	aging [GO:0007568]; lipid transport [GO:0006869]		extr	SP	0
ENSOARP00000010129	W5PI61	Apolipoprotein E		lipid binding [GO:0008289]	high-density lipoprotein particle [GO:0034364]	lipid transport [GO:0006869]; lipoprotein metabolic process [GO:0042157]		extr	SP	0
ENSOARP00000019253	W5Q961	Apolipoprotein F-like	LOC101107947					extr	SP	0
ENSOARP00000002910	W5NXL3	Apolipoprotein L3		lipid binding [GO:0008289]	extracellular region [GO:0005576]	lipid transport [GO:0006869]; lipoprotein metabolic process [GO:0042157]		extr	GLOB	0
ENSOARP00000007459	A0A6P3ENU5	Apolipoprotein M	APOM		extracellular region [GO:0005576]			extr	SP	0
ENSOARP00000008458	W5PDE5	Apolipoprotein R-like	LOC101120001					mito	GLOB	0
ENSOARP00000016542	W5Q1F6	Apoptosis inducing factor mitochondria associated 1	AIFM1	DNA binding [GO:0003677]; FAD binding [GO:0071949]; NAD(P)H oxidase H2O2-forming activity [GO:0016174]; poly-ADP-D-ribose binding [GO:0072572]; protein dimerization activity [GO:0046983]	cytosol [GO:0005829]; mitochondrial intermembrane space [GO:0005758]; nucleus [GO:0005634]	activation of cysteine-type endopeptidase activity involved in apoptotic process [GO:0006919]; intrinsic apoptotic signaling pathway in response to endoplasmic reticulum stress [GO:0070059]; mitochondrial respiratory chain complex assembly [GO:0033108]; neuron apoptotic process [GO:0051402]; positive regulation of necroptotic process [GO:0060545]; protein import into mitochondrial intermembrane s…		mito	TM	0
ENSOARP00000000175	W5NPT5	Apoptosis inhibitor 5	API5					cyto	GLOB	0
ENSOARP00000009563	W5PGJ7	Apoptosis-associated speck-like protein containing a CARD	LOC101105208	BMP receptor binding [GO:0070700]; interleukin-6 receptor binding [GO:0005138]; myosin I binding [GO:0017024]; protease binding [GO:0002020]; protein homodimerization activity [GO:0042803]; Pyrin domain binding [GO:0032090]; tropomyosin binding [GO:0005523]	AIM2 inflammasome complex [GO:0097169]; extracellular region [GO:0005576]; Golgi membrane [GO:0000139]; IkappaB kinase complex [GO:0008385]; mitochondrion [GO:0005739]; NLRP1 inflammasome complex [GO:0072558]; NLRP3 inflammasome complex [GO:0072559]; NLRP6 inflammasome complex [GO:0140738]; nucleolus [GO:0005730]; nucleoplasm [GO:0005654]	activation of cysteine-type endopeptidase activity [GO:0097202]; activation of cysteine-type endopeptidase activity involved in apoptotic process [GO:0006919]; activation of innate immune response [GO:0002218]; cellular response to interleukin-1 [GO:0071347]; cellular response to lipopolysaccharide [GO:0071222]; defense response to Gram-negative bacterium [GO:0050829]; defense response to Gram-po…		cyto	GLOB	0
ENSOARP00000020806	W5QDK8	Apoptotic chromatin condensation inducer 1	ACIN1	nucleic acid binding [GO:0003676]				nucl	GLOB	0
ENSOARP00000008340	W5PD28	Aquaporin-1 (Aquaporin-CHIP) (Water channel protein for red blood cells and kidney proximal tubule)	AQP1	channel activity [GO:0015267]	plasma membrane [GO:0005886]			plas	SP+TM	2
ENSOARP00000019504	W5Q9W1	Aquaporin-5	AQP5	channel activity [GO:0015267]	plasma membrane [GO:0005886]			plas	SP+TM	6
ENSOARP00000009938	W5PHM1	Arachidonate 12-lipoxygenase, 12S type	ALOX12	iron ion binding [GO:0005506]; oxidoreductase activity, acting on single donors with incorporation of molecular oxygen, incorporation of two atoms of oxygen [GO:0016702]	cytoplasm [GO:0005737]	lipid oxidation [GO:0034440]		nucl	GLOB	0
ENSOARP00000019985	W5QB90	Arachidonate 15-lipoxygenase type B	LOC101121185	iron ion binding [GO:0005506]; oxidoreductase activity, acting on single donors with incorporation of molecular oxygen, incorporation of two atoms of oxygen [GO:0016702]	cytoplasm [GO:0005737]	lipid oxidation [GO:0034440]		cyto	GLOB	0
ENSOARP00000002999	W5NXV2	Arachidonate 5-lipoxygenase	ALOX5	iron ion binding [GO:0005506]; oxidoreductase activity, acting on single donors with incorporation of molecular oxygen, incorporation of two atoms of oxygen [GO:0016702]	cytoplasm [GO:0005737]	lipid oxidation [GO:0034440]		cyto	GLOB	0
ENSOARP00000010001	W5PHT4	ArfGAP with RhoGAP domain, ankyrin repeat and PH domain 2	ARAP2	GTPase activator activity [GO:0005096]; phosphatidylinositol-3,4,5-trisphosphate binding [GO:0005547]	cytoplasm [GO:0005737]	positive regulation of GTPase activity [GO:0043547]; signal transduction [GO:0007165]		plas	TM	11
ENSOARP00000014964	W5PWY0	Arginase (EC 3.5.3.1)	ARG1	arginase activity [GO:0004053]; metal ion binding [GO:0046872]		arginine metabolic process [GO:0006525]; urea cycle [GO:0000050]		cyto	GLOB	0
ENSOARP00000022756	W5QJ54	Arginase (EC 3.5.3.1)	ARG2	arginase activity [GO:0004053]; metal ion binding [GO:0046872]	mitochondrion [GO:0005739]	arginine metabolic process [GO:0006525]; negative regulation of activated CD8-positive, alpha-beta T cell apoptotic process [GO:1905403]; negative regulation of CD4-positive, alpha-beta T cell proliferation [GO:2000562]; negative regulation of chemokine (C-C motif) ligand 4 production [GO:0071644]; negative regulation of chemokine (C-C motif) ligand 5 production [GO:0071650]; negative regulation …		mito	GLOB	0
ENSOARP00000005878	W5P624	Arginine and glutamate rich 1						nucl	GLOB	0
ENSOARP00000013937	W5PU06	arginine--tRNA ligase (EC 6.1.1.19) (Arginyl-tRNA synthetase)	RARS2	arginine-tRNA ligase activity [GO:0004814]; ATP binding [GO:0005524]	cytoplasm [GO:0005737]	arginyl-tRNA aminoacylation [GO:0006420]		mito	GLOB	0
ENSOARP00000015615	W5PYS9	Arginine--tRNA ligase, cytoplasmic (EC 6.1.1.19) (Arginyl-tRNA synthetase)	RARS1	arginine-tRNA ligase activity [GO:0004814]; ATP binding [GO:0005524]	cytoplasm [GO:0005737]	arginyl-tRNA aminoacylation [GO:0006420]		cyto	GLOB	0
ENSOARP00000000699	W5NRA9	Argininosuccinate lyase	ASL	argininosuccinate lyase activity [GO:0004056]		arginine biosynthetic process via ornithine [GO:0042450]; urea cycle [GO:0000050]		cyto_nucl	GLOB	0
ENSOARP00000021043	W5QE95	Argonaute RISC component 1	AGO1	core promoter sequence-specific DNA binding [GO:0001046]; double-stranded RNA binding [GO:0003725]; miRNA binding [GO:0035198]; RNA polymerase II complex binding [GO:0000993]; single-stranded RNA binding [GO:0003727]	cytosol [GO:0005829]; P-body [GO:0000932]; polysome [GO:0005844]; RISC complex [GO:0016442]; RISC-loading complex [GO:0070578]	miRNA-mediated gene silencing by inhibition of translation [GO:0035278]; negative regulation of angiogenesis [GO:0016525]; nuclear-transcribed mRNA catabolic process [GO:0000956]; positive regulation of transcription by RNA polymerase II [GO:0045944]; pre-miRNA processing [GO:0031054]; RISC complex assembly [GO:0070922]; RNA secondary structure unwinding [GO:0010501]		cyto	GLOB	0
ENSOARP00000018436	A0A6P3T8Y3	Armadillo like helical domain containing 3	ARMH3					plas	GLOB	0
ENSOARP00000008097	W5PCD5	Armadillo repeat-containing protein 8	ARMC8		cytoplasm [GO:0005737]; nucleus [GO:0005634]			pero	GLOB	0
ENSOARP00000020941	W5QDZ3	Arp2/3 complex 34 kDa subunit	ARPC2	actin binding [GO:0003779]	Arp2/3 protein complex [GO:0005885]; cytoplasm [GO:0005737]; neuron projection [GO:0043005]; synapse [GO:0045202]	actin filament polymerization [GO:0030041]; Arp2/3 complex-mediated actin nucleation [GO:0034314]		mito	GLOB	0
ENSOARP00000020573	W5QCX5	Arp2/3 complex 34 kDa subunit	LOC101104021	actin binding [GO:0003779]	Arp2/3 protein complex [GO:0005885]; cytoplasm [GO:0005737]; neuron projection [GO:0043005]; synapse [GO:0045202]	actin filament polymerization [GO:0030041]; Arp2/3 complex-mediated actin nucleation [GO:0034314]		cyto	GLOB	0
ENSOARP00000016791	W5Q253	Arsenite-resistance protein 2	SRRT	nucleic acid binding [GO:0003676]	nucleus [GO:0005634]	mRNA processing [GO:0006397]; RNA-mediated gene silencing [GO:0031047]		nucl	GLOB	0
ENSOARP00000004070	W5P0X1	Arylacetamide deacetylase-like	LOC101115927	carboxylic ester hydrolase activity [GO:0052689]	membrane [GO:0016020]			plas	GLOB	1
ENSOARP00000004515	A0A6P7DI25	arylamine N-acetyltransferase (EC 2.3.1.5)	LOC101120889	arylamine N-acetyltransferase activity [GO:0004060]				cyto	GLOB	0
ENSOARP00000021468	A0A6P3E8H2	Arylsulfatase A	ARSA	sulfuric ester hydrolase activity [GO:0008484]	cellular anatomical entity [GO:0110165]			extr	SP	0
ENSOARP00000018422	W5Q6T1	Arylsulfatase B	ARSB	sulfuric ester hydrolase activity [GO:0008484]	cellular anatomical entity [GO:0110165]			plas	TM	2
ENSOARP00000008968	W5PEV3	Arylsulfatase D	LOC101116024	sulfuric ester hydrolase activity [GO:0008484]	membrane [GO:0016020]			plas	TM	1
ENSOARP00000009120	W5PFA5	Arylsulfatase L	ARSL	sulfuric ester hydrolase activity [GO:0008484]	membrane [GO:0016020]			extr	SP+TM	1
ENSOARP00000009208	C8BKD3	ASF1 anti-silencing function 1-like protein A (Anti-silencing function 1A histone chaperone)	ASF1A	chromatin binding [GO:0003682]; histone binding [GO:0042393]; histone chaperone activity [GO:0140713]	chromatin [GO:0000785]; nucleoplasm [GO:0005654]; protein-containing complex [GO:0032991]; site of double-strand break [GO:0035861]	DNA repair [GO:0006281]; DNA repair-dependent chromatin remodeling [GO:0140861]; muscle cell differentiation [GO:0042692]; nucleosome assembly [GO:0006334]; osteoblast differentiation [GO:0001649]; replication fork processing [GO:0031297]		cyto	GLOB	0
ENSOARP00000001254	W5NSW4	ASH2 like, histone lysine methyltransferase complex subunit	ASH2L		Set1C/COMPASS complex [GO:0048188]	histone H3-K4 methylation [GO:0051568]		cyto	TM	1
ENSOARP00000005016	W5P3L4	Asparagine synthetase [glutamine-hydrolyzing] (Glutamine-dependent asparagine synthetase)	ASNS	asparagine synthase (glutamine-hydrolyzing) activity [GO:0004066]; ATP binding [GO:0005524]		glutamine metabolic process [GO:0006541]; L-asparagine biosynthetic process [GO:0070981]		plas	TM	10
ENSOARP00000005627	W5P5C4	asparagine--tRNA ligase (EC 6.1.1.22)	NARS1	asparagine-tRNA ligase activity [GO:0004816]; ATP binding [GO:0005524]; nucleic acid binding [GO:0003676]	organelle membrane [GO:0031090]	asparaginyl-tRNA aminoacylation [GO:0006421]		cyto	GLOB	0
ENSOARP00000006726	W5P8H1	asparagine--tRNA ligase (EC 6.1.1.22)	NARS2	asparagine-tRNA ligase activity [GO:0004816]; ATP binding [GO:0005524]; nucleic acid binding [GO:0003676]	organelle membrane [GO:0031090]	asparaginyl-tRNA aminoacylation [GO:0006421]		cyto	GLOB	0
ENSOARP00000013317	W5PS88	Aspartate aminotransferase (EC 2.6.1.1)	GOT1	L-aspartate:2-oxoglutarate aminotransferase activity [GO:0004069]; phosphatidylserine decarboxylase activity [GO:0004609]; pyridoxal phosphate binding [GO:0030170]	cytosol [GO:0005829]	aspartate biosynthetic process [GO:0006532]; aspartate catabolic process [GO:0006533]; cellular response to insulin stimulus [GO:0032869]; fatty acid homeostasis [GO:0055089]; gluconeogenesis [GO:0006094]; glutamate catabolic process to 2-oxoglutarate [GO:0019551]; glutamate catabolic process to aspartate [GO:0019550]; glycerol biosynthetic process [GO:0006114]; Notch signaling pathway [GO:000721…		cysk	GLOB	0
ENSOARP00000001804	W5NUG0	Aspartate aminotransferase (EC 2.6.1.1)	GOT2	L-aspartate:2-oxoglutarate aminotransferase activity [GO:0004069]; pyridoxal phosphate binding [GO:0030170]		amino acid metabolic process [GO:0006520]; biosynthetic process [GO:0009058]		mito	GLOB	0
ENSOARP00000017827	W5Q537	Aspartate beta-hydroxylase		peptidyl-aspartic acid 3-dioxygenase activity [GO:0062101]	membrane [GO:0016020]	peptidyl-aspartic acid hydroxylation [GO:0042264]		E.R.	TM	1
ENSOARP00000011314	W5PLJ1	Aspartate--tRNA ligase, cytoplasmic (EC 6.1.1.12) (Aspartyl-tRNA synthetase)	DARS1	aspartate-tRNA ligase activity [GO:0004815]; ATP binding [GO:0005524]; nucleic acid binding [GO:0003676]	cytoplasm [GO:0005737]; organelle membrane [GO:0031090]	aspartyl-tRNA aminoacylation [GO:0006422]		cyto	GLOB	0
ENSOARP00000021649	W5QG01	Aspartyl aminopeptidase (EC 3.4.11.21)	DNPEP	aminopeptidase activity [GO:0004177]; metallopeptidase activity [GO:0008237]; zinc ion binding [GO:0008270]		proteolysis [GO:0006508]		nucl	GLOB	0
ENSOARP00000007349	W5PA90	Aspartylglucosaminidase	AGA	hydrolase activity [GO:0016787]				extr	SP	0
ENSOARP00000013552	W5PSX3	Aspartyl-tRNA synthetase 2, mitochondrial	DARS2	aminoacyl-tRNA ligase activity [GO:0004812]; ATP binding [GO:0005524]; nucleic acid binding [GO:0003676]	cytoplasm [GO:0005737]; organelle membrane [GO:0031090]	tRNA aminoacylation for protein translation [GO:0006418]		mito	GLOB	0
ENSOARP00000009100	W5PF85	Astrocytic phosphoprotein PEA-15 (15 kDa phosphoprotein enriched in astrocytes)	PEA15		cytoplasm [GO:0005737]	carbohydrate transport [GO:0008643]; MAPK cascade [GO:0000165]; regulation of apoptotic process [GO:0042981]		cyto	GLOB	0
ENSOARP00000019560	W5QA17	Ataxin 2	ATXN2	RNA binding [GO:0003723]				extr	SP	1
ENSOARP00000002672	W5NWX5	Ataxin 2 like	ATXN2L	RNA binding [GO:0003723]				mito	GLOB	0
ENSOARP00000020862	W5QDR4	Ataxin-10	ATXN10					mito	GLOB	0
ENSOARP00000003055	W5NY08	Atlastin GTPase 3	ATL3	GTP binding [GO:0005525]; GTPase activity [GO:0003924]	membrane [GO:0016020]			plas	SP+TM	2
ENSOARP00000015004	W5PX20	ATP binding cassette subfamily A member 5	ABCA5	ABC-type transporter activity [GO:0140359]; ATP binding [GO:0005524]; ATP hydrolysis activity [GO:0016887]	membrane [GO:0016020]			mito	GLOB	0
ENSOARP00000003274	W5NYM6	ATP binding cassette subfamily B member 10	ABCB10	ABC-type transporter activity [GO:0140359]; ATP binding [GO:0005524]; ATP hydrolysis activity [GO:0016887]	membrane [GO:0016020]			plas	TM	5
ENSOARP00000019506	W5Q9W3	ATP binding cassette subfamily B member 7	ABCB7	ABC-type iron-sulfur cluster transporter activity [GO:0140481]; ATP binding [GO:0005524]; ATP hydrolysis activity [GO:0016887]; protein homodimerization activity [GO:0042803]	mitochondrial inner membrane [GO:0005743]	intracellular iron ion homeostasis [GO:0006879]; iron-sulfur cluster export from the mitochondrion [GO:0140466]; positive regulation of heme biosynthetic process [GO:0070455]; positive regulation of iron-sulfur cluster assembly [GO:1903331]		plas	TM	5
ENSOARP00000002547	W5NWK0	ATP binding cassette subfamily B member 8	ABCB8	ABC-type transporter activity [GO:0140359]; ATP binding [GO:0005524]; ATP hydrolysis activity [GO:0016887]	membrane [GO:0016020]			plas	TM	3
ENSOARP00000018532	W5Q740	ATP binding cassette subfamily D member 3	ABCD3	ABC-type transporter activity [GO:0140359]; ATP binding [GO:0005524]; ATP hydrolysis activity [GO:0016887]; long-chain fatty acid transporter activity [GO:0005324]	peroxisomal membrane [GO:0005778]	long-chain fatty acid import into peroxisome [GO:0015910]		extr	TM	2
ENSOARP00000010423	W5PJ03	ATP binding cassette subfamily E member 1	ABCE1	ATP binding [GO:0005524]; ATP hydrolysis activity [GO:0016887]				cyto	GLOB	0
ENSOARP00000014387	W5PVA4	ATP binding cassette subfamily F member 1	ABCF1	ATP binding [GO:0005524]; ATP hydrolysis activity [GO:0016887]				nucl	GLOB	0
ENSOARP00000003906	W5P0F8	ATP binding cassette subfamily F member 2	ABCF2	ATP binding [GO:0005524]; ATP hydrolysis activity [GO:0016887]				nucl	GLOB	0
ENSOARP00000022150	W5QHF0	ATP binding cassette subfamily F member 3	ABCF3	ATP binding [GO:0005524]; ATP hydrolysis activity [GO:0016887]				nucl	GLOB	0
ENSOARP00000012179	A0A8V6VNZ7	ATP synthase F1 subunit delta	ATP5F1D	proton-transporting ATP synthase activity, rotational mechanism [GO:0046933]	mitochondrial inner membrane [GO:0005743]; proton-transporting ATP synthase complex, catalytic core F(1) [GO:0045261]			mito	GLOB	0
ENSOARP00000017601	W5Q4G1	ATP synthase lipid-binding protein (ATPase protein 9) (ATPase subunit c)	ATP5MC2	lipid binding [GO:0008289]; proton transmembrane transporter activity [GO:0015078]	mitochondrial membrane [GO:0031966]; proton-transporting ATP synthase complex, coupling factor F(o) [GO:0045263]	proton motive force-driven ATP synthesis [GO:0015986]		mito	TM	2
ENSOARP00000005674	A0A6P7DV05	ATP synthase membrane subunit DAPIT	LOC114117623		mitochondrial proton-transporting ATP synthase complex [GO:0005753]			cyto	TM	1
ENSOARP00000001257	W5NSW7	ATP synthase mitochondrial F1 complex assembly factor 2	ATPAF2		mitochondrion [GO:0005739]	proton-transporting ATP synthase complex assembly [GO:0043461]		nucl	GLOB	0
ENSOARP00000000005	O78751	ATP synthase protein 8 (A6L) (F-ATPase subunit 8)	MT-ATP8 ATP8 ATPASE8 MTATP8	proton transmembrane transporter activity [GO:0015078]	mitochondrial proton-transporting ATP synthase complex [GO:0005753]; mitochondrial proton-transporting ATP synthase complex, coupling factor F(o) [GO:0000276]	proton motive force-driven ATP synthesis [GO:0015986]		extr	SP+TM	1
ENSOARP00000018087	W5Q5U7	ATP synthase subunit	LOC101118348	proton transmembrane transporter activity [GO:0015078]	mitochondrial proton-transporting ATP synthase complex, coupling factor F(o) [GO:0000276]	proton motive force-driven ATP synthesis [GO:0015986]		cyto	TM	0
ENSOARP00000000006	O78752	ATP synthase subunit a (F-ATPase protein 6)	MT-ATP6 ATP6 ATPASE6 MTATP6	proton transmembrane transporter activity [GO:0015078]	mitochondrial proton-transporting ATP synthase complex [GO:0005753]; proton-transporting ATP synthase complex, coupling factor F(o) [GO:0045263]	proton motive force-driven ATP synthesis [GO:0015986]		plas	TM	8
ENSOARP00000003098	A0A8V6V2Q5	ATP synthase subunit alpha	ATP5F1A	ATP binding [GO:0005524]; proton-transporting ATP synthase activity, rotational mechanism [GO:0046933]	cytoplasm [GO:0005737]; plasma membrane [GO:0005886]; proton-transporting ATP synthase complex, catalytic core F(1) [GO:0045261]			mito	GLOB	0
ENSOARP00000021057	A0A8V6WHY3	ATP synthase subunit b	ATP5PB	proton transmembrane transporter activity [GO:0015078]	mitochondrial proton-transporting ATP synthase complex, coupling factor F(o) [GO:0000276]	proton motive force-driven ATP synthesis [GO:0015986]		mito	TM	0
ENSOARP00000008911	A0A8V6VFF4	ATP synthase subunit beta (EC 7.1.2.2)	ATP5F1B	ATP binding [GO:0005524]; proton-transporting ATP synthase activity, rotational mechanism [GO:0046933]	cytoplasm [GO:0005737]; proton-transporting ATP synthase complex, catalytic core F(1) [GO:0045261]			mito	GLOB	0
ENSOARP00000012213	W5PP37	ATP synthase subunit d, mitochondrial	ATP5PD	proton-transporting ATP synthase activity, rotational mechanism [GO:0046933]	mitochondrial proton-transporting ATP synthase complex, coupling factor F(o) [GO:0000276]	proton motive force-driven mitochondrial ATP synthesis [GO:0042776]		cyto	GLOB	0
ENSOARP00000009033	W5PF18	ATP synthase subunit e, mitochondrial	LOC101102454	proton transmembrane transporter activity [GO:0015078]	mitochondrial proton-transporting ATP synthase complex, coupling factor F(o) [GO:0000276]	proton motive force-driven ATP synthesis [GO:0015986]		mito	TM	0
ENSOARP00000019943	W5QB48	ATP synthase subunit f, mitochondrial (ATP synthase membrane subunit f)	PTCD1		mitochondrial inner membrane [GO:0005743]; proton-transporting ATP synthase complex, coupling factor F(o) [GO:0045263]	ATP biosynthetic process [GO:0006754]; proton transmembrane transport [GO:1902600]		cyto_nucl	TM	1
ENSOARP00000013679	W5PT98	ATP synthase subunit O, mitochondrial (ATP synthase peripheral stalk subunit OSCP) (Oligomycin sensitivity conferral protein)	ATP5PO	proton-transporting ATP synthase activity, rotational mechanism [GO:0046933]	mitochondrial inner membrane [GO:0005743]			mito	GLOB	0
ENSOARP00000013681	W5PTA0	ATP synthase subunit O, mitochondrial (ATP synthase peripheral stalk subunit OSCP) (Oligomycin sensitivity conferral protein)	ATP5PO	proton-transporting ATP synthase activity, rotational mechanism [GO:0046933]	mitochondrial proton-transporting ATP synthase complex [GO:0005753]; plasma membrane [GO:0005886]	proton motive force-driven mitochondrial ATP synthesis [GO:0042776]		mito	GLOB	0
ENSOARP00000016291	W5Q0Q5	ATP synthase-coupling factor 6, mitochondrial (ATPase subunit F6)	ATP5PF	proton transmembrane transporter activity [GO:0015078]	mitochondrial proton-transporting ATP synthase complex, coupling factor F(o) [GO:0000276]	proton motive force-driven ATP synthesis [GO:0015986]		mito	GLOB	0
ENSOARP00000007613	W5PB02	ATPase 13A1	ATP13A1	ATP binding [GO:0005524]; ATP hydrolysis activity [GO:0016887]; ATPase-coupled monoatomic cation transmembrane transporter activity [GO:0019829]; metal ion binding [GO:0046872]; P-type transmembrane transporter activity [GO:0140358]	membrane [GO:0016020]			plas	TM	7
ENSOARP00000012206	W5PP30	ATPase ASNA1 (EC 3.6.-.-) (Arsenical pump-driving ATPase) (Arsenite-stimulated ATPase)	ASNA1 GET3	ATP binding [GO:0005524]; ATP hydrolysis activity [GO:0016887]; membrane insertase activity [GO:0032977]; metal ion binding [GO:0046872]	endoplasmic reticulum membrane [GO:0005789]; GET complex [GO:0043529]; nucleolus [GO:0005730]; nucleoplasm [GO:0005654]	tail-anchored membrane protein insertion into ER membrane [GO:0071816]		cyto	GLOB	0
ENSOARP00000003419	W5NZ21	ATPase family AAA domain containing 3A	LOC101105090	ATP binding [GO:0005524]; ATP hydrolysis activity [GO:0016887]				cyto	TM	0
ENSOARP00000005080	W5P3S8	ATPase H+ transporting accessory protein 1	ATP6AP1		membrane [GO:0016020]			cyto	SP+TM	1
ENSOARP00000014461	W5PVH8	ATPase H+ transporting V1 subunit E1	ATP6V1E1	ATPase binding [GO:0051117]; proton-transporting ATPase activity, rotational mechanism [GO:0046961]	apical plasma membrane [GO:0016324]; cytosol [GO:0005829]; endosome [GO:0005768]; microvillus [GO:0005902]; presynapse [GO:0098793]; vacuolar proton-transporting V-type ATPase, V1 domain [GO:0000221]	synaptic vesicle lumen acidification [GO:0097401]		cyto	GLOB	0
ENSOARP00000017307	W5Q3L8	ATPase plasma membrane Ca2+ transporting 4	ATP2B4	nucleotide binding [GO:0000166]	membrane [GO:0016020]			extr	TM	1
ENSOARP00000021389	W5QF91	ATP-binding cassette sub-family B member 6 (EC 7.6.2.5) (ABC-type heme transporter ABCB6)	ABCB6	ABC-type transporter activity [GO:0140359]; ATP binding [GO:0005524]; ATP hydrolysis activity [GO:0016887]	early endosome membrane [GO:0031901]; extracellular region [GO:0005576]; Golgi membrane [GO:0000139]; lysosomal membrane [GO:0005765]; melanosome membrane [GO:0033162]; mitochondrial outer membrane [GO:0005741]; multivesicular body membrane [GO:0032585]			plas	TM	11
ENSOARP00000019140	W5Q8U8	ATP-citrate synthase (EC 2.3.3.8) (ATP-citrate (pro-S-)-lyase) (Citrate cleavage enzyme)	ACLY	ATP binding [GO:0005524]; ATP citrate synthase activity [GO:0003878]; metal ion binding [GO:0046872]	cytosol [GO:0005829]	acetyl-CoA biosynthetic process [GO:0006085]; citrate metabolic process [GO:0006101]; lipid metabolic process [GO:0006629]; tricarboxylic acid cycle [GO:0006099]		cyto	GLOB	0
ENSOARP00000007334	W5PA75	ATP-dependent (S)-NAD(P)H-hydrate dehydratase (EC 4.2.1.93) (ATP-dependent NAD(P)HX dehydratase) (Carbohydrate kinase domain-containing protein)	CARKD	ATP binding [GO:0005524]; ATP-dependent NAD(P)H-hydrate dehydratase activity [GO:0047453]	mitochondrion [GO:0005739]	nicotinamide nucleotide metabolic process [GO:0046496]		cyto	GLOB	0
ENSOARP00000012730	W5PQK3	ATP-dependent 6-phosphofructokinase (ATP-PFK) (Phosphofructokinase) (EC 2.7.1.11) (Phosphohexokinase)	PFKL	6-phosphofructokinase activity [GO:0003872]; ATP binding [GO:0005524]; metal ion binding [GO:0046872]	cytoplasm [GO:0005737]	fructose 6-phosphate metabolic process [GO:0006002]		mito	GLOB	0
ENSOARP00000017583	W5Q4E3	ATP-dependent RNA helicase (EC 3.6.4.13)	DDX1	ATP binding [GO:0005524]; exonuclease activity [GO:0004527]; RNA binding [GO:0003723]; RNA helicase activity [GO:0003724]		defense response to virus [GO:0051607]; mRNA processing [GO:0006397]; tRNA processing [GO:0008033]		cyto	GLOB	0
ENSOARP00000012913	W5PR35	ATP-dependent RNA helicase (EC 3.6.4.13)	DDX18	ATP binding [GO:0005524]; ATP hydrolysis activity [GO:0016887]; RNA binding [GO:0003723]; RNA helicase activity [GO:0003724]	chromosome [GO:0005694]; nucleolus [GO:0005730]			nucl	GLOB	0
ENSOARP00000006314	W5P7B0	ATP-dependent RNA helicase (EC 3.6.4.13)	DDX31	ATP binding [GO:0005524]; ATP hydrolysis activity [GO:0016887]; RNA binding [GO:0003723]; RNA helicase activity [GO:0003724]				nucl	GLOB	0
ENSOARP00000022043	W5QH43	ATP-dependent RNA helicase (EC 3.6.4.13)	EIF4A2	ATP binding [GO:0005524]; hydrolase activity [GO:0016787]; RNA binding [GO:0003723]; RNA helicase activity [GO:0003724]; translation initiation factor activity [GO:0003743]				nucl	GLOB	0
ENSOARP00000015534	W5PYK0	ATP-dependent RNA helicase (EC 3.6.4.13)	SENP3	ATP binding [GO:0005524]; hydrolase activity [GO:0016787]; RNA binding [GO:0003723]; RNA helicase activity [GO:0003724]; translation initiation factor activity [GO:0003743]				nucl	GLOB	0
ENSOARP00000008415	W5PDA3	ATP-dependent RNA helicase DHX29 (EC 3.6.4.13) (DEAH box protein 29)	DHX29	ATP binding [GO:0005524]; ATP hydrolysis activity [GO:0016887]; RNA helicase activity [GO:0003724]; translation initiation factor activity [GO:0003743]	cytoplasm [GO:0005737]	positive regulation of translational initiation [GO:0045948]		nucl	GLOB	0
ENSOARP00000005786	W5P5T3	ATP-dependent RNA helicase SUPV3L1, mitochondrial (EC 3.6.4.13) (Suppressor of var1 3-like protein 1)	SUPV3L1	ATP binding [GO:0005524]; hydrolase activity, acting on acid anhydrides [GO:0016817]; RNA helicase activity [GO:0003724]	mitochondrial nucleoid [GO:0042645]			cyto	GLOB	0
ENSOARP00000002793	W5NX96	Attractin	ATRN		membrane [GO:0016020]			cyto	TM	1
ENSOARP00000008402	W5PD90	AU RNA binding methylglutaconyl-CoA hydratase	AUH	catalytic activity [GO:0003824]				cyto	GLOB	0
ENSOARP00000013696	W5PTB5	AUP1 lipid droplet regulating VLDL assembly factor	AUP1	ubiquitin binding [GO:0043130]; ubiquitin conjugating enzyme binding [GO:0031624]; ubiquitin protein ligase binding [GO:0031625]	autophagosome [GO:0005776]; endoplasmic reticulum membrane [GO:0005789]; lipid droplet [GO:0005811]	ER-associated misfolded protein catabolic process [GO:0071712]; lipid droplet formation [GO:0140042]; lipophagy [GO:0061724]; protein localization to lipid droplet [GO:1990044]; response to virus [GO:0009615]; retrograde protein transport, ER to cytosol [GO:0030970]; ubiquitin-dependent ERAD pathway [GO:0030433]		pero	TM	1
ENSOARP00000020755	W5QDF7	Autophagy-related protein 16-1	LOC101112693			autophagosome assembly [GO:0000045]		cyto	GLOB	0
ENSOARP00000021408	A0A6P3TI19	Autophagy-related protein 9	ATG9A		phagophore assembly site membrane [GO:0034045]	autophagy [GO:0006914]; lipid transport [GO:0006869]		plas	TM	7
ENSOARP00000010314	W5PIP4	Azurocidin 1	AZU1	serine-type endopeptidase activity [GO:0004252]		proteolysis [GO:0006508]		extr	SP	0
ENSOARP00000009743	W5PH26	B30.2/SPRY domain-containing protein						nucl	GLOB	0
ENSOARP00000017552	W5Q4B2	B30.2/SPRY domain-containing protein						nucl	GLOB	0
ENSOARP00000011297	W5PLH4	Baculoviral IAP repeat containing 6	BIRC6	ubiquitin-protein transferase activity [GO:0004842]		apoptotic process [GO:0006915]; regulation of cytokinesis [GO:0032465]		plas	TM	0
ENSOARP00000001324	W5NT34	BAF nuclear assembly factor 1	BANF1	DNA binding [GO:0003677]	nucleus [GO:0005634]			extr	GLOB	0
ENSOARP00000006245	W5P741	BAG cochaperone 2		adenyl-nucleotide exchange factor activity [GO:0000774]; protein-folding chaperone binding [GO:0051087]				cyto_nucl	GLOB	0
ENSOARP00000003221	W5NYH3	BAG cochaperone 3	BAG3	protein-folding chaperone binding [GO:0051087]				nucl	GLOB	0
ENSOARP00000001380	W5NT90	BAG cochaperone 4	BAG4	protein-folding chaperone binding [GO:0051087]				nucl	GLOB	0
ENSOARP00000014965	W5PWY1	BAG cochaperone 5	BAG5	protein-folding chaperone binding [GO:0051087]				cyto	GLOB	0
ENSOARP00000010002	W5PHT5	Basal cell adhesion molecule (Lutheran blood group)	BCAM					nucl	GLOB	0
ENSOARP00000017745	W5Q4V5	Basic leucine zipper and W2 domains 1	BZW1					mito	GLOB	0
ENSOARP00000009502	W5PGD6	Basic leucine zipper and W2 domains 2	BZW2					cyto	GLOB	0
ENSOARP00000009429	W5PG64	Basigin (Ok blood group)	BSG		membrane [GO:0016020]			extr	SP+TM	1
ENSOARP00000003189	A0A6P3T5T4	Battenin	CLN3		lysosomal membrane [GO:0005765]			extr	SP	0
ENSOARP00000019683	W5QAE0	Bax inhibitor 1 (Testis-enhanced gene transcript protein) (Transmembrane BAX inhibitor motif-containing protein 6)	TMBIM6		membrane [GO:0016020]	autophagy [GO:0006914]; negative regulation of apoptotic process [GO:0043066]; response to unfolded protein [GO:0006986]		plas	TM	6
ENSOARP00000006730	W5P8H5	B-box and SPRY domain containing	BSPRY					mito	GLOB	0
ENSOARP00000007700	W5PB89	B-cell receptor-associated protein (BCR-associated protein)	BCAP31		endoplasmic reticulum membrane [GO:0005789]	endoplasmic reticulum to Golgi vesicle-mediated transport [GO:0006888]; intracellular protein transport [GO:0006886]; protein localization to endoplasmic reticulum exit site [GO:0070973]		plas	TM	3
ENSOARP00000010796	W5PK25	BCL2 antagonist/killer 1	BAK1			apoptotic process [GO:0006915]; regulation of apoptotic process [GO:0042981]		plas	TM	0
ENSOARP00000013336	W5PSA7	BCL2 associated X, apoptosis regulator	BAX		membrane [GO:0016020]	apoptotic process [GO:0006915]; regulation of apoptotic process [GO:0042981]		plas	SP+TM	1
ENSOARP00000004379	W5P1T0	BCL2 interacting protein 1	BNIP1	SNAP receptor activity [GO:0005484]	membrane [GO:0016020]	retrograde vesicle-mediated transport, Golgi to endoplasmic reticulum [GO:0006890]		nucl	GLOB	0
ENSOARP00000010488	W5PJ68	BCL2 interacting protein 3 like	BNIP3L	identical protein binding [GO:0042802]	membrane [GO:0016020]; mitochondrial envelope [GO:0005740]	positive regulation of apoptotic process [GO:0043065]; regulation of metabolic process [GO:0019222]		cyto	GLOB	0
ENSOARP00000014474	W5PVJ1	BCL2 like 13				apoptotic process [GO:0006915]; regulation of apoptotic process [GO:0042981]		cyto	GLOB	0
ENSOARP00000001303	Q9MZS7	Bcl-2-like protein 1 (Apoptosis regulator Bcl-X)	BCL2L1 BCLX		cytosol [GO:0005829]; microtubule organizing center [GO:0005815]; mitochondrial matrix [GO:0005759]; nuclear membrane [GO:0031965]; synaptic vesicle membrane [GO:0030672]	apoptotic process [GO:0006915]; regulation of apoptotic process [GO:0042981]		extr	SP	0
ENSOARP00000003949	W5P0K1	Beclin-1	BECN1	GTPase binding [GO:0051020]; identical protein binding [GO:0042802]; phosphatidylinositol 3-kinase binding [GO:0043548]; protein kinase binding [GO:0019901]; ubiquitin protein ligase binding [GO:0031625]	autophagosome [GO:0005776]; cytoplasmic side of mitochondrial outer membrane [GO:0032473]; cytosol [GO:0005829]; endoplasmic reticulum membrane [GO:0005789]; endosome membrane [GO:0010008]; nuclear body [GO:0016604]; phagocytic vesicle [GO:0045335]; phosphatidylinositol 3-kinase complex, class III [GO:0035032]; trans-Golgi network [GO:0005802]	amyloid-beta metabolic process [GO:0050435]; autophagosome assembly [GO:0000045]; autophagosome maturation [GO:0097352]; cell division [GO:0051301]; cellular response to glucose starvation [GO:0042149]; early endosome to late endosome transport [GO:0045022]; engulfment of apoptotic cell [GO:0043652]; lysosome organization [GO:0007040]; mitophagy [GO:0000423]; mitotic metaphase plate congression […		nucl	GLOB	0
ENSOARP00000012086	W5PNR0	Bestrophin	BEST2	chloride channel activity [GO:0005254]	chloride channel complex [GO:0034707]; plasma membrane [GO:0005886]			mito	GLOB	0
ENSOARP00000001247	W5NSV7	Bet1 golgi vesicular membrane trafficking protein	BET1		Golgi apparatus [GO:0005794]; membrane [GO:0016020]	protein transport [GO:0015031]		cyto	GLOB	0
ENSOARP00000009699	W5PGY2	Bet1 golgi vesicular membrane trafficking protein like	BET1L	SNAP receptor activity [GO:0005484]	cytosol [GO:0005829]; endosome [GO:0005768]; Golgi apparatus [GO:0005794]; membrane [GO:0016020]	protein transport [GO:0015031]; regulation of retrograde vesicle-mediated transport, Golgi to ER [GO:2000156]; retrograde transport, endosome to Golgi [GO:0042147]		nucl	GLOB	0
ENSOARP00000012535	W5PQ08	Beta-1,3-glucosyltransferase	LOC101111560	glycosyltransferase activity [GO:0016757]	membrane [GO:0016020]			nucl	GLOB	0
ENSOARP00000021159	W5QEL1	Beta-1,4-galactosyltransferase (Beta-1,4-GalTase) (EC 2.4.1.-)	B4GALT4	glycosyltransferase activity [GO:0016757]; metal ion binding [GO:0046872]	Golgi cisterna membrane [GO:0032580]; Golgi membrane [GO:0000139]	carbohydrate metabolic process [GO:0005975]; protein glycosylation [GO:0006486]		extr	TM	1
ENSOARP00000013758	W5PTH7	Beta-1,4-galactosyltransferase (Beta-1,4-GalTase) (EC 2.4.1.-)	B4GALT5	glycosyltransferase activity [GO:0016757]; metal ion binding [GO:0046872]	Golgi cisterna membrane [GO:0032580]; Golgi membrane [GO:0000139]	carbohydrate metabolic process [GO:0005975]; protein glycosylation [GO:0006486]		extr	SP	0
ENSOARP00000004781	W5P2Y1	Beta-1,4-glucuronyltransferase 1 (I-beta-1,3-N-acetylglucosaminyltransferase) (N-acetyllactosaminide beta-1,3-N-acetylglucosaminyltransferase) (Poly-N-acetyllactosamine extension enzyme) (UDP-GlcNAc:betaGal beta-1,3-N-acetylglucosaminyltransferase 1)		glucuronosyltransferase activity [GO:0015020]; metal ion binding [GO:0046872]	Golgi membrane [GO:0000139]	protein glycosylation [GO:0006486]		extr	SP	1
ENSOARP00000013015	W5PRD6	Beta-1,4-N-acetylgalactosaminyltransferase (EC 2.4.1.244)	B4GALNT3	N-acetyl-beta-glucosaminyl-glycoprotein 4-beta-N-acetylgalactosaminyltransferase activity [GO:0033842]	Golgi cisterna membrane [GO:0032580]			mito	SP	0
ENSOARP00000016806	W5Q268	Beta-2-glycoprotein 1 (Apolipoprotein H) (Beta-2-glycoprotein I)	APOH	heparin binding [GO:0008201]	extracellular region [GO:0005576]			extr	SP	0
ENSOARP00000004039	Q6QAT4	Beta-2-microglobulin	B2M		extracellular region [GO:0005576]; MHC class I protein complex [GO:0042612]	antigen processing and presentation of peptide antigen via MHC class I [GO:0002474]; immune response [GO:0006955]		extr	SP	0
ENSOARP00000004347	W5P1P8	Beta-defensin 1			extracellular region [GO:0005576]	defense response to bacterium [GO:0042742]		extr	SP	0
ENSOARP00000016608	W5Q1M0	Beta-galactosidase (EC 3.2.1.23)	LOC101112930	beta-galactosidase activity [GO:0004565]	lysosome [GO:0005764]	carbohydrate metabolic process [GO:0005975]		mito	GLOB	0
ENSOARP00000020336	W5QC89	Beta-hexosaminidase (EC 3.2.1.52)	HEXA	acetylglucosaminyltransferase activity [GO:0008375]; beta-N-acetylhexosaminidase activity [GO:0004563]; N-acetyl-beta-D-galactosaminidase activity [GO:0102148]; protein heterodimerization activity [GO:0046982]	azurophil granule [GO:0042582]; beta-N-acetylhexosaminidase complex [GO:1905379]; cytosol [GO:0005829]; membrane [GO:0016020]	adult walking behavior [GO:0007628]; cell morphogenesis involved in neuron differentiation [GO:0048667]; dermatan sulfate catabolic process [GO:0030209]; ganglioside catabolic process [GO:0006689]; glycosaminoglycan biosynthetic process [GO:0006024]; hyaluronan catabolic process [GO:0030214]; lipid storage [GO:0019915]; lysosome organization [GO:0007040]; maintenance of location in cell [GO:00516…		mito	SP	0
ENSOARP00000004926	W5P3C6	Beta-hexosaminidase (EC 3.2.1.52)	HEXB	beta-N-acetylhexosaminidase activity [GO:0004563]; N-acetyl-beta-D-galactosaminidase activity [GO:0102148]	lysosome [GO:0005764]	carbohydrate derivative metabolic process [GO:1901135]; carbohydrate metabolic process [GO:0005975]		extr	SP	1
ENSOARP00000005038	W5P3N6	Beta-hexosaminidase (EC 3.2.1.52)	LOC101112162	beta-N-acetylhexosaminidase activity [GO:0004563]; N-acetyl-beta-D-galactosaminidase activity [GO:0102148]	lysosome [GO:0005764]	carbohydrate derivative metabolic process [GO:1901135]; carbohydrate metabolic process [GO:0005975]		E.R.	GLOB	1
ENSOARP00000013174	W5PRU5	Beta-mannosidase (EC 3.2.1.25) (Lysosomal beta A mannosidase) (Mannanase)	MANBA	beta-mannosidase activity [GO:0004567]	lysosome [GO:0005764]	carbohydrate metabolic process [GO:0005975]		nucl	GLOB	0
ENSOARP00000010859	W5PK88	Beta-secretase 2	BACE2	aspartic-type endopeptidase activity [GO:0004190]	membrane [GO:0016020]	proteolysis [GO:0006508]		plas	TM	9
ENSOARP00000008786	W5PEC2	BICD cargo adaptor 2	BICD2	cytoskeletal anchor activity [GO:0008093]; dynein complex binding [GO:0070840]				nucl	GLOB	0
ENSOARP00000001059	W5NSB9	BICD family like cargo adaptor 2	BICDL2					nucl	GLOB	0
ENSOARP00000000544	W5NQV4	Bifunctional lysine-specific demethylase and histidyl-hydroxylase (EC 1.14.11.-)		histone H3K36me/H3K36me2 demethylase activity [GO:0140680]; iron ion binding [GO:0005506]	nucleolus [GO:0005730]			mito	GLOB	0
ENSOARP00000020743	W5QDE5	Bifunctional purine biosynthesis protein ATIC (EC 2.1.2.3) (EC 3.5.4.10) (AICAR transformylase/inosine monophosphate cyclohydrolase)	ATIC	IMP cyclohydrolase activity [GO:0003937]; phosphoribosylaminoimidazolecarboxamide formyltransferase activity [GO:0004643]		'de novo' IMP biosynthetic process [GO:0006189]		plas	GLOB	0
ENSOARP00000007106	W5P9J8	Biliverdin reductase B	BLVRB					mito	GLOB	0
ENSOARP00000015331	W5PXZ7	Biogenesis of lysosomal organelles complex 1 subunit 2	BLOC1S2					cyto	GLOB	0
ENSOARP00000000782	W5NRJ2	Biogenesis of lysosome-related organelles complex 1 subunit 7	SNAPIN		BLOC-1 complex [GO:0031083]	intracellular protein transport [GO:0006886]		nucl	GLOB	0
ENSOARP00000016338	W5Q0V2	Biotinidase	BTD	hydrolase activity, acting on carbon-nitrogen (but not peptide) bonds, in linear amides [GO:0016811]	cellular anatomical entity [GO:0110165]	nitrogen compound metabolic process [GO:0006807]		cyto	GLOB	0
ENSOARP00000001613	W5NTW9	Biphenyl hydrolase like	RIPK1	alpha-amino-acid esterase activity [GO:0047658]	mitochondrion [GO:0005739]			mito	GLOB	0
ENSOARP00000011192	W5PL69	Bleomycin hydrolase (EC 3.4.22.40)	BLMH	aminopeptidase activity [GO:0004177]; cysteine-type endopeptidase activity [GO:0004197]	cytoplasm [GO:0005737]	proteolysis [GO:0006508]		cyto	GLOB	0
ENSOARP00000009713	W5PGZ6	BOLA class I histocompatibility antigen, alpha chain BL3-6	LOC101104866		membrane [GO:0016020]			extr	SP+TM	1
ENSOARP00000018026	W5Q5N6	Bone marrow stromal cell antigen 2B	BST-2B		membrane [GO:0016020]	defense response to virus [GO:0051607]		cyto	TM	2
ENSOARP00000015308	W5PXX4	BOP1 ribosomal biogenesis factor	BOP1		nucleolus [GO:0005730]	rRNA processing [GO:0006364]		nucl	GLOB	0
ENSOARP00000005207	W5P455	BOS complex subunit TMEM147 (Transmembrane protein 147)	TMEM147		endoplasmic reticulum membrane [GO:0005789]; plasma membrane [GO:0005886]			plas	TM	4
ENSOARP00000000257	W5NQ17	Brain-specific angiogenesis inhibitor 1-associated protein 2	BAIAP2	cytoskeletal anchor activity [GO:0008093]	cytoplasm [GO:0005737]; cytoskeleton [GO:0005856]; filopodium [GO:0030175]; membrane [GO:0016020]; ruffle [GO:0001726]	plasma membrane organization [GO:0007009]; regulation of actin cytoskeleton organization [GO:0032956]		mito	GLOB	0
ENSOARP00000007699	W5PB88	Branched chain keto acid dehydrogenase E1 subunit beta	BCKDHB	catalytic activity [GO:0003824]				mito	GLOB	0
ENSOARP00000013108	W5PRM9	branched-chain-amino-acid transaminase (EC 2.6.1.42)	BCAT2	L-isoleucine transaminase activity [GO:0052656]; L-leucine transaminase activity [GO:0052654]; L-valine transaminase activity [GO:0052655]		amino acid biosynthetic process [GO:0008652]; branched-chain amino acid biosynthetic process [GO:0009082]		mito	GLOB	0
ENSOARP00000018998	W5Q8F6	BRI3 binding protein			membrane [GO:0016020]; mitochondrion [GO:0005739]			plas	TM	3
ENSOARP00000005459	W5P4V6	BRICK1 subunit of SCAR/WAVE actin nucleating complex	BRK1	protein-containing complex binding [GO:0044877]	cytoskeleton [GO:0005856]; SCAR complex [GO:0031209]	actin filament organization [GO:0007015]		cyto	GLOB	0
ENSOARP00000018618	W5Q7C6	Bridging integrator 2	BIN2		cytoplasm [GO:0005737]; intracellular organelle [GO:0043229]			cyto	GLOB	0
ENSOARP00000010952	W5PKI0	Bridging integrator 3	BIN3		cytoplasm [GO:0005737]	actin cortical patch localization [GO:0051666]; endocytosis [GO:0006897]		nucl	GLOB	0
ENSOARP00000015002	W5PX18	BRO1 domain-containing protein BROX (BRO1 domain- and CAAX motif-containing protein)	BROX					plas	SP+TM	1
ENSOARP00000013542	W5PSW3	Bromodomain adjacent to zinc finger domain 1B	BAZ1B	histone H2AY142 kinase activity [GO:0140801]; metal ion binding [GO:0046872]	WICH complex [GO:0090535]	chromatin remodeling [GO:0006338]		nucl	GLOB	0
ENSOARP00000003891	W5P0E3	Bromodomain containing 4	BRD4			chromatin organization [GO:0006325]		nucl	GLOB	0
ENSOARP00000010164	W5PI96	BUB3 mitotic checkpoint protein	BUB3					nucl	GLOB	0
ENSOARP00000016545	W5Q1F9	C1q and TNF related 5						nucl	GLOB	0
ENSOARP00000014294	W5PV12	C1q and TNF related 9	MIPEP	metal ion binding [GO:0046872]; metalloendopeptidase activity [GO:0004222]	mitochondrion [GO:0005739]	proteolysis [GO:0006508]		cyto_nucl	GLOB	0
ENSOARP00000022034	W5QH34	C1q domain-containing protein	ADIPOQ		extracellular region [GO:0005576]			cyto	SP	0
ENSOARP00000022733	W5QJ31	C-1-tetrahydrofolate synthase, cytoplasmic (EC 1.5.1.5) (EC 3.5.4.9) (EC 6.3.4.3)	MTHFD1	ATP binding [GO:0005524]; formate-tetrahydrofolate ligase activity [GO:0004329]; methenyltetrahydrofolate cyclohydrolase activity [GO:0004477]; methylenetetrahydrofolate dehydrogenase (NADP+) activity [GO:0004488]		tetrahydrofolate interconversion [GO:0035999]		plas	GLOB	0
ENSOARP00000021644	W5QFZ6	C2 calcium dependent domain containing 5	C2CD5	calcium ion binding [GO:0005509]; calcium-dependent phospholipid binding [GO:0005544]	cell cortex [GO:0005938]; centriolar satellite [GO:0034451]; cytoplasmic vesicle membrane [GO:0030659]; cytosol [GO:0005829]; ruffle membrane [GO:0032587]	cellular response to insulin stimulus [GO:0032869]; intracellular protein transmembrane transport [GO:0065002]; positive regulation of protein targeting to membrane [GO:0090314]; positive regulation of vesicle fusion [GO:0031340]		nucl	GLOB	0
ENSOARP00000018997	W5Q8F5	C2 domain-containing protein						extr	GLOB	0
ENSOARP00000021712	W5QG63	CAAX prenyl protease (EC 3.4.24.84)	ZMPSTE24	double-stranded DNA binding [GO:0003690]; metal ion binding [GO:0046872]; metalloendopeptidase activity [GO:0004222]	endoplasmic reticulum membrane [GO:0005789]; nuclear envelope [GO:0005635]; protein-containing complex [GO:0032991]	adult walking behavior [GO:0007628]; bone mineralization [GO:0030282]; CAAX-box protein processing [GO:0071586]; calcium ion import into sarcoplasmic reticulum [GO:1990036]; CAMKK-AMPK signaling cascade [GO:0061762]; cardiac conduction [GO:0061337]; cardiac muscle cell development [GO:0055013]; cardiac ventricle development [GO:0003231]; cellular lipid metabolic process [GO:0044255]; cellular res…		plas	TM	7
ENSOARP00000020648	W5QD50	CAD protein (EC 2.1.3.2) (EC 3.5.2.3) (EC 6.3.5.5)	CAD	amino acid binding [GO:0016597]; aspartate carbamoyltransferase activity [GO:0004070]; ATP binding [GO:0005524]; carbamoyl-phosphate synthase (glutamine-hydrolyzing) activity [GO:0004088]; dihydroorotase activity [GO:0004151]; metal ion binding [GO:0046872]		'de novo' pyrimidine nucleobase biosynthetic process [GO:0006207]; 'de novo' UMP biosynthetic process [GO:0044205]; glutamine metabolic process [GO:0006541]		cyto	GLOB	0
ENSOARP00000003691	W5NZU3	Cadherin 1	CDH1	ankyrin binding [GO:0030506]; beta-catenin binding [GO:0008013]; calcium ion binding [GO:0005509]; cell adhesion molecule binding [GO:0050839]; gamma-catenin binding [GO:0045295]; GTPase activating protein binding [GO:0032794]; identical protein binding [GO:0042802]	adherens junction [GO:0005912]; apical junction complex [GO:0043296]; catenin complex [GO:0016342]; cortical actin cytoskeleton [GO:0030864]; cytoplasmic side of plasma membrane [GO:0009898]; flotillin complex [GO:0016600]; lamellipodium [GO:0030027]; lateral plasma membrane [GO:0016328]; perinuclear region of cytoplasm [GO:0048471]; trans-Golgi network [GO:0005802]	adherens junction organization [GO:0034332]; cellular response to indole-3-methanol [GO:0071681]; cellular response to lithium ion [GO:0071285]; homophilic cell adhesion via plasma membrane adhesion molecules [GO:0007156]; negative regulation of cell migration [GO:0030336]; negative regulation of cell-cell adhesion [GO:0022408]; positive regulation of DNA-templated transcription [GO:0045893]; pos…		plas	TM	1
ENSOARP00000010264	W5PIJ5	Cadherin 13	CDH13	calcium ion binding [GO:0005509]	plasma membrane [GO:0005886]	homophilic cell adhesion via plasma membrane adhesion molecules [GO:0007156]		cyto	GLOB	0
ENSOARP00000003674	W5NZS6	Cadherin 3	CDH3	calcium ion binding [GO:0005509]	plasma membrane [GO:0005886]	homophilic cell adhesion via plasma membrane adhesion molecules [GO:0007156]		cyto	TM	1
ENSOARP00000001943	W5NUU8	Cadherin 5	CDH5	calcium ion binding [GO:0005509]	plasma membrane [GO:0005886]	homophilic cell adhesion via plasma membrane adhesion molecules [GO:0007156]		plas	TM	0
ENSOARP00000020952	W5QE04	Cadherin EGF LAG seven-pass G-type receptor 1	CELSR1	calcium ion binding [GO:0005509]; G protein-coupled receptor activity [GO:0004930]	plasma membrane [GO:0005886]	cell surface receptor signaling pathway [GO:0007166]; homophilic cell adhesion via plasma membrane adhesion molecules [GO:0007156]		plas	TM	7
ENSOARP00000020556	W5QCV8	Cadherin EGF LAG seven-pass G-type receptor 2	CELSR2	calcium ion binding [GO:0005509]; G protein-coupled receptor activity [GO:0004930]	plasma membrane [GO:0005886]	cell surface receptor signaling pathway [GO:0007166]; homophilic cell adhesion via plasma membrane adhesion molecules [GO:0007156]		plas	TM	6
ENSOARP00000021841	W5QGJ2	Calcineurin like EF-hand protein 1	CHP1	calcium ion binding [GO:0005509]; calcium-dependent protein binding [GO:0048306]; sodium:proton antiporter activity [GO:0015385]	membrane raft [GO:0045121]; plasma membrane [GO:0005886]; transporter complex [GO:1990351]	negative regulation of calcineurin-NFAT signaling cascade [GO:0070885]; negative regulation of NF-kappaB transcription factor activity [GO:0032088]; negative regulation of phosphatase activity [GO:0010923]; negative regulation of protein import into nucleus [GO:0042308]; positive regulation of phospholipid biosynthetic process [GO:0071073]; positive regulation of sodium:proton antiporter activity…		cyto	GLOB	0
ENSOARP00000021839	W5QGJ0	Calcineurin like EF-hand protein 1	CHP1	calcium ion binding [GO:0005509]				cyto	GLOB	0
ENSOARP00000018796	W5Q7V4	Calcineurin like EF-hand protein 2	CHP2	calcium ion binding [GO:0005509]				cyto_nucl	GLOB	0
ENSOARP00000007731	W5PBC0	Calcineurin like phosphoesterase domain containing 1		hydrolase activity [GO:0016787]				cyto	GLOB	0
ENSOARP00000007772	W5PBG1	Calcineurin-like phosphoesterase domain-containing protein						extr	GLOB	0
ENSOARP00000003430	W5NZ32	Calcium activated nucleotidase 1	CANT1	calcium ion binding [GO:0005509]; nucleoside diphosphate phosphatase activity [GO:0017110]				extr	TM	0
ENSOARP00000013003	W5PRC4	Calcium and integrin binding 1	CIB1	calcium ion binding [GO:0005509]				nucl	GLOB	0
ENSOARP00000013001	B1A8Z2	Calcium and integrin-binding protein 1 (Calmyrin)	CIB1	calcium ion binding [GO:0005509]; calcium-dependent protein kinase inhibitor activity [GO:0008427]; protein serine/threonine kinase inhibitor activity [GO:0030291]; protein-membrane adaptor activity [GO:0043495]; small GTPase binding [GO:0031267]; transmembrane transporter binding [GO:0044325]	apical plasma membrane [GO:0016324]; centrosome [GO:0005813]; endoplasmic reticulum [GO:0005783]; filopodium tip [GO:0032433]; growth cone [GO:0030426]; lamellipodium [GO:0030027]; nucleoplasm [GO:0005654]; perikaryon [GO:0043204]; perinuclear region of cytoplasm [GO:0048471]; ruffle membrane [GO:0032587]; sarcolemma [GO:0042383]	angiogenesis [GO:0001525]; apoptotic process [GO:0006915]; cell adhesion [GO:0007155]; cell division [GO:0051301]; cellular response to nerve growth factor stimulus [GO:1990090]; cellular response to tumor necrosis factor [GO:0071356]; cytoplasmic microtubule organization [GO:0031122]; DNA damage response [GO:0006974]; endomitotic cell cycle [GO:0007113]; integrin-mediated signaling pathway [GO:0…		cyto_nucl	GLOB	0
ENSOARP00000017592	W5Q4F2	Calcium binding and coiled-coil domain 1	CALCOCO1					mito	GLOB	0
ENSOARP00000007179	A0A6P7EK38	Calcium binding and coiled-coil domain 2	CALCOCO2					nucl	GLOB	0
ENSOARP00000022215	W5QHL5	Calcium binding protein 39	CAB39	kinase binding [GO:0019900]; protein serine/threonine kinase activator activity [GO:0043539]	cytoplasm [GO:0005737]; serine/threonine protein kinase complex [GO:1902554]	activation of protein kinase activity [GO:0032147]; intracellular signal transduction [GO:0035556]; peptidyl-serine phosphorylation [GO:0018105]; positive regulation of peptidyl-threonine phosphorylation [GO:0010800]; positive regulation of protein serine/threonine kinase activity [GO:0071902]		cyto	GLOB	0
ENSOARP00000020279	W5QC32	Calcium homeostasis endoplasmic reticulum protein	CHERP	RNA binding [GO:0003723]		intracellular calcium ion homeostasis [GO:0006874]; RNA processing [GO:0006396]		nucl	GLOB	0
ENSOARP00000012355	W5PPH9	Calcium load-activated calcium channel (CLAC channel)	TMCO1	calcium channel activity [GO:0005262]	endoplasmic reticulum membrane [GO:0005789]; Golgi membrane [GO:0000139]	endoplasmic reticulum calcium ion homeostasis [GO:0032469]		extr	TM	2
ENSOARP00000007775	W5PBG4	Calcium uniporter protein	MCU	calcium channel activity [GO:0005262]; uniporter activity [GO:0015292]	uniplex complex [GO:1990246]	actin filament reorganization [GO:0090527]; calcium import into the mitochondrion [GO:0036444]; calcium-mediated signaling [GO:0019722]; glucose homeostasis [GO:0042593]; positive regulation of insulin secretion [GO:0032024]; positive regulation of mitochondrial calcium ion concentration [GO:0051561]; positive regulation of mitochondrial fission [GO:0090141]; positive regulation of neutrophil che…		mito	TM	3
ENSOARP00000017506	W5Q466	Calcium voltage-gated channel auxiliary subunit alpha2delta 1	CACNA2D1	calcium channel activity [GO:0005262]; voltage-gated monoatomic ion channel activity [GO:0005244]	membrane [GO:0016020]	regulation of monoatomic ion transmembrane transport [GO:0034765]		cyto	TM	0
ENSOARP00000006596	W5P841	Calcium/calmodulin dependent protein kinase I	CAMK1	ATP binding [GO:0005524]; protein serine/threonine kinase activity [GO:0004674]		negative regulation of protein binding [GO:0032091]; nucleocytoplasmic transport [GO:0006913]; positive regulation of dendritic spine development [GO:0060999]; positive regulation of muscle cell differentiation [GO:0051149]; positive regulation of neuron projection development [GO:0010976]; positive regulation of peptidyl-serine phosphorylation [GO:0033138]; positive regulation of protein acetyla…		plas	TM	7
ENSOARP00000016526	W5Q1E0	Calcium/calmodulin dependent protein kinase ID	CAMK1D	ATP binding [GO:0005524]; protein kinase activity [GO:0004672]		protein phosphorylation [GO:0006468]		plas	GLOB	0
ENSOARP00000002906	W5NXK9	Calcium/calmodulin dependent serine protein kinase	CASK	ATP binding [GO:0005524]; protein kinase activity [GO:0004672]	bicellular tight junction [GO:0005923]; plasma membrane [GO:0005886]	protein phosphorylation [GO:0006468]		cyto	GLOB	0
ENSOARP00000019769	W5QAM4	calcium/calmodulin-dependent protein kinase (EC 2.7.11.17)	CAMK2D	ATP binding [GO:0005524]; calmodulin binding [GO:0005516]; calmodulin-dependent protein kinase activity [GO:0004683]	organelle [GO:0043226]	protein phosphorylation [GO:0006468]		cyto	GLOB	0
ENSOARP00000008954	W5PET9	calcium/calmodulin-dependent protein kinase (EC 2.7.11.17)	CAMK2G	ATP binding [GO:0005524]; calmodulin binding [GO:0005516]; calmodulin-dependent protein kinase activity [GO:0004683]	organelle [GO:0043226]	protein phosphorylation [GO:0006468]		extr	GLOB	0
ENSOARP00000015899	W5PZL3	Calcium-activated chloride channel regulator 1-like	LOC101116002	intracellular calcium activated chloride channel activity [GO:0005229]; metallopeptidase activity [GO:0008237]		proteolysis [GO:0006508]		plas	SP	0
ENSOARP00000017428	W5Q3Y9	Calcium-transporting ATPase (EC 7.2.2.10)	ATP2A2	ATP binding [GO:0005524]; ATP hydrolysis activity [GO:0016887]; metal ion binding [GO:0046872]; P-type calcium transporter activity [GO:0005388]	sarcoplasmic reticulum membrane [GO:0033017]			plas	TM	8
ENSOARP00000019303	W5Q9B1	Calcium-transporting ATPase (EC 7.2.2.10)	ATP2A3	ATP binding [GO:0005524]; ATP hydrolysis activity [GO:0016887]; metal ion binding [GO:0046872]; P-type calcium transporter activity [GO:0005388]	sarcoplasmic reticulum membrane [GO:0033017]			plas	TM	8
ENSOARP00000016827	W5Q289	Calcium-transporting ATPase (EC 7.2.2.10)	ATP2B1	ATP binding [GO:0005524]; ATP hydrolysis activity [GO:0016887]; metal ion binding [GO:0046872]; P-type calcium transporter activity [GO:0005388]	plasma membrane [GO:0005886]			plas	TM	7
ENSOARP00000008109	W5PCE7	Calcium-transporting ATPase (EC 7.2.2.10)	ATP2B3	ATP binding [GO:0005524]; ATP hydrolysis activity [GO:0016887]; metal ion binding [GO:0046872]; P-type calcium transporter activity [GO:0005388]	plasma membrane [GO:0005886]			plas	TM	6
ENSOARP00000010107	W5PI39	Calcium-transporting ATPase (EC 7.2.2.10)	ATP2C1	ATP binding [GO:0005524]; ATP hydrolysis activity [GO:0016887]; metal ion binding [GO:0046872]; P-type calcium transporter activity [GO:0005388]; P-type manganese transporter activity [GO:0140613]	membrane [GO:0016020]			cyto	GLOB	0
ENSOARP00000014671	W5PW38	Calcyclin-binding protein	CACYBP	S100 protein binding [GO:0044548]; tubulin binding [GO:0015631]; ubiquitin protein ligase binding [GO:0031625]	cytoplasm [GO:0005737]; nucleus [GO:0005634]			cyto	GLOB	0
ENSOARP00000008389	W5PD77	Caldesmon 1	CALD1	actin binding [GO:0003779]; calmodulin binding [GO:0005516]; myosin binding [GO:0017022]		muscle contraction [GO:0006936]		cyto	GLOB	0
ENSOARP00000003726	W5NZX8	Calmodulin 1	CALM1	calcium ion binding [GO:0005509]				cyto	GLOB	0
ENSOARP00000005690	W5P5I7	Calmodulin 2	CALM2	calcium ion binding [GO:0005509]				cyto	GLOB	0
ENSOARP00000003393	W5NYZ5	Calnexin	CANX	calcium ion binding [GO:0005509]; unfolded protein binding [GO:0051082]	endoplasmic reticulum membrane [GO:0005789]; endoplasmic reticulum quality control compartment [GO:0044322]; mitochondria-associated endoplasmic reticulum membrane [GO:0044233]; nuclear membrane [GO:0031965]; presynapse [GO:0098793]	clathrin-dependent endocytosis [GO:0072583]; protein folding [GO:0006457]; synaptic vesicle endocytosis [GO:0048488]		E.R.	SP+TM	1
ENSOARP00000014444	W5PVG1	Calpain 1	CAPN1	calcium ion binding [GO:0005509]; calcium-dependent cysteine-type endopeptidase activity [GO:0004198]		proteolysis [GO:0006508]		cyto	GLOB	0
ENSOARP00000016209	W5Q0H3	Calpain 2	CAPN2	calcium ion binding [GO:0005509]; calcium-dependent cysteine-type endopeptidase activity [GO:0004198]	cytoplasm [GO:0005737]	proteolysis [GO:0006508]		cyto	GLOB	0
ENSOARP00000014338	W5PV56	Calpain 5	CAPN5	calcium-dependent cysteine-type endopeptidase activity [GO:0004198]		proteolysis [GO:0006508]		nucl	GLOB	0
ENSOARP00000016079	W5Q043	Calpain 7	CAPN7	calcium-dependent cysteine-type endopeptidase activity [GO:0004198]		proteolysis [GO:0006508]		cyto	GLOB	0
ENSOARP00000005668	W5P5G5	Calpain small subunit 1	CAPNS1	calcium ion binding [GO:0005509]; calcium-dependent cysteine-type endopeptidase activity [GO:0004198]	calpain complex [GO:0110158]; cytosol [GO:0005829]; membrane [GO:0016020]			cyto	GLOB	0
ENSOARP00000019013	C3V6M4	Calpastatin (Calpain inhibitor)	CAST	cysteine-type endopeptidase inhibitor activity [GO:0004869]				nucl	GLOB	0
ENSOARP00000011258	W5PLD5	Calponin	CNN2	actin binding [GO:0003779]; calmodulin binding [GO:0005516]		actomyosin structure organization [GO:0031032]		cyto	GLOB	0
ENSOARP00000018703	W5Q7L1	Calponin	CNN3	actin binding [GO:0003779]; calmodulin binding [GO:0005516]		actomyosin structure organization [GO:0031032]		plas	TM	8
ENSOARP00000019989	Q7YRL2	Calponin-1 (Basic calponin) (Calponin H1, smooth muscle)	CNN1	actin binding [GO:0003779]; calmodulin binding [GO:0005516]	cytoskeleton [GO:0005856]	actomyosin structure organization [GO:0031032]; negative regulation of vascular associated smooth muscle cell proliferation [GO:1904706]		mito	GLOB	0
ENSOARP00000010588	A0A6P3E5I0	Calreticulin	CALR	calcium ion binding [GO:0005509]; unfolded protein binding [GO:0051082]	endoplasmic reticulum lumen [GO:0005788]	protein folding [GO:0006457]		E.R.	SP	0
ENSOARP00000020388	W5QCE1	Calreticulin	CALR3	calcium ion binding [GO:0005509]; unfolded protein binding [GO:0051082]	endoplasmic reticulum lumen [GO:0005788]	protein folding [GO:0006457]		extr	SP	0
ENSOARP00000003257	W5NYK9	Calumenin	CALU	calcium ion binding [GO:0005509]				extr	SP	0
ENSOARP00000022507	W5QIF5	cAMP regulated phosphoprotein 19	ARPP19	actin binding [GO:0003779]; ATP binding [GO:0005524]; cytoskeletal motor activity [GO:0003774]	myosin complex [GO:0016459]			cyto	GLOB	0
ENSOARP00000018100	W5Q5W0	cAMP responsive element modulator		DNA binding [GO:0003677]; DNA-binding transcription factor activity [GO:0003700]	nucleus [GO:0005634]	response to stimulus [GO:0050896]		cyto	GLOB	0
ENSOARP00000006933	W5P925	cAMP-dependent protein kinase (EC 2.7.11.11)	PRKACA	AMP-activated protein kinase activity [GO:0004679]; ATP binding [GO:0005524]; cAMP-dependent protein kinase activity [GO:0004691]	nucleus [GO:0005634]	protein phosphorylation [GO:0006468]		cyto	GLOB	0
ENSOARP00000010090	W5PI22	Canopy FGF signaling regulator 2	CNPY2			negative regulation of gene expression [GO:0010629]; positive regulation of low-density lipoprotein receptor activity [GO:1905599]; regulation of low-density lipoprotein particle clearance [GO:0010988]		extr	SP	0
ENSOARP00000004545	W5P296	Canopy FGF signaling regulator 3	CNPY3					extr	SP	0
ENSOARP00000018868	W5Q826	Canopy FGF signaling regulator 4	CNPY4					extr	SP	0
ENSOARP00000011970	W5PNE4	CAP-Gly domain containing linker protein 1	CLIP1		cytoplasm [GO:0005737]; microtubule [GO:0005874]			nucl	GLOB	0
ENSOARP00000022035	W5QH35	Capping actin protein, gelsolin like	CAPG	actin filament binding [GO:0051015]				cyto	GLOB	0
ENSOARP00000011971	W5PNE5	Cap-specific mRNA (nucleoside-2'-O-)-methyltransferase 2 (EC 2.1.1.296)	CMTR2	O-methyltransferase activity [GO:0008171]		methylation [GO:0032259]		cyto	GLOB	0
ENSOARP00000014236	W5PUV4	Carbonic anhydrase (EC 4.2.1.1)		carbonate dehydratase activity [GO:0004089]; zinc ion binding [GO:0008270]				nucl	GLOB	0
ENSOARP00000022339	W5QHY9	Carbonic anhydrase (EC 4.2.1.1)	CA12	carbonate dehydratase activity [GO:0004089]; zinc ion binding [GO:0008270]	membrane [GO:0016020]			pero	TM	1
ENSOARP00000014557	W5PVS4	Carbonic anhydrase (EC 4.2.1.1)	CA13	carbonate dehydratase activity [GO:0004089]; zinc ion binding [GO:0008270]				nucl	GLOB	0
ENSOARP00000013878	W5PTU7	Carbonic anhydrase (EC 4.2.1.1)	CA2	carbonate dehydratase activity [GO:0004089]; zinc ion binding [GO:0008270]				cyto	GLOB	0
ENSOARP00000014052	W5PUC1	Carbonic anhydrase (EC 4.2.1.1)	CA3	carbonate dehydratase activity [GO:0004089]; zinc ion binding [GO:0008270]				cyto	GLOB	0
ENSOARP00000019187	W5Q8Z5	carbonic anhydrase (EC 4.2.1.1)	CA4	carbonate dehydratase activity [GO:0004089]; zinc ion binding [GO:0008270]				mito	SP	0
ENSOARP00000013608	W5PT28	Carbonic anhydrase (EC 4.2.1.1)	LOC101104372	carbonate dehydratase activity [GO:0004089]; zinc ion binding [GO:0008270]				mito	GLOB	0
ENSOARP00000014690	W5PW57	Carbonyl reductase (NADPH) (EC 1.1.1.184)	LOC101114408	carbonyl reductase (NADPH) activity [GO:0004090]	cytoplasm [GO:0005737]			mito	GLOB	0
ENSOARP00000014770	W5PWD7	Carbonyl reductase (NADPH) (EC 1.1.1.184)	LOC101115172	carbonyl reductase (NADPH) activity [GO:0004090]	cytoplasm [GO:0005737]			cyto	GLOB	0
ENSOARP00000014801	W5PWG8	Carbonyl reductase (NADPH) (EC 1.1.1.184)	LOC101115420	carbonyl reductase (NADPH) activity [GO:0004090]	cytoplasm [GO:0005737]			cyto	GLOB	0
ENSOARP00000018686	W5Q7J4	Carbonyl reductase [NADPH] 2	LOC101107035	oxidoreductase activity, acting on the CH-OH group of donors, NAD or NADP as acceptor [GO:0016616]				cyto_nucl	GLOB	0
ENSOARP00000016678	W5Q1U0	Carbonyl reductase 4	CBR4	oxidoreductase activity, acting on the CH-OH group of donors, NAD or NADP as acceptor [GO:0016616]				mito	GLOB	0
ENSOARP00000002784	W5NX87	Carboxylic ester hydrolase (EC 3.1.1.-)	CES2	hydrolase activity [GO:0016787]				E.R.	SP	0
ENSOARP00000019580	W5QA37	Carboxylic ester hydrolase (EC 3.1.1.-)	LOC101116336	hydrolase activity [GO:0016787]				extr	SP	0
ENSOARP00000019604	W5QA61	Carboxylic ester hydrolase (EC 3.1.1.-)	LOC101116756	hydrolase activity [GO:0016787]				extr	SP	0
ENSOARP00000015182	W5PXJ8	Carboxymethylenebutenolidase homolog	CMBL	hydrolase activity [GO:0016787]	cytosol [GO:0005829]			cyto	GLOB	0
ENSOARP00000007485	W5PAM4	Carboxypeptidase (EC 3.4.16.-)	CTSA	serine-type carboxypeptidase activity [GO:0004185]		proteolysis [GO:0006508]		extr	SP	0
ENSOARP00000007838	W5PBM7	Carboxypeptidase (EC 3.4.16.-)	SCPEP1	serine-type carboxypeptidase activity [GO:0004185]		proteolysis [GO:0006508]		extr	SP	1
ENSOARP00000007840	W5PBM9	Carboxypeptidase (EC 3.4.16.-)	SCPEP1	serine-type carboxypeptidase activity [GO:0004185]		proteolysis [GO:0006508]		plas	TM	9
ENSOARP00000011393	W5PLS0	Carboxypeptidase D (EC 3.4.17.22) (Metallocarboxypeptidase D)	CPD	metallocarboxypeptidase activity [GO:0004181]; zinc ion binding [GO:0008270]	membrane [GO:0016020]	proteolysis [GO:0006508]		extr	SP+TM	1
ENSOARP00000000132	W5NPP2	Carboxypeptidase M	CPM	metallocarboxypeptidase activity [GO:0004181]; zinc ion binding [GO:0008270]		proteolysis [GO:0006508]		cyto_nucl	TM	0
ENSOARP00000008172	W5PCL0	Carcinoembryonic antigen-related cell adhesion molecule 1	LOC101103343					extr	SP+TM	1
ENSOARP00000009470	W5PGA4	Carnitine O-acetyltransferase	CRAT	acyl-CoA oxidase activity [GO:0003997]; carnitine O-acetyltransferase activity [GO:0004092]	mitochondrion [GO:0005739]; peroxisome [GO:0005777]	carnitine metabolic process, CoA-linked [GO:0019254]; fatty acid beta-oxidation using acyl-CoA oxidase [GO:0033540]; medium-chain fatty acid metabolic process [GO:0051791]; short-chain fatty acid metabolic process [GO:0046459]		nucl	GLOB	0
ENSOARP00000015056	W5PX72	Carnitine O-octanoyltransferase	CROT	acyltransferase activity [GO:0016746]		fatty acid beta-oxidation [GO:0006635]		cyto	GLOB	0
ENSOARP00000017732	W5Q4U2	carnitine O-palmitoyltransferase (EC 2.3.1.21)	CPT1A	carnitine O-palmitoyltransferase activity [GO:0004095]	mitochondrial outer membrane [GO:0005741]	fatty acid beta-oxidation [GO:0006635]		cyto	TM	2
ENSOARP00000006633	W5P878	Carnitine palmitoyltransferase 2	CPT2	acyltransferase activity [GO:0016746]		fatty acid beta-oxidation [GO:0006635]		mito	GLOB	0
ENSOARP00000004985	W5P3I5	Carnosine dipeptidase 2	CNDP2	metal ion binding [GO:0046872]; metallodipeptidase activity [GO:0070573]				cyto	GLOB	0
ENSOARP00000013490	W5PSR1	Carnosine N-methyltransferase (EC 2.1.1.22)	CARNMT1	carnosine N-methyltransferase activity [GO:0030735]				plas	TM	6
ENSOARP00000016784	W5Q246	Cartilage associated protein	CRTAP					extr	SP	1
ENSOARP00000018075	W5Q5T5	Casein kinase 1 delta	CSNK1D	ATP binding [GO:0005524]; protein kinase activity [GO:0004672]		protein phosphorylation [GO:0006468]		mito	GLOB	0
ENSOARP00000020463	W5QCL6	Casein kinase 2 alpha 1	CSNK2A1	ATP binding [GO:0005524]; protein serine/threonine kinase activity [GO:0004674]		protein phosphorylation [GO:0006468]		nucl	GLOB	0
ENSOARP00000001311	W5NT21	Casein kinase 2 alpha 2	CSNK2A2	ATP binding [GO:0005524]; protein serine/threonine kinase activity [GO:0004674]		protein phosphorylation [GO:0006468]		cyto	GLOB	0
ENSOARP00000005839	W5P5Y5	Casein kinase I	LOC114108773	ATP binding [GO:0005524]; protein serine/threonine kinase activity [GO:0004674]		protein phosphorylation [GO:0006468]		cyto	GLOB	0
ENSOARP00000007258	W5P9Z9	Casein kinase II subunit beta (CK II beta)	CSNK2B	chromatin binding [GO:0003682]; identical protein binding [GO:0042802]; protein domain specific binding [GO:0019904]; protein kinase regulator activity [GO:0019887]; protein serine/threonine kinase activity [GO:0004674]; RNA polymerase II-specific DNA-binding transcription factor binding [GO:0061629]; signaling receptor binding [GO:0005102]	cytoplasm [GO:0005737]; PcG protein complex [GO:0031519]; plasma membrane [GO:0005886]; protein kinase CK2 complex [GO:0005956]	adiponectin-activated signaling pathway [GO:0033211]; endothelial tube morphogenesis [GO:0061154]; negative regulation of blood vessel endothelial cell migration [GO:0043537]; peptidyl-threonine phosphorylation [GO:0018107]; positive regulation of activin receptor signaling pathway [GO:0032927]; positive regulation of pathway-restricted SMAD protein phosphorylation [GO:0010862]; Wnt signaling pat…		extr	GLOB	0
ENSOARP00000005676	W5P5H3	Caseinolytic mitochondrial matrix peptidase chaperone subunit B	CLPB	ATP binding [GO:0005524]; ATP hydrolysis activity [GO:0016887]				mito	GLOB	0
ENSOARP00000004784	W5P2Y4	Caspase 14	CASP14	cysteine-type endopeptidase activity [GO:0004197]		proteolysis [GO:0006508]		nucl	GLOB	0
ENSOARP00000008016	A0A6P3YQC8	Caspase 3	LOC114116869	cysteine-type endopeptidase activity [GO:0004197]		proteolysis [GO:0006508]		cyto	GLOB	0
ENSOARP00000009936	W5PHL9	Caspase recruitment domain family member 6	CARD6			regulation of apoptotic process [GO:0042981]		nucl	GLOB	0
ENSOARP00000008716	W5PE52	Caspase recruitment domain-containing protein 19						extr	GLOB	0
ENSOARP00000019931	W5QB36	Catalase (EC 1.11.1.6)	CAT	catalase activity [GO:0004096]; heme binding [GO:0020037]; metal ion binding [GO:0046872]	peroxisome [GO:0005777]	hydrogen peroxide catabolic process [GO:0042744]; positive regulation of cell division [GO:0051781]; response to oxidative stress [GO:0006979]		cyto	GLOB	0
ENSOARP00000019920	W5QB25	Catechol O-methyltransferase		O-methyltransferase activity [GO:0008171]		methylation [GO:0032259]		extr	GLOB	0
ENSOARP00000017917	A0A6P7E7A1	Catenin alpha 1	CTNNA1	actin filament binding [GO:0051015]; cadherin binding [GO:0045296]; structural molecule activity [GO:0005198]	actin cytoskeleton [GO:0015629]; adherens junction [GO:0005912]; cytoplasm [GO:0005737]; plasma membrane [GO:0005886]	cell adhesion [GO:0007155]		nucl	GLOB	0
ENSOARP00000021891	W5QGP2	Catenin alpha 2	CTNNA2	actin filament binding [GO:0051015]; cadherin binding [GO:0045296]	cytoplasm [GO:0005737]; cytoskeleton [GO:0005856]	cell adhesion [GO:0007155]		cyto_nucl	GLOB	0
ENSOARP00000021867	W5QGL8	Catenin alpha-2		actin filament binding [GO:0051015]; cadherin binding [GO:0045296]	cytoplasm [GO:0005737]; cytoskeleton [GO:0005856]	cell adhesion [GO:0007155]		cyto	GLOB	0
ENSOARP00000003072	W5NY24	Catenin beta 1	CTNNB1	cadherin binding [GO:0045296]	adherens junction [GO:0005912]; membrane [GO:0016020]	cell adhesion [GO:0007155]		cyto_nucl	GLOB	0
ENSOARP00000011435	W5PLW1	Catenin delta 1	CTNND1			cell-cell adhesion [GO:0098609]		nucl	GLOB	0
ENSOARP00000001337	W5NT47	Cathelicidin-7	LOC114109380		extracellular region [GO:0005576]	defense response to bacterium [GO:0042742]		extr	SP	0
ENSOARP00000002274	W5NVS8	Cathelin-related prepropeptide	SC5		extracellular region [GO:0005576]	defense response to bacterium [GO:0042742]		mito	SP	0
ENSOARP00000016378	P83205	Cathepsin B (EC 3.4.22.1) (Cathepsin B1) [Cleaved into: Cathepsin B light chain; Cathepsin B heavy chain]	CTSB	collagen binding [GO:0005518]; cysteine-type endopeptidase activity [GO:0004197]; endopeptidase activity [GO:0004175]; proteoglycan binding [GO:0043394]	apical plasma membrane [GO:0016324]; external side of plasma membrane [GO:0009897]; extracellular space [GO:0005615]; lysosome [GO:0005764]; melanosome [GO:0042470]; peptidase inhibitor complex [GO:1904090]; perinuclear region of cytoplasm [GO:0048471]	cellular response to thyroid hormone stimulus [GO:0097067]; collagen catabolic process [GO:0030574]; decidualization [GO:0046697]; epithelial cell differentiation [GO:0030855]; negative regulation of peptidase activity [GO:0010466]; proteolysis involved in protein catabolic process [GO:0051603]; thyroid hormone generation [GO:0006590]; viral entry into host cell [GO:0046718]		extr	SP	0
ENSOARP00000015733	W5PZ47	Cathepsin H	CTSH	cysteine-type peptidase activity [GO:0008234]	lysosome [GO:0005764]	proteolysis [GO:0006508]		cyto	SP	0
ENSOARP00000022430	W5QI78	Cathepsin K	CTSK	collagen binding [GO:0005518]; cysteine-type endopeptidase activity [GO:0004197]; fibronectin binding [GO:0001968]; proteoglycan binding [GO:0043394]	external side of plasma membrane [GO:0009897]; extracellular space [GO:0005615]; lysosome [GO:0005764]; nucleoplasm [GO:0005654]	bone resorption [GO:0045453]; collagen catabolic process [GO:0030574]; negative regulation of cartilage development [GO:0061037]; proteolysis involved in protein catabolic process [GO:0051603]; thyroid hormone generation [GO:0006590]		extr	SP	0
ENSOARP00000007227	W5P9W8	Cathepsin O	CTSO	cysteine-type peptidase activity [GO:0008234]	lysosome [GO:0005764]	proteolysis [GO:0006508]		extr	GLOB	0
ENSOARP00000022421	W5QI70	Cathepsin S	CTSS	cysteine-type peptidase activity [GO:0008234]	lysosome [GO:0005764]	proteolysis [GO:0006508]		cyto	GLOB	0
ENSOARP00000008997	A0A6P3E0Z7	Cathepsin V	CTSV	cysteine-type peptidase activity [GO:0008234]	lysosome [GO:0005764]	proteolysis [GO:0006508]		extr	SP	0
ENSOARP00000017320	W5Q3N1	cathepsin X (EC 3.4.18.1)	CTSZ	cysteine-type peptidase activity [GO:0008234]		proteolysis [GO:0006508]		extr	GLOB	0
ENSOARP00000016757	W5Q219	Cationic trypsin	LOC101112049	serine-type endopeptidase activity [GO:0004252]		proteolysis [GO:0006508]		cyto	GLOB	0
ENSOARP00000001860	W5NUL6	Cation-transporting P-type ATPase N-terminal domain-containing protein		ATP binding [GO:0005524]; ATP hydrolysis activity [GO:0016887]	membrane [GO:0016020]			extr	GLOB	2
ENSOARP00000001394	A0A075B6D9	Caveolin	CAV1		caveola [GO:0005901]; Golgi membrane [GO:0000139]	caveola assembly [GO:0070836]		cyto	GLOB	1
ENSOARP00000009261	A0A6P3T2Z6	CCA tRNA nucleotidyltransferase 1, mitochondrial (tRNA nucleotidyl transferase 1)	TRNT1	nucleotidyltransferase activity [GO:0016779]; RNA binding [GO:0003723]		tRNA 3'-terminal CCA addition [GO:0001680]		mito	GLOB	0
ENSOARP00000003248	W5NYK0	CCCTC-binding factor	CTCF					nucl	GLOB	0
ENSOARP00000003815	W5P067	CCHC-type zinc finger nucleic acid binding protein	CNBP	nucleic acid binding [GO:0003676]; zinc ion binding [GO:0008270]				extr	GLOB	0
ENSOARP00000001664	W5NU20	CCR4-NOT transcription complex subunit 1	CNOT1	armadillo repeat domain binding [GO:0070016]; molecular adaptor activity [GO:0060090]; nuclear estrogen receptor binding [GO:0030331]; nuclear retinoic acid receptor binding [GO:0042974]; poly(A)-specific ribonuclease activity [GO:0004535]	CCR4-NOT core complex [GO:0030015]; cytosol [GO:0005829]; nucleus [GO:0005634]; P-body [GO:0000932]	miRNA-mediated gene silencing [GO:0035195]; negative regulation of intracellular estrogen receptor signaling pathway [GO:0033147]; negative regulation of retinoic acid receptor signaling pathway [GO:0048387]; negative regulation of transcription by RNA polymerase II [GO:0000122]; negative regulation of translation [GO:0017148]; positive regulation of cytoplasmic mRNA processing body assembly [GO:…		cyto	GLOB	0
ENSOARP00000021078	W5QED0	CCR4-NOT transcription complex subunit 9 (Cell differentiation protein RQCD1 homolog)	CNOT9	epidermal growth factor receptor binding [GO:0005154]; kinase binding [GO:0019900]; nuclear receptor coactivator activity [GO:0030374]; protein domain specific binding [GO:0019904]; protein homodimerization activity [GO:0042803]	CCR4-NOT complex [GO:0030014]; P-body [GO:0000932]	cytokine-mediated signaling pathway [GO:0019221]; mRNA catabolic process [GO:0006402]; negative regulation of intracellular estrogen receptor signaling pathway [GO:0033147]; positive regulation of epidermal growth factor receptor signaling pathway [GO:0045742]; positive regulation of peptidyl-serine phosphorylation [GO:0033138]		extr	GLOB	0
ENSOARP00000006704	W5P8E9	CD109 molecule	CD109	serine-type endopeptidase inhibitor activity [GO:0004867]	extracellular space [GO:0005615]	negative regulation of peptidase activity [GO:0010466]		mito	GLOB	0
ENSOARP00000003050	W5NY03	CD163 molecule		scavenger receptor activity [GO:0005044]	membrane [GO:0016020]			plas	TM	2
ENSOARP00000009131	W5PFB6	CD177 molecule	CD177					cyto	GLOB	0
ENSOARP00000007771	W5PBG0	CD1d molecule	CD1D		membrane [GO:0016020]			plas	SP+TM	2
ENSOARP00000012512	W5PPY5	CD2 associated protein	CD2AP					nucl	GLOB	0
ENSOARP00000021742	W5QG93	CD2 molecule	CD2	signaling receptor binding [GO:0005102]	external side of plasma membrane [GO:0009897]; Golgi apparatus [GO:0005794]; nucleoplasm [GO:0005654]	heterotypic cell-cell adhesion [GO:0034113]; natural killer cell activation [GO:0030101]; natural killer cell mediated cytotoxicity [GO:0042267]; positive regulation of interleukin-8 production [GO:0032757]; positive regulation of tumor necrosis factor production [GO:0032760]; positive regulation of type II interferon production [GO:0032729]		nucl	GLOB	0
ENSOARP00000012039	W5PNL3	CD207 molecule	CD207	carbohydrate binding [GO:0030246]	membrane [GO:0016020]			cyto	TM	1
ENSOARP00000020435	W5QCI8	CD276 molecule			membrane [GO:0016020]			extr	SP+TM	1
ENSOARP00000020204	W5QBV7	CD44 antigen (GP90 lymphocyte homing/adhesion receptor) (HUTCH-I) (Hermes antigen) (Hyaluronate receptor) (Phagocytic glycoprotein 1) (Phagocytic glycoprotein I)	CD44	hyaluronic acid binding [GO:0005540]	microvillus [GO:0005902]; plasma membrane [GO:0005886]	cell adhesion [GO:0007155]		plas	SP+TM	1
ENSOARP00000017331	W5Q3P2	CD5 molecule	CD5	scavenger receptor activity [GO:0005044]	membrane [GO:0016020]			plas	SP+TM	1
ENSOARP00000008556	W5PDP2	CD55 molecule (Cromer blood group)	CD55					extr	SP+TM	1
ENSOARP00000021726	W5QG77	CD58 molecule	CD58		membrane [GO:0016020]			extr	SP+TM	1
ENSOARP00000019219	W5Q927	CD59 molecule (CD59 blood group)	CD59					extr	SP	1
ENSOARP00000017247	W5Q3F8	CD6 molecule	CD6	scavenger receptor activity [GO:0005044]	membrane [GO:0016020]			pero	TM	1
ENSOARP00000007751	W5PBE0	CD74 molecule	CD74	macrophage migration inhibitory factor binding [GO:0035718]; MHC class II protein binding [GO:0042289]	membrane [GO:0016020]	antigen processing and presentation [GO:0019882]; immune response [GO:0006955]; intracellular protein transport [GO:0006886]; protein trimerization [GO:0070206]		plas	SP+TM	1
ENSOARP00000008798	W5PED4	CD99 molecule (Xg blood group)			membrane [GO:0016020]			cyto	TM	1
ENSOARP00000011022	W5PKP9	CDC42 binding protein kinase gamma	CDC42BPG	ATP binding [GO:0005524]; metal ion binding [GO:0046872]; protein serine/threonine kinase activity [GO:0004674]	cellular anatomical entity [GO:0110165]	protein phosphorylation [GO:0006468]		nucl	GLOB	0
ENSOARP00000013856	W5PTS5	CDGSH iron sulfur domain 1		2 iron, 2 sulfur cluster binding [GO:0051537]; metal ion binding [GO:0046872]	mitochondrial outer membrane [GO:0005741]	regulation of autophagy [GO:0010506]		extr	GLOB	1
ENSOARP00000012991	W5PRB3	CDGSH iron sulfur domain 2		2 iron, 2 sulfur cluster binding [GO:0051537]; metal ion binding [GO:0046872]	mitochondrial outer membrane [GO:0005741]	regulation of autophagy [GO:0010506]		extr	GLOB	1
ENSOARP00000010379	W5PIV9	CDGSH iron sulfur domain 3		2 iron, 2 sulfur cluster binding [GO:0051537]; metal ion binding [GO:0046872]	cytoplasm [GO:0005737]; intracellular membrane-bounded organelle [GO:0043231]			extr	GLOB	0
ENSOARP00000008066	W5PCA5	CDK5 regulatory subunit associated protein 3	CDK5RAP3					cyto	GLOB	0
ENSOARP00000005663	W5P5G0	CDP-diacylglycerol--inositol 3-phosphatidyltransferase (EC 2.7.8.11)	CDIPT	CDP-diacylglycerol-inositol 3-phosphatidyltransferase activity [GO:0003881]	membrane [GO:0016020]	phosphatidylinositol biosynthetic process [GO:0006661]		plas	TM	3
ENSOARP00000009858	W5PHE1	CEA cell adhesion molecule 19			membrane [GO:0016020]			cyto	GLOB	0
ENSOARP00000009455	W5PG89	Cell adhesion molecule 4	CADM4		membrane [GO:0016020]			plas	TM	1
ENSOARP00000010977	W5PKK4	Cell cycle and apoptosis regulator 2	CCAR2		cytoplasm [GO:0005737]	cell cycle [GO:0007049]; regulation of DNA-templated transcription [GO:0006355]		mito	GLOB	0
ENSOARP00000019372	W5Q9I0	Cell cycle associated protein 1	CAPRIN1	RNA binding [GO:0003723]	cytoplasm [GO:0005737]	cell differentiation [GO:0030154]; negative regulation of translation [GO:0017148]		nucl	GLOB	0
ENSOARP00000000993	W5NS53	Cell cycle control protein	TMEM30B		membrane [GO:0016020]	macromolecule localization [GO:0033036]		plas	TM	1
ENSOARP00000012487	W5PPW0	Cell division cycle 27	CDC27					nucl	GLOB	0
ENSOARP00000008675	W5PE11	Cell division cycle 42	CDC42	GTP binding [GO:0005525]; GTPase activity [GO:0003924]		small GTPase mediated signal transduction [GO:0007264]		cyto	GLOB	0
ENSOARP00000005591	A0A6P3EEG2	Cell division cycle and apoptosis regulator 1	CCAR1		cytoplasm [GO:0005737]; organelle membrane [GO:0031090]	cell cycle [GO:0007049]; regulation of DNA-templated transcription [GO:0006355]		mito	GLOB	0
ENSOARP00000016397	W5Q111	Cell division cycle protein 123 homolog	CDC123		cytoplasm [GO:0005737]	cell cycle [GO:0007049]; cell division [GO:0051301]		mito	GLOB	0
ENSOARP00000019547	W5QA04	Cell wall biogenesis 43 C-terminal homolog	CWH43		membrane [GO:0016020]			plas	TM	9
ENSOARP00000010165	W5PI97	Cellular communication network factor 3	CCN3		extracellular region [GO:0005576]	signal transduction [GO:0007165]		extr	SP	0
ENSOARP00000013047	W5PRG8	Cellular repressor of E1A stimulated genes 1	CREG1		extracellular space [GO:0005615]; membrane [GO:0016020]			plas	SP+TM	1
ENSOARP00000004164	W5P165	Centrin 1	CETN1	calcium ion binding [GO:0005509]	centriole [GO:0005814]; centrosome [GO:0005813]; spindle pole [GO:0000922]			nucl	GLOB	0
ENSOARP00000008825	W5PEG1	Centrin 2	CETN2	calcium ion binding [GO:0005509]	microtubule organizing center [GO:0005815]			nucl	GLOB	0
ENSOARP00000002180	W5NVI4	Centrosomal protein 192	CEP192			centrosome duplication [GO:0051298]; centrosome-templated microtubule nucleation [GO:0090222]; protein localization to centrosome [GO:0071539]		cyto	GLOB	0
ENSOARP00000009488	W5PGC2	Centrosomal protein 57	CEP57	fibroblast growth factor binding [GO:0017134]; gamma-tubulin binding [GO:0043015]; microtubule binding [GO:0008017]; protein homodimerization activity [GO:0042803]	centriolar satellite [GO:0034451]; cytosol [GO:0005829]; Golgi apparatus [GO:0005794]; microtubule [GO:0005874]; nucleus [GO:0005634]	fibroblast growth factor receptor signaling pathway [GO:0008543]; protein homooligomerization [GO:0051260]; spermatid development [GO:0007286]		nucl	GLOB	0
ENSOARP00000009348	W5PFY3	ceramidase (EC 3.5.1.23)	ASAH1	ceramidase activity [GO:0102121]; fatty acid amide hydrolase activity [GO:0017064]; N-acylsphingosine amidohydrolase activity [GO:0017040]	lysosome [GO:0005764]	fatty acid metabolic process [GO:0006631]		extr	SP	1
ENSOARP00000021013	W5QE65	Ceramide kinase		kinase activity [GO:0016301]				nucl	GLOB	0
ENSOARP00000022447	W5QI95	Ceramide synthase 2	CERS2	DNA binding [GO:0003677]; sphingosine N-acyltransferase activity [GO:0050291]	endoplasmic reticulum membrane [GO:0005789]; nucleus [GO:0005634]	ceramide biosynthetic process [GO:0046513]		plas	SP+TM	5
ENSOARP00000006054	W5P6K0	Ceramide synthase 5 pseudogene	LOC101101856	DNA binding [GO:0003677]; sphingosine N-acyltransferase activity [GO:0050291]	endoplasmic reticulum membrane [GO:0005789]; nucleus [GO:0005634]	ceramide biosynthetic process [GO:0046513]		plas	SP+TM	5
ENSOARP00000017990	W5Q5K0	Ceramide transfer protein (Collagen type IV alpha-3-binding protein)		lipid binding [GO:0008289]	endoplasmic reticulum [GO:0005783]; Golgi apparatus [GO:0005794]			cyto_nucl	GLOB	0
ENSOARP00000004791	W5P2Z1	Ceramide-1-phosphate transfer protein	CPTP	lipid transfer activity [GO:0120013]	cytoplasm [GO:0005737]			nucl	GLOB	0
ENSOARP00000017190	W5Q3A2	Ceroid-lipofuscinosis neuronal protein 5			lysosome [GO:0005764]			mito	SP	0
ENSOARP00000005423	W5P4S0	Ceruloplasmin	CP	copper ion binding [GO:0005507]; oxidoreductase activity [GO:0016491]		copper ion transport [GO:0006825]		extr	SP	0
ENSOARP00000010741	W5PJX0	Chaperonin containing TCP1 subunit 6A	CCT6A	ATP binding [GO:0005524]; ATP hydrolysis activity [GO:0016887]; ATP-dependent protein folding chaperone [GO:0140662]; unfolded protein binding [GO:0051082]	chaperonin-containing T-complex [GO:0005832]			cyto	GLOB	0
ENSOARP00000009197	W5PFI2	Chaperonin containing TCP1 subunit 6B	CCT6B	ATP binding [GO:0005524]; ATP hydrolysis activity [GO:0016887]; ATP-dependent protein folding chaperone [GO:0140662]; unfolded protein binding [GO:0051082]	chaperonin-containing T-complex [GO:0005832]			cyto	GLOB	0
ENSOARP00000015315	W5PXY1	Charged multivesicular body protein 1A	CHMP1A			vacuolar transport [GO:0007034]		nucl	GLOB	0
ENSOARP00000004254	A0A6P3EA09	Charged multivesicular body protein 2A	CHMP2A			vacuolar transport [GO:0007034]		cyto	GLOB	0
ENSOARP00000022231	W5QHN1	Charged multivesicular body protein 3	LOC101107266	phosphatidylcholine binding [GO:0031210]; ubiquitin-specific protease binding [GO:1990381]	amphisome membrane [GO:1904930]; ESCRT III complex [GO:0000815]; kinetochore [GO:0000776]; kinetochore microtubule [GO:0005828]; lysosomal membrane [GO:0005765]; midbody [GO:0030496]; multivesicular body membrane [GO:0032585]; nuclear pore [GO:0005643]; plasma membrane [GO:0005886]	autophagosome maturation [GO:0097352]; late endosome to lysosome transport [GO:1902774]; midbody abscission [GO:0061952]; mitotic metaphase plate congression [GO:0007080]; multivesicular body-lysosome fusion [GO:0061763]; negative regulation of cell death [GO:0060548]; nuclear membrane reassembly [GO:0031468]; plasma membrane repair [GO:0001778]; protein polymerization [GO:0051258]; regulation of…		cyto	GLOB	0
ENSOARP00000009487	W5PGC1	Charged multivesicular body protein 4B	CHMP4B	protein homodimerization activity [GO:0042803]	amphisome membrane [GO:1904930]; cytoplasmic side of plasma membrane [GO:0009898]; cytosol [GO:0005829]; ESCRT III complex [GO:0000815]; kinetochore [GO:0000776]; kinetochore microtubule [GO:0005828]; lysosomal membrane [GO:0005765]; membrane coat [GO:0030117]; midbody [GO:0030496]; multivesicular body membrane [GO:0032585]; nuclear pore [GO:0005643]	autophagosome maturation [GO:0097352]; exit from mitosis [GO:0010458]; late endosome to lysosome transport [GO:1902774]; maintenance of lens transparency [GO:0036438]; membrane fission [GO:0090148]; midbody abscission [GO:0061952]; mitotic metaphase plate congression [GO:0007080]; multivesicular body sorting pathway [GO:0071985]; negative regulation of autophagosome assembly [GO:1902902]; negativ…		mito	GLOB	0
ENSOARP00000010204	W5PID6	Charged multivesicular body protein 5	CHMP5			vacuolar transport [GO:0007034]		mito	GLOB	0
ENSOARP00000000412	W5NQH2	Charged multivesicular body protein 6	CHMP6			vacuolar transport [GO:0007034]		nucl	GLOB	0
ENSOARP00000006193	W5P6Y9	CHCH domain-containing protein						extr	GLOB	0
ENSOARP00000001430	W5NTD9	Chitinase 3 like 1	CHI3L1	chitin binding [GO:0008061]		carbohydrate metabolic process [GO:0005975]		plas	GLOB	0
ENSOARP00000007393	W5PAD4	Chloride anion exchanger (Solute carrier family 26 member 3)	SLC26A3	chloride:bicarbonate antiporter activity [GO:0140900]; secondary active sulfate transmembrane transporter activity [GO:0008271]	plasma membrane [GO:0005886]; sperm midpiece [GO:0097225]	cellular response to cAMP [GO:0071320]; intracellular pH elevation [GO:0051454]; membrane hyperpolarization [GO:0060081]; sperm capacitation [GO:0048240]		plas	TM	11
ENSOARP00000015693	W5PZ07	Chloride channel accessory 2	CLCA2	intracellular calcium activated chloride channel activity [GO:0005229]; ligand-gated monoatomic ion channel activity [GO:0015276]; metallopeptidase activity [GO:0008237]	cell junction [GO:0030054]; cytosol [GO:0005829]; nuclear membrane [GO:0031965]; nucleoplasm [GO:0005654]; plasma membrane [GO:0005886]	proteolysis [GO:0006508]		plas	TM	1
ENSOARP00000020410	A0A6P3DYM4	Chloride channel CLIC-like protein 1	CLCC1		membrane [GO:0016020]			plas	TM	3
ENSOARP00000016620	W5Q1N2	Chloride channel protein	CLCN3	ATP binding [GO:0005524]; voltage-gated chloride channel activity [GO:0005247]	early endosome membrane [GO:0031901]; late endosome membrane [GO:0031902]; lysosomal membrane [GO:0005765]; plasma membrane [GO:0005886]			plas	TM	11
ENSOARP00000010831	W5PK60	Chloride channel protein	CLCN5	ATP binding [GO:0005524]; voltage-gated chloride channel activity [GO:0005247]	endosome membrane [GO:0010008]; Golgi membrane [GO:0000139]; plasma membrane [GO:0005886]			extr	SP	1
ENSOARP00000022123	W5QHC3	Chloride channel protein 2	CLCN2	voltage-gated chloride channel activity [GO:0005247]	plasma membrane [GO:0005886]			plas	TM	10
ENSOARP00000005864	W5P610	Chloride intracellular channel protein	CLIC1	chloride channel activity [GO:0005254]; voltage-gated monoatomic ion channel activity [GO:0005244]	chloride channel complex [GO:0034707]; cytoplasm [GO:0005737]; nuclear membrane [GO:0031965]; plasma membrane [GO:0005886]	regulation of monoatomic ion transmembrane transport [GO:0034765]		cyto	GLOB	0
ENSOARP00000006886	W5P8X9	Chloride intracellular channel protein	CLIC4	chloride channel activity [GO:0005254]; voltage-gated monoatomic ion channel activity [GO:0005244]	apical part of cell [GO:0045177]; cell surface [GO:0009986]; cell-cell junction [GO:0005911]; centrosome [GO:0005813]; chloride channel complex [GO:0034707]; cytosol [GO:0005829]; microvillus [GO:0005902]; midbody [GO:0030496]; mitochondrion [GO:0005739]; nuclear matrix [GO:0016363]; perinuclear region of cytoplasm [GO:0048471]; plasma membrane [GO:0005886]	angiogenesis [GO:0001525]; branching morphogenesis of an epithelial tube [GO:0048754]; cellular response to calcium ion [GO:0071277]; endothelial cell morphogenesis [GO:0001886]; fertilization [GO:0009566]; keratinocyte differentiation [GO:0030216]; multicellular organism growth [GO:0035264]; negative regulation of cell migration [GO:0030336]; regulation of monoatomic ion transmembrane transport …		plas	GLOB	0
ENSOARP00000011499	W5PM25	CHM1B protein				vacuolar transport [GO:0007034]		cyto_nucl	GLOB	0
ENSOARP00000007826	W5PBL5	Choline transporter-like protein	SLC44A1	organic cation transmembrane transporter activity [GO:0015101]	plasma membrane [GO:0005886]	nitrogen compound transport [GO:0071705]		plas	TM	8
ENSOARP00000007829	W5PBL8	Choline transporter-like protein	SLC44A1	organic cation transmembrane transporter activity [GO:0015101]	plasma membrane [GO:0005886]	nitrogen compound transport [GO:0071705]		plas	TM	4
ENSOARP00000018017	W5Q5M7	Choline transporter-like protein	SLC44A2	organic cation transmembrane transporter activity [GO:0015101]	plasma membrane [GO:0005886]	nitrogen compound transport [GO:0071705]		extr	TM	1
ENSOARP00000018687	W5Q7J5	Choline transporter-like protein	SLC44A3	organic cation transmembrane transporter activity [GO:0015101]	plasma membrane [GO:0005886]	nitrogen compound transport [GO:0071705]		cyto	GLOB	0
ENSOARP00000020936	A0A6P3DYP6	Choline/ethanolamine phosphotransferase 1 (choline/ethanolaminephosphotransferase 1 isoform X1)	CEPT1	phosphotransferase activity, for other substituted phosphate groups [GO:0016780]	membrane [GO:0016020]	phospholipid biosynthetic process [GO:0008654]		plas	TM	8
ENSOARP00000002007	W5NV12	Chondroitin sulfate proteoglycan 4	CSPG4		membrane [GO:0016020]			plas	TM	1
ENSOARP00000006003	A0A6P3TI50	Chromobox 1	CBX1		heterochromatin [GO:0000792]; nucleus [GO:0005634]			nucl	GLOB	0
ENSOARP00000010784	W5PK13	Chromobox 3	CBX3		nucleus [GO:0005634]			nucl	GLOB	0
ENSOARP00000017451	C8BKD4	Chromobox 5 (Chromobox-like protein 5)	CBX5	chromatin binding [GO:0003682]; DNA-binding transcription factor binding [GO:0140297]; histone deacetylase binding [GO:0042826]; identical protein binding [GO:0042802]; methylated histone binding [GO:0035064]; protein-macromolecule adaptor activity [GO:0030674]; ribonucleoprotein complex binding [GO:0043021]	chromocenter [GO:0010369]; chromosome, telomeric region [GO:0000781]; histone deacetylase complex [GO:0000118]; histone methyltransferase complex [GO:0035097]; kinetochore [GO:0000776]; nucleolus [GO:0005730]; pericentric heterochromatin [GO:0005721]; PML body [GO:0016605]; ribonucleoprotein complex [GO:1990904]; site of DNA damage [GO:0090734]; transcription repressor complex [GO:0017053]	DNA damage response [GO:0006974]; negative regulation of transcription by RNA polymerase II [GO:0000122]		nucl	GLOB	0
ENSOARP00000021975	W5QGX6	Chromosome 1 C1orf50 homolog	C1H1orf50					cysk	GLOB	0
ENSOARP00000013149	W5PRS0	Chromosome 20 C6orf136 homolog	C20H6orf136					mito	GLOB	0
ENSOARP00000002265	A0A6P3EP88	Chromosome 21 C11orf54 homolog	C21H11orf54		nucleus [GO:0005634]			cyto	GLOB	0
ENSOARP00000002630	W5NWT3	Chromosome 24 C7orf26 homolog	C24H7orf26					cyto	GLOB	0
ENSOARP00000005435	W5P4T2	Chromosome 6 open reading frame 120			extracellular region [GO:0005576]			cyto	GLOB	0
ENSOARP00000022614	W5QIR2	Chromosome 7 C15orf48 homolog	C7H15orf48		nucleus [GO:0005634]	response to bacterium [GO:0009617]		extr	TM	1
ENSOARP00000013678	W5PT97	Chromosome 9 C8orf82 homolog	C9H8orf82					cyto	GLOB	0
ENSOARP00000001256	W5NSW6	Cilia and flagella associated protein 20	CFAP20		centriole [GO:0005814]; ciliary basal body [GO:0036064]; nucleoplasm [GO:0005654]	cilium assembly [GO:0060271]; positive regulation of cell motility [GO:2000147]; positive regulation of feeding behavior [GO:2000253]; protein polyglutamylation [GO:0018095]; regulation of cilium beat frequency involved in ciliary motility [GO:0060296]		mito	GLOB	0
ENSOARP00000022581	W5QIM9	Cingulin	CGN		myosin complex [GO:0016459]			nucl	GLOB	0
ENSOARP00000022428	W5QI76	Cingulin like 1	CGNL1		myosin complex [GO:0016459]			nucl	GLOB	0
ENSOARP00000004654	W5P2K4	Citramalyl-CoA lyase	CLYBL	catalytic activity [GO:0003824]; metal ion binding [GO:0046872]				cysk	GLOB	0
ENSOARP00000010102	W5PI34	Citrate synthase	CS	citrate (Si)-synthase activity [GO:0004108]	mitochondrial matrix [GO:0005759]	carbohydrate metabolic process [GO:0005975]; citrate metabolic process [GO:0006101]; tricarboxylic acid cycle [GO:0006099]		mito	GLOB	0
ENSOARP00000017547	A0A6P3T8K3	Citrate synthase lysine methyltransferase	CSKMT	catalytic activity [GO:0003824]				mito	GLOB	0
ENSOARP00000014218	W5PUT6	Clathrin heavy chain	CLTC	clathrin light chain binding [GO:0032051]; structural molecule activity [GO:0005198]	clathrin coat of coated pit [GO:0030132]; clathrin coat of trans-Golgi network vesicle [GO:0030130]; clathrin complex [GO:0071439]	intracellular protein transport [GO:0006886]; vesicle-mediated transport [GO:0016192]		cyto	GLOB	0
ENSOARP00000013697	W5PTB6	Clathrin interactor 1	CLINT1					nucl	GLOB	0
ENSOARP00000012453	W5PPS6	Clathrin light chain		structural molecule activity [GO:0005198]	clathrin coat of coated pit [GO:0030132]; clathrin coat of trans-Golgi network vesicle [GO:0030130]	intracellular protein transport [GO:0006886]; vesicle-mediated transport [GO:0016192]		cyto	GLOB	0
ENSOARP00000002329	W5NVY3	Clathrin light chain	CLTB	structural molecule activity [GO:0005198]	ciliary membrane [GO:0060170]; clathrin coat of coated pit [GO:0030132]; clathrin coat of trans-Golgi network vesicle [GO:0030130]; cytosol [GO:0005829]; trans-Golgi network [GO:0005802]	intracellular protein transport [GO:0006886]; vesicle-mediated transport [GO:0016192]		cyto	GLOB	0
ENSOARP00000021580	W5QFT3	Clathrin/coatomer adaptor adaptin-like N-terminal domain-containing protein			membrane coat [GO:0030117]	intracellular protein transport [GO:0006886]; vesicle-mediated transport [GO:0016192]		cyto_nucl	GLOB	0
ENSOARP00000021989	D6R6U0	Claudin	CLDN1	identical protein binding [GO:0042802]; structural molecule activity [GO:0005198]; virus receptor activity [GO:0001618]	apical plasma membrane [GO:0016324]; basolateral plasma membrane [GO:0016323]; bicellular tight junction [GO:0005923]; lateral plasma membrane [GO:0016328]; protein-containing complex [GO:0032991]	bicellular tight junction assembly [GO:0070830]; calcium-independent cell-cell adhesion via plasma membrane cell-adhesion molecules [GO:0016338]; cell junction maintenance [GO:0034331]; establishment of skin barrier [GO:0061436]; positive regulation of cell migration [GO:0030335]; positive regulation of epithelial cell proliferation involved in wound healing [GO:0060054]; positive regulation of w…		plas	TM	4
ENSOARP00000022810	W5QJA6	Claudin	CLDN4	structural molecule activity [GO:0005198]	bicellular tight junction [GO:0005923]; plasma membrane [GO:0005886]			plas	TM	2
ENSOARP00000018984	W5Q8E2	Claudin domain containing 1	CLDND1		membrane [GO:0016020]			plas	TM	4
ENSOARP00000014582	W5PVU9	Cleavage and polyadenylation specific factor 1	CPSF1	nucleic acid binding [GO:0003676]	nucleus [GO:0005634]			cyto	GLOB	0
ENSOARP00000016175	W5Q0D9	Cleavage and polyadenylation specific factor 3	CPSF3	5'-3' RNA exonuclease activity [GO:0004534]; metal ion binding [GO:0046872]; RNA binding [GO:0003723]; RNA endonuclease activity [GO:0004521]	mRNA cleavage and polyadenylation specificity factor complex [GO:0005847]	mRNA 3'-end processing by stem-loop binding and cleavage [GO:0006398]; positive regulation of G1/S transition of mitotic cell cycle [GO:1900087]		cyto	GLOB	0
ENSOARP00000013860	W5PTS9	Cleavage and polyadenylation specific factor 7	CPSF7	RNA binding [GO:0003723]	nucleus [GO:0005634]	mRNA processing [GO:0006397]		nucl	GLOB	0
ENSOARP00000019818	W5QAS3	Cleavage and polyadenylation specificity factor subunit 5	NUDT21	chromatin binding [GO:0003682]; histone deacetylase binding [GO:0042826]; mRNA 3'-UTR AU-rich region binding [GO:0035925]; protein homodimerization activity [GO:0042803]	centriolar satellite [GO:0034451]; cytoplasm [GO:0005737]; mRNA cleavage and polyadenylation specificity factor complex [GO:0005847]; paraspeckles [GO:0042382]	messenger ribonucleoprotein complex assembly [GO:1990120]; mRNA alternative polyadenylation [GO:0110104]; mRNA polyadenylation [GO:0006378]; positive regulation of mRNA cleavage [GO:0031439]; positive regulation of mRNA polyadenylation [GO:1900365]; positive regulation of pro-B cell differentiation [GO:2000975]; positive regulation of stem cell differentiation [GO:2000738]; post-transcriptional r…		mito	GLOB	0
ENSOARP00000022063	W5QH63	Cleavage and polyadenylation specificity factor subunit 6	CPSF6	RNA binding [GO:0003723]	nucleus [GO:0005634]	mRNA processing [GO:0006397]		nucl	GLOB	0
ENSOARP00000019643	W5QAA0	Cleavage stimulation factor 50 kDa subunit	CSTF1		mRNA cleavage stimulating factor complex [GO:0005848]; nucleoplasm [GO:0005654]	mRNA 3'-end processing [GO:0031124]		cyto	GLOB	0
ENSOARP00000001061	W5NSC1	Cleavage stimulation factor subunit 2	CSTF2	RNA binding [GO:0003723]	nucleus [GO:0005634]	mRNA 3'-end processing [GO:0031124]		extr	GLOB	0
ENSOARP00000014675	W5PW42	Cleavage stimulation factor subunit 2 tau variant	CSTF2T	RNA binding [GO:0003723]	nucleus [GO:0005634]	mRNA 3'-end processing [GO:0031124]		nucl	GLOB	0
ENSOARP00000018539	W5Q747	Cleavage stimulation factor subunit 3	CSTF3		nucleus [GO:0005634]	mRNA 3'-end processing [GO:0031124]		cyto	GLOB	0
ENSOARP00000017602	W5Q4G2	CLPTM1 like			membrane [GO:0016020]			cyto	TM	2
ENSOARP00000010213	W5PIE4	CLPTM1 regulator of GABA type A receptor forward trafficking	CLPTM1		membrane [GO:0016020]			plas	TM	5
ENSOARP00000017353	W5Q3R4	Clustered mitochondria protein homolog	CLUH	RNA binding [GO:0003723]	cytoplasm [GO:0005737]	mitochondrion organization [GO:0007005]		nucl	GLOB	0
ENSOARP00000015867	A0A6P3TM89	Clusterin	LOC101113728		chromaffin granule [GO:0042583]; cytosol [GO:0005829]; endoplasmic reticulum [GO:0005783]; extracellular region [GO:0005576]; mitochondrial membrane [GO:0031966]; nucleus [GO:0005634]; perinuclear region of cytoplasm [GO:0048471]			extr	SP	0
ENSOARP00000015866	W5PZI0	Clusterin	LOC101113728		chromaffin granule [GO:0042583]; cytosol [GO:0005829]; endoplasmic reticulum [GO:0005783]; extracellular region [GO:0005576]; mitochondrial membrane [GO:0031966]; nucleus [GO:0005634]; perinuclear region of cytoplasm [GO:0048471]			plas	TM	1
ENSOARP00000021735	W5QG86	CN hydrolase domain-containing protein			membrane [GO:0016020]	nitrogen compound metabolic process [GO:0006807]		extr	SP	1
ENSOARP00000011716	W5PMP1	Coactosin like F-actin binding protein 1	COTL1	actin binding [GO:0003779]; enzyme binding [GO:0019899]	cytosol [GO:0005829]	defense response to fungus [GO:0050832]		nucl	GLOB	0
ENSOARP00000019807	W5QAR2	Coagulation factor XIII A chain	F13A1	metal ion binding [GO:0046872]; protein-glutamine gamma-glutamyltransferase activity [GO:0003810]		blood coagulation, fibrin clot formation [GO:0072378]; peptide cross-linking [GO:0018149]		cyto	GLOB	0
ENSOARP00000009322	W5PFV7	Coatomer subunit alpha	COPA	structural molecule activity [GO:0005198]	COPI vesicle coat [GO:0030126]; Golgi membrane [GO:0000139]	endoplasmic reticulum to Golgi vesicle-mediated transport [GO:0006888]; intracellular protein transport [GO:0006886]		cyto	GLOB	0
ENSOARP00000007587	W5PAX6	Coatomer subunit beta'	COPB2	structural molecule activity [GO:0005198]	COPI vesicle coat [GO:0030126]; Golgi membrane [GO:0000139]	intra-Golgi vesicle-mediated transport [GO:0006891]; intracellular protein transport [GO:0006886]; retrograde vesicle-mediated transport, Golgi to endoplasmic reticulum [GO:0006890]; toxin transport [GO:1901998]		cyto	GLOB	0
ENSOARP00000007436	W5PAH6	Coatomer subunit beta (Beta-coat protein)	COPB1	structural molecule activity [GO:0005198]	COPI vesicle coat [GO:0030126]; endoplasmic reticulum-Golgi intermediate compartment [GO:0005793]; Golgi membrane [GO:0000139]	intracellular protein transport [GO:0006886]; vesicle-mediated transport [GO:0016192]		cyto	GLOB	0
ENSOARP00000011379	W5PLQ6	Coatomer subunit delta	ARCN1		COPI vesicle coat [GO:0030126]; endoplasmic reticulum [GO:0005783]; Golgi membrane [GO:0000139]	adult locomotory behavior [GO:0008344]; cerebellar Purkinje cell layer maturation [GO:0021691]; establishment of localization in cell [GO:0051649]; pigmentation [GO:0043473]; protein transport [GO:0015031]; retrograde vesicle-mediated transport, Golgi to endoplasmic reticulum [GO:0006890]		mito	GLOB	0
ENSOARP00000011188	W5PL65	Coatomer subunit epsilon	COPE	structural molecule activity [GO:0005198]	cytoplasmic vesicle [GO:0031410]; Golgi membrane [GO:0000139]	protein transport [GO:0015031]; retrograde vesicle-mediated transport, Golgi to endoplasmic reticulum [GO:0006890]		cyto	GLOB	0
ENSOARP00000006114	W5P6R0	Coatomer subunit gamma	COPG2	structural molecule activity [GO:0005198]	COPI vesicle coat [GO:0030126]; Golgi membrane [GO:0000139]	intracellular protein transport [GO:0006886]; vesicle-mediated transport [GO:0016192]		nucl	GLOB	0
ENSOARP00000004008	W5P0R0	Coatomer subunit gamma	LOC780773	structural molecule activity [GO:0005198]	COPI vesicle coat [GO:0030126]; Golgi membrane [GO:0000139]	intracellular protein transport [GO:0006886]; vesicle-mediated transport [GO:0016192]		plas	TM	0
ENSOARP00000017413	W5Q3X4	Coatomer subunit zeta	COPZ1		COPI vesicle coat [GO:0030126]; Golgi membrane [GO:0000139]	intracellular protein transport [GO:0006886]; retrograde vesicle-mediated transport, Golgi to endoplasmic reticulum [GO:0006890]		cysk	GLOB	0
ENSOARP00000002396	W5NW49	Coenzyme A synthase	COASY	ATP binding [GO:0005524]; dephospho-CoA kinase activity [GO:0004140]		coenzyme A biosynthetic process [GO:0015937]		mito	GLOB	0
ENSOARP00000016585	W5Q1J7	Coenzyme Q10B	COQ10B	ubiquinone binding [GO:0048039]		cellular respiration [GO:0045333]; ubiquinone biosynthetic process [GO:0006744]		mito	GLOB	0
ENSOARP00000019439	W5Q9P7	Cofilin 1	CFL1	actin binding [GO:0003779]	actin cytoskeleton [GO:0015629]	actin filament depolymerization [GO:0030042]		cyto	GLOB	0
ENSOARP00000014918	W5PWT5	Cohesin subunit SA (SCC3 homolog) (Stromal antigen)	STAG2		chromatin [GO:0000785]; chromosome, centromeric region [GO:0000775]; cohesin complex [GO:0008278]; nucleus [GO:0005634]	cell division [GO:0051301]; chromosome segregation [GO:0007059]; sister chromatid cohesion [GO:0007062]		nucl	GLOB	0
ENSOARP00000008287	W5PCX5	Coiled-coil and C2 domain containing 1A	CC2D1A	DNA-binding transcription repressor activity, RNA polymerase II-specific [GO:0001227]				mito	GLOB	0
ENSOARP00000020026	W5QBC9	Coiled-coil domain containing 134	CCDC134		cytosol [GO:0005829]; intracellular membrane-bounded organelle [GO:0043231]	angiogenesis [GO:0001525]; embryonic hemopoiesis [GO:0035162]; embryonic liver development [GO:1990402]; placenta development [GO:0001890]; regulation of ossification [GO:0030278]; ventricular system development [GO:0021591]		extr	SP	0
ENSOARP00000003495	W5NZ97	Coiled-coil domain containing 170	CCDC170					cyto	GLOB	0
ENSOARP00000014895	W5PWR2	Coiled-coil domain containing 186	CCDC186					nucl	GLOB	0
ENSOARP00000000407	A0A6P7D4I1	Coiled-coil domain containing 51	CCDC51					mito	SP	2
ENSOARP00000005702	W5P5J9	Coiled-coil domain containing 90B	CCDC90B		membrane [GO:0016020]; mitochondrion [GO:0005739]			mito	TM	1
ENSOARP00000021117	W5QEG9	Coiled-coil domain containing 91	CCDC91		cytosol [GO:0005829]; nucleoplasm [GO:0005654]; trans-Golgi network [GO:0005802]	Golgi to lysosome transport [GO:0090160]		cyto	GLOB	0
ENSOARP00000015990	W5PZV4	Coiled-coil domain-containing protein 167			membrane [GO:0016020]			cyto	TM	1
ENSOARP00000015903	W5PZL7	Coiled-coil domain-containing protein 25	CCDC25		endomembrane system [GO:0012505]; plasma membrane [GO:0005886]			nucl	GLOB	0
ENSOARP00000010966	W5PKJ4	Coiled-coil-helix-coiled-coil-helix domain containing 2						mito	GLOB	0
ENSOARP00000007231	W5P9X2	Coiled-coil-helix-coiled-coil-helix domain containing 3	CHCHD3		MICOS complex [GO:0061617]			cyto	GLOB	0
ENSOARP00000022464	W5QIB2	Coiled-coil-helix-coiled-coil-helix domain containing 5	CHCHD5					extr	GLOB	0
ENSOARP00000016085	W5Q049	Coiled-coil-helix-coiled-coil-helix domain containing 7	CHCHD7					extr	GLOB	0
ENSOARP00000021512	W5QFL4	Cold shock domain containing E1	CSDE1	nucleic acid binding [GO:0003676]	organelle membrane [GO:0031090]			nucl	GLOB	0
ENSOARP00000017282	W5Q3J3	Collagen beta(1-O)galactosyltransferase 1	COLGALT1					extr	SP	0
ENSOARP00000005233	W5P481	Collagen type I alpha 1 chain	COL1A1	extracellular matrix structural constituent [GO:0005201]; metal ion binding [GO:0046872]				extr	SP	0
ENSOARP00000001581	W5NTT7	Collagen type I alpha 2 chain	COL1A2	extracellular matrix structural constituent [GO:0005201]; identical protein binding [GO:0042802]; platelet-derived growth factor binding [GO:0048407]; protease binding [GO:0002020]; protein-macromolecule adaptor activity [GO:0030674]; SMAD binding [GO:0046332]	collagen type I trimer [GO:0005584]; extracellular space [GO:0005615]	blood vessel development [GO:0001568]; bone mineralization [GO:0030282]; cellular response to amino acid stimulus [GO:0071230]; collagen fibril organization [GO:0030199]; collagen metabolic process [GO:0032963]; extracellular matrix assembly [GO:0085029]; protein heterotrimerization [GO:0070208]; regulation of blood pressure [GO:0008217]; Rho protein signal transduction [GO:0007266]; skeletal sys…		extr	SP	0
ENSOARP00000017710	W5Q4S0	Collagen type III alpha 1 chain	COL3A1	extracellular matrix structural constituent [GO:0005201]; integrin binding [GO:0005178]; metal ion binding [GO:0046872]; platelet-derived growth factor binding [GO:0048407]; protease binding [GO:0002020]; SMAD binding [GO:0046332]	collagen type III trimer [GO:0005586]; extracellular space [GO:0005615]	aorta smooth muscle tissue morphogenesis [GO:0060414]; basement membrane organization [GO:0071711]; cell-matrix adhesion [GO:0007160]; cellular response to amino acid stimulus [GO:0071230]; chondrocyte differentiation [GO:0002062]; collagen fibril organization [GO:0030199]; digestive tract development [GO:0048565]; elastic fiber assembly [GO:0048251]; endochondral bone morphogenesis [GO:0060350];…		cyto	GLOB	0
ENSOARP00000006567	W5P813	Collagen type IV alpha 1 chain	COL4A1	extracellular matrix structural constituent [GO:0005201]	basement membrane [GO:0005604]; collagen trimer [GO:0005581]; membrane [GO:0016020]			nucl	GLOB	0
ENSOARP00000006991	W5P983	Collagen type IV alpha 2 chain	COL4A2	extracellular matrix structural constituent [GO:0005201]	basement membrane [GO:0005604]; collagen trimer [GO:0005581]; membrane [GO:0016020]			extr	GLOB	1
ENSOARP00000002264	W5NVR8	Collagen type V alpha 1 chain	COL5A1	extracellular matrix structural constituent [GO:0005201]				extr	TM	0
ENSOARP00000013730	W5PTE9	Collagen type VI alpha 1 chain	COL6A1		cellular anatomical entity [GO:0110165]			E.R.	SP	0
ENSOARP00000013817	W5PTN6	Collagen type VI alpha 2 chain	COL6A2		cellular anatomical entity [GO:0110165]			cyto	GLOB	0
ENSOARP00000020497	W5QCP9	Collagen type VI alpha 3 chain	COL6A3	serine-type endopeptidase inhibitor activity [GO:0004867]	cellular anatomical entity [GO:0110165]; collagen trimer [GO:0005581]	cell adhesion [GO:0007155]		extr	SP	1
ENSOARP00000018551	W5Q759	Collagen type VII alpha 1 chain	COL7A1	serine-type endopeptidase inhibitor activity [GO:0004867]	cellular anatomical entity [GO:0110165]; collagen trimer [GO:0005581]	cell adhesion [GO:0007155]		nucl	GLOB	0
ENSOARP00000006873	W5P8W6	Collagen type XII alpha 1 chain	COL12A1		collagen trimer [GO:0005581]; extracellular region [GO:0005576]			E.R.	SP	0
ENSOARP00000018046	W5Q5Q6	Collagen type XIV alpha 1 chain	COL14A1		collagen trimer [GO:0005581]; extracellular region [GO:0005576]			plas	SP	1
ENSOARP00000011818	W5PMZ3	Collagen type XV alpha 1 chain	COL15A1		collagen trimer [GO:0005581]			mito	SP	0
ENSOARP00000006156	W5P6V2	Collagen type XVII alpha 1 chain	COL17A1		membrane [GO:0016020]			cyto	TM	1
ENSOARP00000013513	W5PST4	Collagen type XVIII alpha 1 chain	COL18A1		collagen trimer [GO:0005581]			extr	SP	0
ENSOARP00000009978	W5PHR1	Collectin-12	COLEC12	carbohydrate binding [GO:0030246]	collagen trimer [GO:0005581]; membrane [GO:0016020]			pero	SP+TM	1
ENSOARP00000016802	W5Q264	COMM domain containing 6	COMMD6					cyto	GLOB	0
ENSOARP00000001415	W5NTC4	COMM domain-containing protein 3	BMI1			sodium ion transport [GO:0006814]		cyto_nucl	GLOB	0
ENSOARP00000004838	W5P338	Complement C1r	C1R	calcium ion binding [GO:0005509]; serine-type endopeptidase activity [GO:0004252]	extracellular region [GO:0005576]	complement activation [GO:0006956]; innate immune response [GO:0045087]; proteolysis [GO:0006508]		extr	SP	1
ENSOARP00000004687	W5P2N7	Complement C1r subcomponent like		serine-type endopeptidase activity [GO:0004252]		proteolysis [GO:0006508]		cyto	TM	1
ENSOARP00000004994	A0A6P3TKJ3	Complement C1s	C1S	calcium ion binding [GO:0005509]; serine-type endopeptidase activity [GO:0004252]	extracellular region [GO:0005576]	complement activation, classical pathway [GO:0006958]; proteolysis [GO:0006508]		extr	SP	0
ENSOARP00000003143	W5NY95	Complement C2 (EC 3.4.21.43) (C3/C5 convertase)	C2	serine-type endopeptidase activity [GO:0004252]	extracellular region [GO:0005576]	complement activation, classical pathway [GO:0006958]; innate immune response [GO:0045087]; proteolysis [GO:0006508]		extr	SP	0
ENSOARP00000003149	W5NYA1	Complement C2 (EC 3.4.21.43) (C3/C5 convertase)	C2	serine-type endopeptidase activity [GO:0004252]	extracellular region [GO:0005576]	complement activation, classical pathway [GO:0006958]; innate immune response [GO:0045087]; proteolysis [GO:0006508]		cyto	GLOB	0
ENSOARP00000005787	W5P5T4	Complement C3	LOC101108131	endopeptidase inhibitor activity [GO:0004866]	extracellular space [GO:0005615]	complement activation, classical pathway [GO:0006958]; inflammatory response [GO:0006954]		cyto	GLOB	0
ENSOARP00000000095	W5NPK5	Complement C3	LOC443475		extracellular space [GO:0005615]			cyto	GLOB	0
ENSOARP00000001973	W5NUX8	Complement C4	LOC101123672	endopeptidase inhibitor activity [GO:0004866]	extracellular space [GO:0005615]	complement activation, classical pathway [GO:0006958]; inflammatory response [GO:0006954]		plas	SP	0
ENSOARP00000002890	W5NXJ3	Complement C4-like	LOC101112891		extracellular space [GO:0005615]			extr	SP+TM	1
ENSOARP00000006008	W5P6F4	Complement C5	LOC101121825	endopeptidase inhibitor activity [GO:0004866]	extracellular space [GO:0005615]	complement activation, alternative pathway [GO:0006957]; complement activation, classical pathway [GO:0006958]; inflammatory response [GO:0006954]		extr	SP	0
ENSOARP00000009798	W5PH81	Complement C7	C7		extracellular region [GO:0005576]; membrane attack complex [GO:0005579]	complement activation, classical pathway [GO:0006958]; innate immune response [GO:0045087]; killing of cells of another organism [GO:0031640]		extr	SP	0
ENSOARP00000008579	W5PDR5	Complement C8 alpha chain	C8A		extracellular region [GO:0005576]; membrane attack complex [GO:0005579]	complement activation, alternative pathway [GO:0006957]; complement activation, classical pathway [GO:0006958]; killing of cells of another organism [GO:0031640]		extr	SP	0
ENSOARP00000008717	W5PE53	Complement C8 beta chain	C8B		extracellular region [GO:0005576]; membrane attack complex [GO:0005579]	complement activation, alternative pathway [GO:0006957]; complement activation, classical pathway [GO:0006958]; killing of cells of another organism [GO:0031640]		mito	GLOB	1
ENSOARP00000010207	W5PID9	Complement C9	C9		extracellular region [GO:0005576]; membrane attack complex [GO:0005579]	complement activation, classical pathway [GO:0006958]; innate immune response [GO:0045087]; killing of cells of another organism [GO:0031640]		nucl	GLOB	0
ENSOARP00000003609	W5NZL1	Complement component 1 Q subcomponent-binding protein, mitochondrial	C1QBP		mitochondrial matrix [GO:0005759]; plasma membrane [GO:0005886]			mito	GLOB	0
ENSOARP00000007941	W5PBY0	Complement component 4 binding protein alpha	C4BPA					plas	TM	0
ENSOARP00000010486	W5PJ66	Complement factor D	CFD	serine-type endopeptidase activity [GO:0004252]		proteolysis [GO:0006508]		extr	SP	0
ENSOARP00000005686	W5P5I3	Complement factor I	CFI	scavenger receptor activity [GO:0005044]; serine-type endopeptidase activity [GO:0004252]	membrane [GO:0016020]	proteolysis [GO:0006508]		plas	TM	10
ENSOARP00000021858	W5QGK9	Complex I intermediate-associated protein 30, mitochondrial (NADH dehydrogenase [ubiquinone] 1 alpha subcomplex assembly factor 1)	NDUFAF1					mito	GLOB	0
ENSOARP00000017886	W5Q596	Complex III assembly factor LYRM7 (LYR motif-containing protein 7)	LYRM7		mitochondrial matrix [GO:0005759]; mitochondrial membrane [GO:0031966]	cellular respiration [GO:0045333]; mitochondrial respiratory chain complex III assembly [GO:0034551]		mito	GLOB	0
ENSOARP00000005966	A0A8V6V6M4	Complex III subunit 9	LOC101108778		mitochondrial respiratory chain complex III [GO:0005750]	mitochondrial electron transport, ubiquinol to cytochrome c [GO:0006122]		mito	TM	1
ENSOARP00000002133	W5NVD7	COP9 signalosome complex subunit 4	COPS4		COP9 signalosome [GO:0008180]; synaptic vesicle [GO:0008021]			cyto	GLOB	0
ENSOARP00000019234	W5Q942	COP9 signalosome complex subunit 6		metallopeptidase activity [GO:0008237]	COP9 signalosome [GO:0008180]; cytoplasm [GO:0005737]	protein deneddylation [GO:0000338]		cysk	GLOB	0
ENSOARP00000022574	W5QIM2	COP9 signalosome subunit 2	COPS2					cyto_nucl	GLOB	0
ENSOARP00000002026	W5NV31	COP9 signalosome subunit 3	COPS3					cyto	GLOB	0
ENSOARP00000000432	W5NQJ2	COP9 signalosome subunit 5	COPS5	metallopeptidase activity [GO:0008237]	COP9 signalosome [GO:0008180]; synaptic vesicle [GO:0008021]			cyto	GLOB	0
ENSOARP00000007392	A0A6P3TKJ7	COP9 signalosome subunit 7A	COPS7A		COP9 signalosome [GO:0008180]; cytoplasm [GO:0005737]	COP9 signalosome assembly [GO:0010387]		plas	TM	10
ENSOARP00000020530	W5QCT2	COP9 signalosome subunit 8			COP9 signalosome [GO:0008180]	COP9 signalosome assembly [GO:0010387]; protein deneddylation [GO:0000338]		extr	GLOB	0
ENSOARP00000015598	W5PYR3	Copine 1	CPNE1	calcium-dependent phospholipid binding [GO:0005544]; RNA binding [GO:0003723]				extr	GLOB	0
ENSOARP00000020303	W5QC56	Copine 2	CPNE2	calcium-dependent phospholipid binding [GO:0005544]				cyto	GLOB	0
ENSOARP00000012930	W5PR52	Copine 3	CPNE3	calcium-dependent phospholipid binding [GO:0005544]				plas	GLOB	0
ENSOARP00000021555	W5QFQ7	Copine 8	CPNE8	calcium-dependent phospholipid binding [GO:0005544]				nucl	GLOB	0
ENSOARP00000013686	W5PTA5	Copper homeostasis protein cutC homolog	CUTC	copper ion binding [GO:0005507]	cytosol [GO:0005829]; nucleolus [GO:0005730]; nucleoplasm [GO:0005654]	protein tetramerization [GO:0051262]		mito	GLOB	0
ENSOARP00000019000	W5Q8F8	coproporphyrinogen oxidase (EC 1.3.3.3)	CPOX	coproporphyrinogen oxidase activity [GO:0004109]		protoporphyrinogen IX biosynthetic process [GO:0006782]		cyto	GLOB	0
ENSOARP00000005191	W5P439	Core 1 synthase, glycoprotein-N-acetylgalactosamine 3-beta-galactosyltransferase 1	C1GALT1	glycoprotein-N-acetylgalactosamine 3-beta-galactosyltransferase activity [GO:0016263]	membrane [GO:0016020]	protein glycosylation [GO:0006486]		extr	TM	1
ENSOARP00000015745	W5PZ59	Core histone macro-H2A	LOC101104574	chromatin DNA binding [GO:0031490]; protein heterodimerization activity [GO:0046982]; structural constituent of chromatin [GO:0030527]	nucleosome [GO:0000786]; nucleus [GO:0005634]	nucleosome assembly [GO:0006334]		mito	GLOB	0
ENSOARP00000017435	W5Q3Z6	Cornichon family AMPA receptor auxiliary protein 4	CNIH4	CCR5 chemokine receptor binding [GO:0031730]	endoplasmic reticulum [GO:0005783]; endoplasmic reticulum-Golgi intermediate compartment [GO:0005793]; membrane [GO:0016020]	endoplasmic reticulum to Golgi vesicle-mediated transport [GO:0006888]		plas	TM	3
ENSOARP00000022671	W5QIW9	Cornulin	CRNN	calcium ion binding [GO:0005509]; transition metal ion binding [GO:0046914]				mito	GLOB	0
ENSOARP00000003846	A0A6P3TEE0	Coronin	CORO1A		cell cortex [GO:0005938]; cytoskeleton [GO:0005856]; phagocytic vesicle membrane [GO:0030670]			mito	GLOB	0
ENSOARP00000012951	W5PR73	Coronin	CORO1B					mito	GLOB	0
ENSOARP00000019243	W5Q951	Coronin	CORO1C					cyto	GLOB	0
ENSOARP00000000465	W5NQM5	Cortactin	CTTN		cellular anatomical entity [GO:0110165]			cyto	GLOB	0
ENSOARP00000001187	W5NSP7	Costars family protein ABRACL (ABRA C-terminal-like protein)	ABRACL					cyto	GLOB	0
ENSOARP00000015584	W5PYP9	COX assembly mitochondrial protein			mitochondrion [GO:0005739]			nucl	GLOB	0
ENSOARP00000008714	W5PE50	COX assembly mitochondrial protein	CMC2		mitochondrion [GO:0005739]			extr	GLOB	0
ENSOARP00000013591	W5PT11	COX15 homolog, cytochrome c oxidase assembly protein (yeast)	COX15	oxidoreductase activity, acting on NAD(P)H, heme protein as acceptor [GO:0016653]	membrane [GO:0016020]	heme A biosynthetic process [GO:0006784]		plas	TM	8
ENSOARP00000001097	W5NSF7	creatine kinase (EC 2.7.3.2)		ATP binding [GO:0005524]; creatine kinase activity [GO:0004111]		phosphocreatine biosynthetic process [GO:0046314]; phosphorylation [GO:0016310]		cyto	GLOB	0
ENSOARP00000000307	W5NQ67	creatine kinase (EC 2.7.3.2)		ATP binding [GO:0005524]; creatine kinase activity [GO:0004111]		phosphocreatine biosynthetic process [GO:0046314]; phosphorylation [GO:0016310]		nucl	GLOB	0
ENSOARP00000010489	W5PJ69	creatine kinase (EC 2.7.3.2)	CKM	ATP binding [GO:0005524]; creatine kinase activity [GO:0004111]	extracellular space [GO:0005615]	phosphocreatine biosynthetic process [GO:0046314]; phosphorylation [GO:0016310]; response to heat [GO:0009408]		cyto	GLOB	0
ENSOARP00000011252	A0A6P3T2M4	creatine kinase (EC 2.7.3.2)	LOC101108520	ATP binding [GO:0005524]; creatine kinase activity [GO:0004111]		phosphocreatine biosynthetic process [GO:0046314]; phosphorylation [GO:0016310]		mito	GLOB	0
ENSOARP00000017789	W5Q4Z9	CRK like proto-oncogene, adaptor protein						cyto_nucl	GLOB	0
ENSOARP00000013155	W5PRS6	CRK proto-oncogene, adaptor protein	CRK					cyto_nucl	GLOB	0
ENSOARP00000002271	W5NVS5	Crooked neck pre-mRNA splicing factor 1	CRNKL1			mRNA splicing, via spliceosome [GO:0000398]		nucl	GLOB	0
ENSOARP00000011955	W5PNC9	Crystallin beta-gamma domain containing 1	CRYBG1	carbohydrate binding [GO:0030246]; structural constituent of eye lens [GO:0005212]				nucl	GLOB	0
ENSOARP00000005059	W5P3Q7	Crystallin beta-gamma domain containing 2	CRYBG2	carbohydrate binding [GO:0030246]; structural constituent of eye lens [GO:0005212]				nucl	GLOB	0
ENSOARP00000014957	W5PWX3	Crystallin lambda 1	CRYL1	NAD+ binding [GO:0070403]; oxidoreductase activity, acting on the CH-OH group of donors, NAD or NADP as acceptor [GO:0016616]		fatty acid metabolic process [GO:0006631]		cyto	GLOB	0
ENSOARP00000013387	W5PSF8	Crystallin zeta	CRYZ	oxidoreductase activity [GO:0016491]; zinc ion binding [GO:0008270]				cyto	GLOB	0
ENSOARP00000011921	W5PN95	CTD nuclear envelope phosphatase 1	CTDNEP1	protein serine/threonine phosphatase activity [GO:0004722]	endoplasmic reticulum membrane [GO:0005789]; lipid droplet [GO:0005811]; Nem1-Spo7 phosphatase complex [GO:0071595]; nuclear membrane [GO:0031965]	canonical Wnt signaling pathway [GO:0060070]; gamete generation [GO:0007276]; mesoderm development [GO:0007498]; nuclear envelope organization [GO:0006998]; positive regulation of canonical Wnt signaling pathway [GO:0090263]; positive regulation of triglyceride biosynthetic process [GO:0010867]; protein dephosphorylation [GO:0006470]; protein localization to nucleus [GO:0034504]		mito	GLOB	1
ENSOARP00000011255	W5PLD2	CTR9 homolog, Paf1/RNA polymerase II complex component	CTR9		intracellular membrane-bounded organelle [GO:0043231]	histone modification [GO:0016570]; regulation of DNA-templated transcription [GO:0006355]		nucl	GLOB	0
ENSOARP00000011923	W5PN97	C-type lectin domain family 3 member B	CLEC3B	carbohydrate binding [GO:0030246]				extr	SP	0
ENSOARP00000011723	W5PMP8	CUB domain containing protein 1	CDCP1		membrane [GO:0016020]			pero	SP+TM	1
ENSOARP00000007421	W5PAG1	CUGBP Elav-like family member 1	CELF1	RNA binding [GO:0003723]	cytoplasm [GO:0005737]; nucleus [GO:0005634]	mRNA processing [GO:0006397]		cyto	GLOB	0
ENSOARP00000020109	W5QBL2	Cullin 1	CUL1	ubiquitin protein ligase binding [GO:0031625]		protein ubiquitination [GO:0016567]; ubiquitin-dependent protein catabolic process [GO:0006511]		nucl	GLOB	0
ENSOARP00000018280	W5Q6E0	Cullin 2	CUL2	ubiquitin protein ligase binding [GO:0031625]	cullin-RING ubiquitin ligase complex [GO:0031461]	protein ubiquitination [GO:0016567]; ubiquitin-dependent protein catabolic process [GO:0006511]		cyto	GLOB	0
ENSOARP00000021930	W5QGT1	Cullin 3	CUL3	ubiquitin protein ligase binding [GO:0031625]	cullin-RING ubiquitin ligase complex [GO:0031461]	protein ubiquitination [GO:0016567]; ubiquitin-dependent protein catabolic process [GO:0006511]		cyto	GLOB	0
ENSOARP00000008670	W5PE06	Cullin 4A	CUL4A	ubiquitin protein ligase binding [GO:0031625]	cullin-RING ubiquitin ligase complex [GO:0031461]	protein ubiquitination [GO:0016567]; ubiquitin-dependent protein catabolic process [GO:0006511]		nucl	GLOB	0
ENSOARP00000014203	W5PUS1	Cullin 4B	CUL4B	ubiquitin protein ligase binding [GO:0031625]	cullin-RING ubiquitin ligase complex [GO:0031461]	protein ubiquitination [GO:0016567]; ubiquitin-dependent protein catabolic process [GO:0006511]		nucl	GLOB	0
ENSOARP00000011663	W5PMI8	Cullin 5	CUL5	ubiquitin protein ligase binding [GO:0031625]	Cul5-RING ubiquitin ligase complex [GO:0031466]; site of DNA damage [GO:0090734]	protein ubiquitination [GO:0016567]; ubiquitin-dependent protein catabolic process [GO:0006511]		cyto	GLOB	0
ENSOARP00000002250	W5NVQ4	Cullin associated and neddylation dissociated 1	CAND1		cullin-RING ubiquitin ligase complex [GO:0031461]; cytosol [GO:0005829]; Golgi apparatus [GO:0005794]; nucleoplasm [GO:0005654]	cell differentiation [GO:0030154]; negative regulation of catalytic activity [GO:0043086]; protein ubiquitination [GO:0016567]; SCF complex assembly [GO:0010265]		cyto	GLOB	0
ENSOARP00000010521	W5PJA0	CutA divalent cation tolerance homolog	CUTA		membrane [GO:0016020]	response to metal ion [GO:0010038]		extr	GLOB	1
ENSOARP00000006911	W5P903	CWC27 spliceosome associated cyclophilin	CWC27	peptidyl-prolyl cis-trans isomerase activity [GO:0003755]		protein folding [GO:0006457]; protein peptidyl-prolyl isomerization [GO:0000413]		nucl	GLOB	0
ENSOARP00000015159	W5PXH5	CWF19 like cell cycle control factor 1	CWF19L1					mito	SP	0
ENSOARP00000017014	W5Q2S6	CXADR Ig-like cell adhesion molecule	CXADR		membrane [GO:0016020]			cyto	SP+TM	1
ENSOARP00000006648	W5P893	CXXC motif containing zinc binding protein	CZIB	zinc ion binding [GO:0008270]				extr	GLOB	0
ENSOARP00000009069	W5PF54	Cyclin dependent kinase 3	CDK3	ATP binding [GO:0005524]; protein serine/threonine kinase activity [GO:0004674]		protein phosphorylation [GO:0006468]		cyto	GLOB	0
ENSOARP00000017570	W5Q4D0	Cyclin G associated kinase	GAK	ATP binding [GO:0005524]; protein kinase activity [GO:0004672]	cytoplasm [GO:0005737]	protein phosphorylation [GO:0006468]		plas	SP	0
ENSOARP00000000504	W5NQR4	Cyclin K	CCNK	cyclin-dependent protein serine/threonine kinase regulator activity [GO:0016538]		regulation of transcription by RNA polymerase II [GO:0006357]		nucl	GLOB	0
ENSOARP00000002796	B6E1W2	Cyclin-dependent kinase 5	Cdk5 CDK5	ATP binding [GO:0005524]; protein serine/threonine kinase activity [GO:0004674]		protein phosphorylation [GO:0006468]		nucl	TM	1
ENSOARP00000006130	W5P6S6	Cyclin-dependent kinase 7 (EC 2.7.11.22) (EC 2.7.11.23) (Cell division protein kinase 7)	CDK7	ATP binding [GO:0005524]; cyclin-dependent protein serine/threonine kinase activity [GO:0004693]; RNA polymerase II CTD heptapeptide repeat kinase activity [GO:0008353]	transcription factor TFIIK complex [GO:0070985]	protein phosphorylation [GO:0006468]		mito	GLOB	0
ENSOARP00000017106	W5Q318	Cyclin-H	CCNH	cyclin-dependent protein serine/threonine kinase regulator activity [GO:0016538]; RNA polymerase II general transcription initiation factor activity [GO:0016251]	CAK-ERCC2 complex [GO:0070516]; cyclin-dependent protein kinase activating kinase holoenzyme complex [GO:0019907]; transcription factor TFIIH core complex [GO:0000439]; transcription factor TFIIK complex [GO:0070985]	protein stabilization [GO:0050821]; regulation of cyclin-dependent protein serine/threonine kinase activity [GO:0000079]; regulation of G1/S transition of mitotic cell cycle [GO:2000045]; regulation of transcription by RNA polymerase II [GO:0006357]; transcription initiation at RNA polymerase II promoter [GO:0006367]		mito	GLOB	0
ENSOARP00000011930	W5PNA4	Cystathionine beta-synthase (EC 4.2.1.22)	CBS	ATP binding [GO:0005524]; cystathionine beta-synthase activity [GO:0004122]	cytoplasm [GO:0005737]	cysteine biosynthetic process from serine [GO:0006535]; cysteine biosynthetic process via cystathionine [GO:0019343]		pero	TM	0
ENSOARP00000012862	W5PQY4	Cystathionine gamma-lyase (EC 4.4.1.1) (Cysteine-protein sulfhydrase) (Gamma-cystathionase)	CTH	cystathionine gamma-lyase activity [GO:0004123]; L-cysteine desulfhydrase activity [GO:0080146]; L-cystine L-cysteine-lyase (deaminating) [GO:0044540]; pyridoxal phosphate binding [GO:0030170]		cysteine biosynthetic process [GO:0019344]; transsulfuration [GO:0019346]		nucl	GLOB	0
ENSOARP00000021604	W5QFV6	Cystatin A	CSTA	cysteine-type endopeptidase inhibitor activity [GO:0004869]; protease binding [GO:0002020]	cornified envelope [GO:0001533]; cytosol [GO:0005829]; extracellular space [GO:0005615]; nucleoplasm [GO:0005654]; peptidase inhibitor complex [GO:1904090]	cell-cell adhesion [GO:0098609]; keratinocyte differentiation [GO:0030216]; negative regulation of peptidase activity [GO:0010466]; peptide cross-linking [GO:0018149]		nucl	GLOB	0
ENSOARP00000006642	W5P887	Cystatin C	CST3	cysteine-type endopeptidase inhibitor activity [GO:0004869]				extr	SP	1
ENSOARP00000012223	W5PP47	Cystatin domain-containing protein		cysteine-type endopeptidase inhibitor activity [GO:0004869]	cytoplasm [GO:0005737]	negative regulation of peptidase activity [GO:0010466]		cyto	GLOB	0
ENSOARP00000001404	W5NTB3	Cystatin E/M	CST6	cysteine-type endopeptidase inhibitor activity [GO:0004869]	cornified envelope [GO:0001533]	epidermis development [GO:0008544]		extr	SP	0
ENSOARP00000020068	W5QBH1	Cysteine and glycine rich protein 1		metal ion binding [GO:0046872]				nucl	GLOB	0
ENSOARP00000016007	W5PZX1	Cysteine and glycine rich protein 2	CSRP2	metal ion binding [GO:0046872]				nucl	GLOB	0
ENSOARP00000003415	W5NZ17	Cysteine and histidine-rich domain-containing protein 1 (CHORD domain-containing protein 1)	CHORDC1	metal ion binding [GO:0046872]				extr	GLOB	0
ENSOARP00000018917	W5Q875	Cysteine protease (EC 3.4.22.-)	ATG4B	Atg8-specific peptidase activity [GO:0019786]	cytoplasm [GO:0005737]	autophagy [GO:0006914]; protein transport [GO:0015031]; proteolysis [GO:0006508]		cyto	GLOB	0
ENSOARP00000011851	W5PN26	Cysteine rich secretory protein LCCL domain containing 2	CRISPLD2		extracellular region [GO:0005576]			nucl	GLOB	0
ENSOARP00000017905	W5Q5B5	Cysteine sulfinic acid decarboxylase	CSAD	carboxy-lyase activity [GO:0016831]; pyridoxal phosphate binding [GO:0030170]		carboxylic acid metabolic process [GO:0019752]		nucl	GLOB	0
ENSOARP00000013414	D6PX64	Cysteine-rich secretory protein 3	Crisp3 CRISP3		extracellular region [GO:0005576]			extr	SP	0
ENSOARP00000002070	W5NV74	Cysteinyl-tRNA synthetase 1	CARS1	aminoacyl-tRNA ligase activity [GO:0004812]; ATP binding [GO:0005524]; metal ion binding [GO:0046872]		tRNA aminoacylation for protein translation [GO:0006418]		nucl	GLOB	0
ENSOARP00000009878	W5PHG1	Cytidine deaminase (EC 3.5.4.5) (Cytidine aminohydrolase)	CDA	cytidine deaminase activity [GO:0004126]; deoxycytidine deaminase activity [GO:0047844]; zinc ion binding [GO:0008270]				extr	GLOB	0
ENSOARP00000000013	Q5MA65	Cytochrome b	CYTB COB CYB CytB Cytb cytB cytb	metal ion binding [GO:0046872]; ubiquinol-cytochrome-c reductase activity [GO:0008121]	mitochondrial respiratory chain complex III [GO:0005750]	respiratory electron transport chain [GO:0022904]		plas	TM	8
ENSOARP00000020346	W5QC99	Cytochrome b-245, beta polypeptide	CYBB	oxidoreductase activity [GO:0016491]	membrane [GO:0016020]			nucl	GLOB	0
ENSOARP00000005022	C9E8M7	Cytochrome b5 (Cytochrome b5 type A (microsomal))	CYB5 CYB5A	enzyme binding [GO:0019899]; heme binding [GO:0020037]; metal ion binding [GO:0046872]	cytosol [GO:0005829]; endoplasmic reticulum [GO:0005783]; membrane [GO:0016020]			plas	SP+TM	1
ENSOARP00000020189	W5QBU2	Cytochrome b5 domain containing 2			endoplasmic reticulum [GO:0005783]			cyto_nucl	GLOB	0
ENSOARP00000011319	W5PLJ6	Cytochrome b5 heme-binding domain-containing protein			endoplasmic reticulum [GO:0005783]			cyto	GLOB	0
ENSOARP00000003814	W5P066	Cytochrome b5 type B	LOC101121621	heme binding [GO:0020037]; metal ion binding [GO:0046872]	endoplasmic reticulum [GO:0005783]; membrane [GO:0016020]			cyto	TM	1
ENSOARP00000017956	W5Q5G6	Cytochrome b-c1 complex subunit 1, mitochondrial	LOC101110095	metal ion binding [GO:0046872]				mito	GLOB	0
ENSOARP00000013360	A0A8V6VU67	Cytochrome b-c1 complex subunit 10	LOC101119721		mitochondrial respiratory chain complex III [GO:0005750]	mitochondrial electron transport, ubiquinol to cytochrome c [GO:0006122]		mito	TM	1
ENSOARP00000016195	A0A8V6VZ98	Cytochrome b-c1 complex subunit 2, mitochondrial	LOC101102527	metal ion binding [GO:0046872]; metalloendopeptidase activity [GO:0004222]		proteolysis [GO:0006508]		mito	GLOB	0
ENSOARP00000015815	W5PZC9	Cytochrome b-c1 complex subunit 6	LOC101115589		mitochondrial respiratory chain complex III [GO:0005750]	mitochondrial electron transport, ubiquinol to cytochrome c [GO:0006122]		extr	GLOB	0
ENSOARP00000005896	W5P642	Cytochrome b-c1 complex subunit 7			mitochondrial respiratory chain complex III [GO:0005750]	mitochondrial electron transport, ubiquinol to cytochrome c [GO:0006122]		nucl	GLOB	0
ENSOARP00000014181	W5PUP9	Cytochrome b-c1 complex subunit 8 (Complex III subunit 8) (Complex III subunit VIII)	LOC101121420		mitochondrial respiratory chain complex III [GO:0005750]	cerebellar Purkinje cell layer development [GO:0021680]; hippocampus development [GO:0021766]; hypothalamus development [GO:0021854]; midbrain development [GO:0030901]; mitochondrial electron transport, ubiquinol to cytochrome c [GO:0006122]; pons development [GO:0021548]; pyramidal neuron development [GO:0021860]; subthalamus development [GO:0021539]; thalamus development [GO:0021794]		mito	TM	1
ENSOARP00000004779	A0A8V6V3B4	Cytochrome b-c1 complex subunit Rieske, mitochondrial (EC 7.1.1.8)	LOC101113001	2 iron, 2 sulfur cluster binding [GO:0051537]; metal ion binding [GO:0046872]; ubiquinol-cytochrome-c reductase activity [GO:0008121]	mitochondrial inner membrane [GO:0005743]; respirasome [GO:0070469]			mito	GLOB	0
ENSOARP00000022795	P62896	Cytochrome c	CYCS CYC	electron transfer activity [GO:0009055]; heme binding [GO:0020037]; metal ion binding [GO:0046872]	mitochondrial intermembrane space [GO:0005758]; respirasome [GO:0070469]	apoptotic process [GO:0006915]		mito	GLOB	0
ENSOARP00000018630	W5Q7D8	Cytochrome c 2	LOC101103784	electron transfer activity [GO:0009055]; heme binding [GO:0020037]; metal ion binding [GO:0046872]	mitochondrial intermembrane space [GO:0005758]; respirasome [GO:0070469]	apoptotic process [GO:0006915]; hydrogen peroxide metabolic process [GO:0042743]; positive regulation of intrinsic apoptotic signaling pathway [GO:2001244]		mito	GLOB	0
ENSOARP00000018251	W5Q6B1	Cytochrome c oxidase assembly factor 1 homolog	LOC101118606		membrane [GO:0016020]			mito	GLOB	1
ENSOARP00000007197	W5P9T8	Cytochrome c oxidase assembly factor 4 homolog, mitochondrial	LOC101104176		mitochondrial intermembrane space [GO:0005758]	mitochondrial cytochrome c oxidase assembly [GO:0033617]		plas	TM	2
ENSOARP00000003645	W5NZP7	Cytochrome c oxidase assembly factor 6 homolog	LOC101113195		mitochondrion [GO:0005739]; respiratory chain complex IV [GO:0045277]	respiratory chain complex IV assembly [GO:0008535]		extr	GLOB	0
ENSOARP00000005951	W5P697	Cytochrome c oxidase assembly factor 7	LOC101116001		mitochondrial intermembrane space [GO:0005758]; nucleoplasm [GO:0005654]			extr	GLOB	0
ENSOARP00000006319	W5P7B5	Cytochrome c oxidase assembly factor 8			mitochondrial inner membrane [GO:0005743]	intrinsic apoptotic signaling pathway [GO:0097193]		plas	GLOB	0
ENSOARP00000005262	W5P4B0	Cytochrome c oxidase assembly protein COX11, mitochondrial	LOC101118455	copper ion binding [GO:0005507]	mitochondrial inner membrane [GO:0005743]			mito	TM	1
ENSOARP00000018107	A0A6P7DXZ0	Cytochrome c oxidase assembly protein COX14	LOC101119459		mitochondrial membrane [GO:0031966]			extr	TM	1
ENSOARP00000005517	W5P514	Cytochrome c oxidase assembly protein COX20, mitochondrial	LOC101117005		mitochondrial inner membrane [GO:0005743]	mitochondrial cytochrome c oxidase assembly [GO:0033617]		cyto	TM	0
ENSOARP00000005299	A0A8V6V4N3	Cytochrome c oxidase subunit	LOC101121538		mitochondrion [GO:0005739]; respiratory chain complex IV [GO:0045277]			extr	GLOB	0
ENSOARP00000013166	W5PRT7	Cytochrome c oxidase subunit (Cytochrome c oxidase polypeptide VIa)	LOC101117965	oxidoreductase activity [GO:0016491]	mitochondrial respiratory chain complex IV [GO:0005751]	oxidative phosphorylation [GO:0006119]		mito	TM	0
ENSOARP00000000003	O78749	Cytochrome c oxidase subunit 1 (EC 7.1.1.9) (Cytochrome c oxidase polypeptide I)	MT-CO1 COI COXI MTCO1	cytochrome-c oxidase activity [GO:0004129]; heme binding [GO:0020037]; metal ion binding [GO:0046872]	mitochondrial respiratory chain complex III [GO:0005750]; mitochondrial respiratory chain complex IV [GO:0005751]; respiratory chain complex IV [GO:0045277]	oxidative phosphorylation [GO:0006119]		plas	TM	11
ENSOARP00000000004	O78750	Cytochrome c oxidase subunit 2 (EC 7.1.1.9) (Cytochrome c oxidase polypeptide II)	MT-CO2 COII COX2 COXII MTCO2	copper ion binding [GO:0005507]; cytochrome-c oxidase activity [GO:0004129]	mitochondrial respiratory chain complex IV [GO:0005751]; respiratory chain complex IV [GO:0045277]			nucl	TM	2
ENSOARP00000000007	O21619	Cytochrome c oxidase subunit 3 (EC 7.1.1.9) (Cytochrome c oxidase polypeptide III)	MT-CO3 COIII COXIII MTCO3	cytochrome-c oxidase activity [GO:0004129]	mitochondrial respiratory chain complex IV [GO:0005751]; respiratory chain complex IV [GO:0045277]	aerobic electron transport chain [GO:0019646]; respiratory chain complex IV assembly [GO:0008535]		nucl	TM	5
ENSOARP00000012324	W5PPE8	Cytochrome c oxidase subunit 4	LOC101105179		mitochondrial respiratory chain complex IV [GO:0005751]	mitochondrial electron transport, cytochrome c to oxygen [GO:0006123]		mito	TM	1
ENSOARP00000002985	W5NXT8	Cytochrome c oxidase subunit 5A, mitochondrial (Cytochrome c oxidase polypeptide Va)		metal ion binding [GO:0046872]	mitochondrial respiratory chain complex IV [GO:0005751]	mitochondrial electron transport, cytochrome c to oxygen [GO:0006123]		cyto_nucl	GLOB	0
ENSOARP00000014660	W5PW27	Cytochrome c oxidase subunit 5B, mitochondrial (Cytochrome c oxidase polypeptide Vb)	LOC101110664		mitochondrial respiratory chain complex IV [GO:0005751]	mitochondrial electron transport, cytochrome c to oxygen [GO:0006123]		extr	GLOB	0
ENSOARP00000021107	W5QEF9	Cytochrome c oxidase subunit 6C (Cytochrome c oxidase polypeptide VIc)			mitochondrial inner membrane [GO:0005743]	oxidative phosphorylation [GO:0006119]		extr	TM	1
ENSOARP00000016418	W5PXG3	Cytochrome c oxidase subunit 6C (Cytochrome c oxidase polypeptide VIc)			mitochondrial respiratory chain complex IV [GO:0005751]	mitochondrial electron transport, cytochrome c to oxygen [GO:0006123]		mito	TM	1
ENSOARP00000005673	W5P5H0	Cytochrome c oxidase subunit 7A1, mitochondrial	LOC101121285		mitochondrial respiratory chain complex IV [GO:0005751]	mitochondrial electron transport, cytochrome c to oxygen [GO:0006123]		mito	TM	1
ENSOARP00000010982	W5PKK9	Cytochrome c oxidase subunit 7A2, mitochondrial			mitochondrial respiratory chain complex IV [GO:0005751]	mitochondrial electron transport, cytochrome c to oxygen [GO:0006123]		cyto	TM	1
ENSOARP00000011992	W5PNG6	Cytochrome c oxidase subunit 7A2, mitochondrial pseudogene	LOC101112155		mitochondrial respiratory chain complex IV [GO:0005751]	mitochondrial electron transport, cytochrome c to oxygen [GO:0006123]		mito	TM	1
ENSOARP00000008008	W5PC47	Cytochrome c oxidase subunit 7A-related protein, mitochondrial	LOC101115694		mitochondrial respiratory chain complex IV [GO:0005751]; nucleolus [GO:0005730]	mitochondrial electron transport, cytochrome c to oxygen [GO:0006123]		cyto_nucl	TM	1
ENSOARP00000018281	A0A6P7E5B2	Cytochrome c oxidase subunit 7C, mitochondrial (Cytochrome c oxidase polypeptide VIIc)	LOC114115573		mitochondrial respiratory chain complex IV [GO:0005751]	mitochondrial electron transport, cytochrome c to oxygen [GO:0006123]		mito	TM	1
ENSOARP00000016145	A0A8V6VZ54	Cytochrome c1, heme protein, mitochondrial	LOC101113599	electron transfer activity [GO:0009055]; heme binding [GO:0020037]; metal ion binding [GO:0046872]	mitochondrial inner membrane [GO:0005743]; respirasome [GO:0070469]			mito	TM	1
ENSOARP00000020339	W5QC92	Cytochrome P450 (EC 1.14.14.-)	LOC101105651	heme binding [GO:0020037]; iron ion binding [GO:0005506]; oxidoreductase activity, acting on paired donors, with incorporation or reduction of molecular oxygen, reduced flavin or flavoprotein as one donor, and incorporation of one atom of oxygen [GO:0016712]	endoplasmic reticulum membrane [GO:0005789]			E.R.	TM	2
ENSOARP00000002830	W5NXD3	Cytochrome P450 (EC 1.14.14.-)	LOC101112384	heme binding [GO:0020037]; iron ion binding [GO:0005506]; oxidoreductase activity, acting on paired donors, with incorporation or reduction of molecular oxygen, reduced flavin or flavoprotein as one donor, and incorporation of one atom of oxygen [GO:0016712]	endoplasmic reticulum membrane [GO:0005789]			extr	GLOB	0
ENSOARP00000019487	W5Q9U4	Cytochrome P450 20A1	LOC101104050	heme binding [GO:0020037]; iron ion binding [GO:0005506]; monooxygenase activity [GO:0004497]; oxidoreductase activity, acting on paired donors, with incorporation or reduction of molecular oxygen [GO:0016705]				E.R.	GLOB	2
ENSOARP00000001630	W5NTY6	Cytochrome P450 26A1	LOC101103439	all-trans retinoic acid 18-hydroxylase activity [GO:0062183]; heme binding [GO:0020037]; iron ion binding [GO:0005506]; oxidoreductase activity, acting on paired donors, with incorporation or reduction of molecular oxygen, NAD(P)H as one donor, and incorporation of one atom of oxygen [GO:0016709]; retinoic acid 4-hydroxylase activity [GO:0008401]; retinoic acid binding [GO:0001972]	membrane [GO:0016020]	retinoic acid catabolic process [GO:0034653]; xenobiotic metabolic process [GO:0006805]		E.R.	GLOB	2
ENSOARP00000005188	W5P436	Cytochrome P450 2C19-like	LOC101106641	heme binding [GO:0020037]; iron ion binding [GO:0005506]; monooxygenase activity [GO:0004497]; oxidoreductase activity, acting on paired donors, with incorporation or reduction of molecular oxygen [GO:0016705]	membrane [GO:0016020]			plas	TM	1
ENSOARP00000005862	W5P608	Cytochrome P450 2C31-like	LOC101107486	heme binding [GO:0020037]; iron ion binding [GO:0005506]; monooxygenase activity [GO:0004497]; oxidoreductase activity, acting on paired donors, with incorporation or reduction of molecular oxygen [GO:0016705]	membrane [GO:0016020]			extr	SP	0
ENSOARP00000007605	W5PAZ4	Cytochrome P450 2F3	LOC101121539	heme binding [GO:0020037]; iron ion binding [GO:0005506]; monooxygenase activity [GO:0004497]; oxidoreductase activity, acting on paired donors, with incorporation or reduction of molecular oxygen [GO:0016705]; oxygen binding [GO:0019825]	membrane [GO:0016020]			extr	SP+TM	1
ENSOARP00000009239	W5PFM4	Cytochrome P450 2J2-like	LOC101121563	heme binding [GO:0020037]; iron ion binding [GO:0005506]; oxidoreductase activity, acting on paired donors, with incorporation or reduction of molecular oxygen, reduced flavin or flavoprotein as one donor, and incorporation of one atom of oxygen [GO:0016712]	membrane [GO:0016020]			E.R.	TM	2
ENSOARP00000009341	W5PFX6	Cytochrome P450 2J2-like	LOC101121820	heme binding [GO:0020037]; iron ion binding [GO:0005506]; oxidoreductase activity, acting on paired donors, with incorporation or reduction of molecular oxygen, reduced flavin or flavoprotein as one donor, and incorporation of one atom of oxygen [GO:0016712]	membrane [GO:0016020]			plas	TM	10
ENSOARP00000019624	W5QA81	Cytochrome P450 3A (EC 1.14.14.-)	CYP3A24	heme binding [GO:0020037]; iron ion binding [GO:0005506]; oxidoreductase activity, acting on paired donors, with incorporation or reduction of molecular oxygen, reduced flavin or flavoprotein as one donor, and incorporation of one atom of oxygen [GO:0016712]	endoplasmic reticulum membrane [GO:0005789]			E.R.	GLOB	2
ENSOARP00000008126	W5PCG4	Cytochrome P450 family 2 subfamily S member 1		heme binding [GO:0020037]; iron ion binding [GO:0005506]; monooxygenase activity [GO:0004497]; oxidoreductase activity, acting on paired donors, with incorporation or reduction of molecular oxygen [GO:0016705]	membrane [GO:0016020]			cyto_nucl	TM	2
ENSOARP00000002874	W5NXH7	Cytochrome P450 family 4 subfamily F member 8		heme binding [GO:0020037]; iron ion binding [GO:0005506]; monooxygenase activity [GO:0004497]; oxidoreductase activity, acting on paired donors, with incorporation or reduction of molecular oxygen [GO:0016705]	membrane [GO:0016020]			cyto	GLOB	0
ENSOARP00000009379	W5PG14	Cytochrome P450, family 2, subfamily J	CYP2J	heme binding [GO:0020037]; iron ion binding [GO:0005506]; oxidoreductase activity, acting on paired donors, with incorporation or reduction of molecular oxygen, reduced flavin or flavoprotein as one donor, and incorporation of one atom of oxygen [GO:0016712]	membrane [GO:0016020]			E.R.	SP+TM	1
ENSOARP00000007399	W5PAE0	Cytoglobin	CYGB	heme binding [GO:0020037]; iron ion binding [GO:0005506]; oxygen binding [GO:0019825]; oxygen carrier activity [GO:0005344]				cyto_nucl	GLOB	0
ENSOARP00000016947	W5Q2K9	Cytoplasmic FMR1-interacting protein	CYFIP1	small GTPase binding [GO:0031267]	cytoplasm [GO:0005737]	regulation of actin filament polymerization [GO:0030833]		cyto	GLOB	0
ENSOARP00000017906	W5Q5B6	Cytoplasmic polyadenylation element binding protein 3	CPEB3	mRNA 3'-UTR binding [GO:0003730]; translation regulator activity [GO:0045182]				cyto	GLOB	0
ENSOARP00000018632	W5Q7E0	Cytoskeleton associated protein 4	CKAP4		membrane [GO:0016020]			plas	TM	1
ENSOARP00000004521	W5P272	Cytoskeleton associated protein 5	CKAP5	microtubule plus end polymerase [GO:0061863]; microtubule plus-end binding [GO:0051010]	cytoplasm [GO:0005737]; kinetochore [GO:0000776]	establishment or maintenance of microtubule cytoskeleton polarity [GO:0030951]; microtubule polymerization [GO:0046785]; regulation of cellular component organization [GO:0051128]; spindle organization [GO:0007051]		plas	TM	0
ENSOARP00000003650	W5NZQ2	Cytosol aminopeptidase (EC 3.4.11.1) (EC 3.4.11.5) (EC 3.4.13.23) (Cysteinylglycine-S-conjugate dipeptidase) (Leucine aminopeptidase 3) (Leucyl aminopeptidase) (Proline aminopeptidase) (Prolyl aminopeptidase)	LAP3	manganese ion binding [GO:0030145]; metalloaminopeptidase activity [GO:0070006]	cytoplasm [GO:0005737]	proteolysis [GO:0006508]		mito	GLOB	0
ENSOARP00000018027	W5Q5N7	Cytosolic 5'-nucleotidase 1B-like	LOC101102216					extr	GLOB	0
ENSOARP00000005908	W5P654	Cytosolic beta-glucosidase	LOC101103396	hydrolase activity, hydrolyzing O-glycosyl compounds [GO:0004553]		carbohydrate metabolic process [GO:0005975]		cysk	GLOB	0
ENSOARP00000022309	W5QHV9	Cytosolic iron-sulfur assembly component 2A	CIAO2A			chromosome segregation [GO:0007059]; protein maturation by [4Fe-4S] cluster transfer [GO:0106035]		extr	GLOB	0
ENSOARP00000004864	W5P364	Cytosolic iron-sulfur assembly component 2A pseudogene	LOC101112243			chromosome segregation [GO:0007059]; protein maturation by [4Fe-4S] cluster transfer [GO:0106035]		mito	GLOB	0
ENSOARP00000015394	W5PY60	Cytospin-A	SPECC1L		cytoplasm [GO:0005737]; gap junction [GO:0005921]; spindle [GO:0005819]	cell cycle [GO:0007049]; cell division [GO:0051301]		nucl	GLOB	0
ENSOARP00000018894	W5Q852	D-2-hydroxyglutarate dehydrogenase	D2HGDH	catalytic activity [GO:0003824]; FAD binding [GO:0071949]				mito	GLOB	0
ENSOARP00000021923	W5QGS4	D-3-phosphoglycerate dehydrogenase (EC 1.1.1.95)	PHGDH	NAD binding [GO:0051287]; phosphoglycerate dehydrogenase activity [GO:0004617]		L-serine biosynthetic process [GO:0006564]		cyto	GLOB	0
ENSOARP00000015481	W5PYE7	DAB2 interacting protein	DAB2IP	GTPase activator activity [GO:0005096]		regulation of GTPase activity [GO:0043087]		nucl	GLOB	0
ENSOARP00000001158	W5NSL8	D-aminoacyl-tRNA deacylase (EC 3.1.1.96)		D-aminoacyl-tRNA deacylase activity [GO:0051499]; tRNA binding [GO:0000049]	cytoplasm [GO:0005737]			mito	GLOB	0
ENSOARP00000006775	W5P8M0	D-aminoacyl-tRNA deacylase (EC 3.1.1.96)	DTD2	Ala-tRNA(Thr) hydrolase activity [GO:0106105]; D-tyrosyl-tRNA(Tyr) deacylase activity [GO:0051500]	cytoplasm [GO:0005737]			mito	GLOB	0
ENSOARP00000012569	W5PQ42	DAZ associated protein 1	DAZAP1	RNA binding [GO:0003723]				nucl	GLOB	0
ENSOARP00000022205	W5QHK5	DCN1-like protein (Defective in cullin neddylation protein 1-like protein)	DCUN1D1					cyto	GLOB	0
ENSOARP00000014233	W5PUV1	DDB1 and CUL4 associated factor 7	DCAF7		Cul4-RING E3 ubiquitin ligase complex [GO:0080008]; cytosol [GO:0005829]; nuclear body [GO:0016604]; nuclear matrix [GO:0016363]			cyto	GLOB	0
ENSOARP00000009192	W5PFH7	DDB1 and CUL4 associated factor 8	DCAF8		nucleus [GO:0005634]			extr	SP	0
ENSOARP00000017425	W5Q3Y6	DDB1- and CUL4-associated factor 13 (WD repeat and SOF domain-containing protein 1)	DCAF13		nucleolus [GO:0005730]	protein ubiquitination [GO:0016567]		cyto	GLOB	0
ENSOARP00000014619	W5PVY6	D-dopachrome decarboxylase						mito	GLOB	0
ENSOARP00000002591	W5NWP4	DEAD-box helicase 3 X-linked	DDX3X	ATP binding [GO:0005524]; ATP hydrolysis activity [GO:0016887]; CTPase activity [GO:0043273]; DNA binding [GO:0003677]; DNA helicase activity [GO:0003678]; eukaryotic initiation factor 4E binding [GO:0008190]; gamma-tubulin binding [GO:0043015]; GTPase activity [GO:0003924]; mRNA 5'-UTR binding [GO:0048027]; poly(A) binding [GO:0008143]; protein serine/threonine kinase activator activity [GO:0043…	cell leading edge [GO:0031252]; centrosome [GO:0005813]; cytoplasmic stress granule [GO:0010494]; cytosolic small ribosomal subunit [GO:0022627]; eukaryotic translation initiation factor 3 complex [GO:0005852]; nucleoplasm [GO:0005654]; plasma membrane [GO:0005886]	cellular response to arsenic-containing substance [GO:0071243]; cellular response to osmotic stress [GO:0071470]; cellular response to virus [GO:0098586]; chromosome segregation [GO:0007059]; cytosolic ribosome assembly [GO:0042256]; extrinsic apoptotic signaling pathway via death domain receptors [GO:0008625]; innate immune response [GO:0045087]; intrinsic apoptotic signaling pathway [GO:0097193…		nucl	GLOB	0
ENSOARP00000004914	W5P3B4	Death associated protein 3	DAP3		mitochondrial ribosome [GO:0005761]; small ribosomal subunit [GO:0015935]	apoptotic process [GO:0006915]		mito	GLOB	0
ENSOARP00000008142	W5PCI0	Debranching RNA lariats 1	DBR1	RNA lariat debranching enzyme activity [GO:0008419]	nucleus [GO:0005634]	mRNA processing [GO:0006397]		nucl	GLOB	0
ENSOARP00000002474	W5NWC7	Decapping nuclease (EC 3.6.1.-)	DXO	exonuclease activity [GO:0004527]; metal ion binding [GO:0046872]; nucleotide binding [GO:0000166]; RNA binding [GO:0003723]	nucleus [GO:0005634]	RNA metabolic process [GO:0016070]		nucl	GLOB	0
ENSOARP00000016893	W5Q2F5	Decorin (Bone proteoglycan II)	DCN	extracellular matrix binding [GO:0050840]; glycosaminoglycan binding [GO:0005539]	extracellular region [GO:0005576]	negative regulation of angiogenesis [GO:0016525]; negative regulation of endothelial cell migration [GO:0010596]; negative regulation of vascular endothelial growth factor signaling pathway [GO:1900747]; peptide cross-linking via chondroitin 4-sulfate glycosaminoglycan [GO:0019800]; positive regulation of macroautophagy [GO:0016239]; positive regulation of mitochondrial depolarization [GO:0051901…		extr	SP	0
ENSOARP00000019276	W5Q984	Dedicator of cytokinesis 6	DOCK6	guanyl-nucleotide exchange factor activity [GO:0005085]	cellular anatomical entity [GO:0110165]	small GTPase mediated signal transduction [GO:0007264]		nucl	GLOB	0
ENSOARP00000010005	W5PHT8	Dedicator of cytokinesis 7	DOCK7	guanyl-nucleotide exchange factor activity [GO:0005085]	cellular anatomical entity [GO:0110165]	small GTPase mediated signal transduction [GO:0007264]		cyto_nucl	GLOB	0
ENSOARP00000014138	W5PUK6	Dedicator of cytokinesis 8	DOCK8	guanyl-nucleotide exchange factor activity [GO:0005085]	cellular anatomical entity [GO:0110165]	small GTPase mediated signal transduction [GO:0007264]		plas	GLOB	0
ENSOARP00000017926	W5Q5D6	Dedicator of cytokinesis protein 11	LOC101108113	guanyl-nucleotide exchange factor activity [GO:0005085]		small GTPase mediated signal transduction [GO:0007264]		plas	GLOB	0
ENSOARP00000015926	W5PZP0	Dehydrogenase E1 and transketolase domain containing 1	DHTKD1		endoplasmic reticulum membrane [GO:0005789]	protein transport [GO:0015031]		extr	SP	0
ENSOARP00000020552	W5QCV4	Dehydrogenase/reductase 1	DHRS1	carbonyl reductase (NADPH) activity [GO:0004090]	endoplasmic reticulum [GO:0005783]			extr	GLOB	0
ENSOARP00000019869	W5QAX4	Dehydrogenase/reductase 11	DHRS11	oxidoreductase activity, acting on the CH-OH group of donors, NAD or NADP as acceptor [GO:0016616]				extr	GLOB	1
ENSOARP00000005211	W5P459	Dehydrogenase/reductase 13	DHRS13					nucl	GLOB	0
ENSOARP00000022705	W5QJ03	Dehydrogenase/reductase 7	DHRS7	carbonyl reductase (NADPH) activity [GO:0004090]; NADP-retinol dehydrogenase activity [GO:0052650]	endoplasmic reticulum membrane [GO:0005789]			E.R.	TM	1
ENSOARP00000002572	W5NWM5	Dehydrogenase/reductase 7B	DHRS7B	oxidoreductase activity, acting on the CH-OH group of donors, NAD or NADP as acceptor [GO:0016616]	membrane [GO:0016020]			extr	TM	1
ENSOARP00000004136	W5P137	Dehydrogenase/reductase 9			membrane [GO:0016020]			E.R.	TM	2
ENSOARP00000020691	W5QD93	Dehydrogenase/reductase SDR family member 4	LOC101119050	oxidoreductase activity, acting on the CH-OH group of donors, NAD or NADP as acceptor [GO:0016616]; retinal dehydrogenase activity [GO:0001758]	mitochondrion [GO:0005739]; peroxisome [GO:0005777]	retinal metabolic process [GO:0042574]		mito	GLOB	0
ENSOARP00000008659	W5PDZ5	Dehydrogenase/reductase X-linked		oxidoreductase activity, acting on the CH-OH group of donors, NAD or NADP as acceptor [GO:0016616]				cyto_nucl	GLOB	0
ENSOARP00000011049	W5PKS6	DEK proto-oncogene	DEK	DNA binding [GO:0003677]	nucleus [GO:0005634]	chromatin organization [GO:0006325]		nucl	GLOB	0
ENSOARP00000018411	W5Q6S0	Delta(14)-sterol reductase LBR (EC 1.3.1.70) (3-beta-hydroxysterol Delta (14)-reductase) (C-14 sterol reductase) (Integral nuclear envelope inner membrane protein) (Lamin-B receptor) (Sterol C14-reductase)	LBR	delta14-sterol reductase activity [GO:0050613]; DNA binding [GO:0003677]	endoplasmic reticulum membrane [GO:0005789]; nuclear inner membrane [GO:0005637]	cholesterol biosynthetic process [GO:0006695]		plas	SP+TM	7
ENSOARP00000006765	W5P8L0	Delta-1-pyrroline-5-carboxylate synthase [Includes: Glutamate 5-kinase (GK) (EC 2.7.2.11) (Gamma-glutamyl kinase); Gamma-glutamyl phosphate reductase (GPR) (EC 1.2.1.41) (Glutamate-5-semialdehyde dehydrogenase) (Glutamyl-gamma-semialdehyde dehydrogenase)]	ALDH18A1	ATP binding [GO:0005524]; glutamate 5-kinase activity [GO:0004349]; glutamate-5-semialdehyde dehydrogenase activity [GO:0004350]; identical protein binding [GO:0042802]	mitochondrion [GO:0005739]	citrulline biosynthetic process [GO:0019240]; glutamate metabolic process [GO:0006536]; L-proline biosynthetic process [GO:0055129]; ornithine biosynthetic process [GO:0006592]; phosphorylation [GO:0016310]		mito	GLOB	0
ENSOARP00000006715	W5P8G0	Delta-aminolevulinic acid dehydratase (EC 4.2.1.24)	ALAD	metal ion binding [GO:0046872]; porphobilinogen synthase activity [GO:0004655]		protoporphyrinogen IX biosynthetic process [GO:0006782]		cyto_nucl	GLOB	0
ENSOARP00000015273	W5PXT9	DENN domain containing 4C	DENND4C	guanyl-nucleotide exchange factor activity [GO:0005085]	cytoplasm [GO:0005737]			plas	GLOB	0
ENSOARP00000009129	W5PFB4	Density-regulated protein	DENR	translation initiation factor activity [GO:0003743]				cysk	GLOB	0
ENSOARP00000011074	W5PKV1	deoxyribonuclease II (EC 3.1.22.1)	DNASE2	deoxyribonuclease II activity [GO:0004531]				extr	SP	0
ENSOARP00000005322	W5P4H0	Deoxyribonuclease-1 (EC 3.1.21.1) (Deoxyribonuclease I)	DNASE1L1	actin binding [GO:0003779]; deoxyribonuclease I activity [GO:0004530]	membrane [GO:0016020]; nuclear envelope [GO:0005635]; zymogen granule [GO:0042588]	apoptotic process [GO:0006915]; DNA catabolic process [GO:0006308]		extr	SP	2
ENSOARP00000022606	W5QIN9	Deoxyuridine 5'-triphosphate nucleotidohydrolase (dUTPase) (EC 3.6.1.23) (dUTP pyrophosphatase)	DUT	dUTP diphosphatase activity [GO:0004170]; magnesium ion binding [GO:0000287]		dUMP biosynthetic process [GO:0006226]; dUTP catabolic process [GO:0046081]		nucl	GLOB	0
ENSOARP00000010239	A0A6P3TRX4	Dephospho-CoA kinase domain containing	DCAKD	ATP binding [GO:0005524]; dephospho-CoA kinase activity [GO:0004140]		coenzyme A biosynthetic process [GO:0015937]		mito	TM	1
ENSOARP00000003322	W5NYS4	Derlin	DERL2	signal recognition particle binding [GO:0005047]	early endosome [GO:0005769]; endoplasmic reticulum membrane [GO:0005789]; late endosome [GO:0005770]	endoplasmic reticulum unfolded protein response [GO:0030968]; negative regulation of retrograde protein transport, ER to cytosol [GO:1904153]; positive regulation of cell growth [GO:0030307]; positive regulation of cell population proliferation [GO:0008284]; retrograde protein transport, ER to cytosol [GO:0030970]; suckling behavior [GO:0001967]; ubiquitin-dependent ERAD pathway [GO:0030433]		mito	GLOB	0
ENSOARP00000009905	W5PHI8	Dermatopontin	DPT	extracellular matrix structural constituent [GO:0005201]	extracellular region [GO:0005576]	collagen fibril organization [GO:0030199]; negative regulation of cell population proliferation [GO:0008285]		extr	SP	0
ENSOARP00000021677	W5QG29	Desmin	DES	cytoskeletal protein binding [GO:0008092]; identical protein binding [GO:0042802]	cardiac myofibril [GO:0097512]; fascia adherens [GO:0005916]; intermediate filament [GO:0005882]; neuromuscular junction [GO:0031594]; nucleus [GO:0005634]; sarcolemma [GO:0042383]; Z disc [GO:0030018]	intermediate filament organization [GO:0045109]		mito	GLOB	0
ENSOARP00000007284	W5PA25	Desmocollin 2	DSC2	calcium ion binding [GO:0005509]	desmosome [GO:0030057]; plasma membrane [GO:0005886]	homophilic cell adhesion via plasma membrane adhesion molecules [GO:0007156]		plas	TM	1
ENSOARP00000007323	W5PA64	Desmocollin-3	LOC101116442	calcium ion binding [GO:0005509]	desmosome [GO:0030057]; plasma membrane [GO:0005886]	homophilic cell adhesion via plasma membrane adhesion molecules [GO:0007156]		cyto	SP+TM	1
ENSOARP00000007018	W5P9B0	Desmoglein 1	DSG1	calcium ion binding [GO:0005509]	desmosome [GO:0030057]; plasma membrane [GO:0005886]	homophilic cell adhesion via plasma membrane adhesion molecules [GO:0007156]		cyto	GLOB	0
ENSOARP00000006855	W5P8U8	Desmoglein 2	DSG2	calcium ion binding [GO:0005509]	desmosome [GO:0030057]; plasma membrane [GO:0005886]	homophilic cell adhesion via plasma membrane adhesion molecules [GO:0007156]		cyto	SP+TM	1
ENSOARP00000006927	W5P919	Desmoglein 3	DSG3	calcium ion binding [GO:0005509]	desmosome [GO:0030057]; plasma membrane [GO:0005886]	homophilic cell adhesion via plasma membrane adhesion molecules [GO:0007156]		pero	SP+TM	1
ENSOARP00000018839	W5Q7Z7	Desmoplakin	DSP		cytoskeleton [GO:0005856]	intermediate filament cytoskeleton organization [GO:0045104]		cyto_nucl	GLOB	0
ENSOARP00000018873	W5Q831	Destrin, actin depolymerizing factor		actin binding [GO:0003779]	actin cytoskeleton [GO:0015629]	actin filament depolymerization [GO:0030042]		extr	GLOB	0
ENSOARP00000005607	W5P5A4	Desumoylating isopeptidase 2	DESI2	peptidase activity [GO:0008233]		proteolysis [GO:0006508]		nucl	GLOB	0
ENSOARP00000011078	W5PKV5	Developmentally regulated GTP binding protein 1	DRG1	GTP binding [GO:0005525]; GTPase activity [GO:0003924]; identical protein binding [GO:0042802]; microtubule binding [GO:0008017]; potassium ion binding [GO:0030955]	cytosol [GO:0005829]; nuclear body [GO:0016604]; polysome [GO:0005844]	positive regulation of microtubule polymerization [GO:0031116]; regulation of mitotic spindle assembly [GO:1901673]		cyto	GLOB	0
ENSOARP00000011627	A0A6P3TBM7	Diacylglycerol kinase (DAG kinase) (EC 2.7.1.107)	DGKA	ATP binding [GO:0005524]; calcium ion binding [GO:0005509]; diacylglycerol kinase activity [GO:0004143]		glycerolipid metabolic process [GO:0046486]; protein kinase C-activating G protein-coupled receptor signaling pathway [GO:0007205]		cyto	GLOB	0
ENSOARP00000015100	W5PXB6	Diacylglycerol O-acyltransferase 1	DGAT1	O-acyltransferase activity [GO:0008374]	endoplasmic reticulum membrane [GO:0005789]			mito	GLOB	0
ENSOARP00000000661	W5NR71	Diaphanous related formin 1	DIAPH1	actin binding [GO:0003779]; small GTPase binding [GO:0031267]		actin cytoskeleton organization [GO:0030036]		nucl	GLOB	0
ENSOARP00000013382	W5PSF3	Diazepam binding inhibitor, acyl-CoA binding protein		fatty-acyl-CoA binding [GO:0000062]				cyto	GLOB	0
ENSOARP00000011895	W5PN69	Dihydrodiol dehydrogenase 3	LOC101109111	oxidoreductase activity [GO:0016491]				cyto	GLOB	0
ENSOARP00000010469	W5PJ49	Dihydrodiol dehydrogenase 3-like	LOC101106610	oxidoreductase activity [GO:0016491]				mito	GLOB	0
ENSOARP00000010959	W5PKI7	Dihydrodiol dehydrogenase 3-like	LOC101107119	oxidoreductase activity [GO:0016491]				cyto_nucl	GLOB	0
ENSOARP00000010758	W5PJY7	Dihydrodiol dehydrogenase 3-like	LOC101107541	oxidoreductase activity [GO:0016491]				cyto	GLOB	0
ENSOARP00000012316	A0A6P7EN58	Dihydrodiol dehydrogenase 3-like	LOC101109377	oxidoreductase activity [GO:0016491]				cyto	GLOB	0
ENSOARP00000012500	W5PPX3	Dihydrodiol dehydrogenase 3-like	LOC101109633	oxidoreductase activity [GO:0016491]				cyto	GLOB	0
ENSOARP00000013374	W5PSE5	Dihydrodiol dehydrogenase 3-like	LOC101110434	oxidoreductase activity [GO:0016491]				cyto	GLOB	0
ENSOARP00000011699	W5PMM4	Dihydrodiol dehydrogenase 3-like	LOC106990122	oxidoreductase activity [GO:0016491]				cyto	GLOB	0
ENSOARP00000019444	W5Q9Q2	Dihydrolipoamide acetyltransferase component of pyruvate dehydrogenase complex (EC 2.3.1.-)		acyltransferase activity [GO:0016746]	mitochondrial matrix [GO:0005759]			mito	GLOB	0
ENSOARP00000020133	W5QBN6	Dihydrolipoamide acetyltransferase component of pyruvate dehydrogenase complex (EC 2.3.1.-)	PDHX	acyltransferase activity [GO:0016746]	mitochondrial matrix [GO:0005759]; pyruvate dehydrogenase complex [GO:0045254]	acetyl-CoA biosynthetic process from pyruvate [GO:0006086]		mito	GLOB	0
ENSOARP00000007650	W5PB39	Dihydrolipoyl dehydrogenase (EC 1.8.1.4)	DLD	dihydrolipoyl dehydrogenase activity [GO:0004148]; flavin adenine dinucleotide binding [GO:0050660]; pyruvate dehydrogenase (NAD+) activity [GO:0034604]	acetyltransferase complex [GO:1902493]; acrosomal matrix [GO:0043159]; mitochondrial alpha-ketoglutarate dehydrogenase complex [GO:0005947]; mitochondrial pyruvate dehydrogenase complex [GO:0005967]; motile cilium [GO:0031514]; nucleus [GO:0005634]; oxoglutarate dehydrogenase complex [GO:0045252]	branched-chain amino acid catabolic process [GO:0009083]; gastrulation [GO:0007369]; histone succinylation [GO:0106077]; mitochondrial electron transport, NADH to ubiquinone [GO:0006120]; proteolysis [GO:0006508]; regulation of membrane potential [GO:0042391]; sperm capacitation [GO:0048240]		mito	GLOB	0
ENSOARP00000001570	W5NTS6	Dihydrolipoyllysine-residue succinyltransferase component of 2-oxoglutarate dehydrogenase complex, mitochondrial (EC 2.3.1.61) (E2K)	DLST	dihydrolipoyllysine-residue succinyltransferase activity [GO:0004149]	mitochondrial matrix [GO:0005759]; oxoglutarate dehydrogenase complex [GO:0045252]	L-lysine catabolic process to acetyl-CoA via saccharopine [GO:0033512]; tricarboxylic acid cycle [GO:0006099]		mito	GLOB	0
ENSOARP00000004015	W5P0R7	Dihydroorotate dehydrogenase (quinone), mitochondrial (EC 1.3.5.2)	DHODH	dihydroorotate dehydrogenase (quinone) activity [GO:0106430]	cytoplasm [GO:0005737]; membrane [GO:0016020]	'de novo' pyrimidine nucleobase biosynthetic process [GO:0006207]; 'de novo' UMP biosynthetic process [GO:0044205]		mito	GLOB	1
ENSOARP00000010474	W5PJ54	Dihydropyrimidinase like 2	DPYSL2	hydrolase activity, acting on carbon-nitrogen (but not peptide) bonds [GO:0016810]	cytoplasm [GO:0005737]			cyto_nucl	GLOB	0
ENSOARP00000003852	W5P0A4	Dihydropyrimidinase like 3	DPYSL3	hydrolase activity, acting on carbon-nitrogen (but not peptide) bonds [GO:0016810]	cytoplasm [GO:0005737]			cyto	GLOB	0
ENSOARP00000018831	W5Q7Y9	Dihydropyrimidine dehydrogenase [NADP(+)] (DHPDHase) (DPD) (EC 1.3.1.2) (Dihydrothymine dehydrogenase) (Dihydrouracil dehydrogenase)	DPYD	4 iron, 4 sulfur cluster binding [GO:0051539]; dihydropyrimidine dehydrogenase (NADP+) activity [GO:0017113]; metal ion binding [GO:0046872]; nucleotide binding [GO:0000166]	cytoplasm [GO:0005737]	beta-alanine biosynthetic process [GO:0019483]		plas	GLOB	0
ENSOARP00000015368	W5PY34	dimethylargininase (EC 3.5.3.18)	DDAH1	dimethylargininase activity [GO:0016403]; metal ion binding [GO:0046872]				extr	SP+TM	1
ENSOARP00000005925	W5P671	dimethylargininase (EC 3.5.3.18)	DDAH2	dimethylargininase activity [GO:0016403]				cyto	GLOB	0
ENSOARP00000004269	W5P1H0	Dipeptidyl peptidase 1 (EC 3.4.14.1) (Cathepsin C) (Cathepsin J) (Dipeptidyl peptidase I) (Dipeptidyl transferase)	CTSC	cysteine-type peptidase activity [GO:0008234]; dipeptidyl-peptidase activity [GO:0008239]	lysosome [GO:0005764]	proteolysis [GO:0006508]		extr	SP	0
ENSOARP00000006013	W5P6F9	Dipeptidyl peptidase 3 (EC 3.4.14.4) (Dipeptidyl aminopeptidase III) (Dipeptidyl peptidase III)	DPP3	aminopeptidase activity [GO:0004177]; dipeptidyl-peptidase activity [GO:0008239]; metal ion binding [GO:0046872]; metalloexopeptidase activity [GO:0008235]	cytoplasm [GO:0005737]	proteolysis [GO:0006508]		cyto	GLOB	0
ENSOARP00000006914	W5P906	Dipeptidyl peptidase 4 (EC 3.4.14.5) (Dipeptidyl peptidase IV) (T-cell activation antigen CD26)	DPP4	dipeptidyl-peptidase activity [GO:0008239]; serine-type endopeptidase activity [GO:0004252]	anchoring junction [GO:0070161]; apical plasma membrane [GO:0016324]; lamellipodium membrane [GO:0031258]; membrane raft [GO:0045121]	cell adhesion [GO:0007155]; proteolysis [GO:0006508]		extr	TM	1
ENSOARP00000012527	W5PQ00	Direct IAP-binding protein with low pI (Second mitochondria-derived activator of caspase)	DIABLO		mitochondrion [GO:0005739]	activation of cysteine-type endopeptidase activity involved in apoptotic process [GO:0006919]; apoptotic process [GO:0006915]		mito	GLOB	0
ENSOARP00000022289	A0A6P7DQU3	DIS3-like exonuclease 2 (EC 3.1.13.-)	DIS3L2	3'-5'-RNA exonuclease activity [GO:0000175]; metal ion binding [GO:0046872]; RNA binding [GO:0003723]	organelle membrane [GO:0031090]; P-body [GO:0000932]	cell cycle [GO:0007049]; cell division [GO:0051301]; miRNA catabolic process [GO:0010587]; nuclear-transcribed mRNA catabolic process, exonucleolytic, 3'-5' [GO:0034427]; polyuridylation-dependent mRNA catabolic process [GO:1990074]		cyto_nucl	GLOB	0
ENSOARP00000018838	W5Q7Z6	Disco interacting protein 2 homolog B	DIP2B					plas	GLOB	0
ENSOARP00000016933	W5Q2J5	Disco interacting protein 2 homolog C	DIP2C					plas	GLOB	0
ENSOARP00000021884	A0A6P7D2W5	Discs large MAGUK scaffold protein 1 (disks large homolog 1 isoform X3)	DLG1		bicellular tight junction [GO:0005923]; plasma membrane [GO:0005886]			nucl	GLOB	0
ENSOARP00000005556	W5P553	Discs large MAGUK scaffold protein 2	DLG2		cellular anatomical entity [GO:0110165]			nucl	GLOB	0
ENSOARP00000016890	W5Q2F2	Discs large MAGUK scaffold protein 3			cellular anatomical entity [GO:0110165]			cyto	GLOB	0
ENSOARP00000022694	W5QIZ2	Dishevelled associated activator of morphogenesis 1	DAAM1	actin binding [GO:0003779]; small GTPase binding [GO:0031267]		actin cytoskeleton organization [GO:0030036]		cyto	GLOB	0
ENSOARP00000007847	W5PBN6	Distal membrane arm assembly complex 2	DMAC2					mito	GLOB	0
ENSOARP00000022177	W5QHH7	Distal membrane arm assembly complex 2 like	DMAC2L					cyto	GLOB	0
ENSOARP00000006146	W5P6U2	Divergent protein kinase domain 2A			extracellular region [GO:0005576]			nucl	GLOB	0
ENSOARP00000020908	A0A6P3E5H8	DNA damage regulated autophagy modulator 2 (DNA damage-regulated autophagy modulator protein 2 isoform X1)	DRAM2		membrane [GO:0016020]			plas	SP+TM	6
ENSOARP00000012561	W5PQ34	DNA damage-binding protein 1 (Damage-specific DNA-binding protein 1)	DDB1	nucleic acid binding [GO:0003676]	nucleus [GO:0005634]	DNA repair [GO:0006281]; proteasome-mediated ubiquitin-dependent protein catabolic process [GO:0043161]; protein ubiquitination [GO:0016567]		cyto	GLOB	0
ENSOARP00000014409	W5PVC6	DNA helicase (EC 3.6.4.12)	CHD5	ATP binding [GO:0005524]; ATP-dependent chromatin remodeler activity [GO:0140658]; DNA binding [GO:0003677]; helicase activity [GO:0004386]; hydrolase activity [GO:0016787]; metal ion binding [GO:0046872]	nucleus [GO:0005634]			nucl	GLOB	0
ENSOARP00000019028	W5Q8I6	DNA polymerase delta interacting protein 2	POLDIP2	DNA binding [GO:0003677]				cyto_nucl	GLOB	0
ENSOARP00000015188	W5PXK4	DNA replication licensing factor MCM3 (EC 3.6.4.12)	MCM3	ATP binding [GO:0005524]; ATP hydrolysis activity [GO:0016887]; DNA binding [GO:0003677]; helicase activity [GO:0004386]	centrosome [GO:0005813]; CMG complex [GO:0071162]; MCM complex [GO:0042555]; organelle membrane [GO:0031090]; perinuclear region of cytoplasm [GO:0048471]	cell cycle [GO:0007049]; DNA replication initiation [GO:0006270]; DNA unwinding involved in DNA replication [GO:0006268]		nucl	GLOB	0
ENSOARP00000016405	W5Q119	DNA topoisomerase (EC 5.6.2.1)	TOP3B	DNA binding [GO:0003677]; DNA topoisomerase type I (single strand cut, ATP-independent) activity [GO:0003917]		DNA topological change [GO:0006265]		mito	GLOB	0
ENSOARP00000015382	W5PY48	DNA topoisomerase 2 (EC 5.6.2.2)	TOP2A	ATP binding [GO:0005524]; DNA binding [GO:0003677]; DNA topoisomerase type II (double strand cut, ATP-hydrolyzing) activity [GO:0003918]; metal ion binding [GO:0046872]	nucleolus [GO:0005730]; nucleoplasm [GO:0005654]	DNA topological change [GO:0006265]		nucl	GLOB	0
ENSOARP00000004580	W5P2D1	DNA topoisomerase 2 (EC 5.6.2.2)	TOP2B	ATP binding [GO:0005524]; DNA binding [GO:0003677]; DNA topoisomerase type II (double strand cut, ATP-hydrolyzing) activity [GO:0003918]; metal ion binding [GO:0046872]	nucleolus [GO:0005730]; nucleoplasm [GO:0005654]	DNA topological change [GO:0006265]		nucl	GLOB	0
ENSOARP00000001472	W5NTI0	DNA topoisomerase I (EC 5.6.2.1) (DNA topoisomerase 1)	TOP1	DNA binding [GO:0003677]; DNA topoisomerase type I (single strand cut, ATP-independent) activity [GO:0003917]	chromosome [GO:0005694]; nucleus [GO:0005634]	DNA topological change [GO:0006265]		cyto	GLOB	0
ENSOARP00000001967	W5NUX2	DNA-(apurinic or apyrimidinic site) endonuclease (EC 3.1.-.-)		DNA binding [GO:0003677]; endonuclease activity [GO:0004519]; metal ion binding [GO:0046872]	mitochondrion [GO:0005739]; nucleus [GO:0005634]	DNA recombination [GO:0006310]; DNA repair [GO:0006281]		nucl	GLOB	0
ENSOARP00000021201	W5QEQ3	DNA-(apurinic or apyrimidinic site) endonuclease (EC 3.1.-.-)	APEX1	DNA binding [GO:0003677]; endonuclease activity [GO:0004519]; metal ion binding [GO:0046872]	mitochondrion [GO:0005739]; nucleus [GO:0005634]	DNA recombination [GO:0006310]; DNA repair [GO:0006281]		cyto_nucl	GLOB	0
ENSOARP00000011788	W5PMW3	DNA-directed RNA polymerase II subunit E (RPB5 homolog)	POLR2E	DNA binding [GO:0003677]; DNA-directed 5'-3' RNA polymerase activity [GO:0003899]	RNA polymerase II, core complex [GO:0005665]; RPAP3/R2TP/prefoldin-like complex [GO:1990062]	transcription by RNA polymerase II [GO:0006366]		cyto	GLOB	0
ENSOARP00000022424	W5QI73	DNA-directed RNA polymerase II subunit GRINL1A (DNA-directed RNA polymerase II subunit M) (Glutamate receptor-like protein 1A)	POLR2M		RNA polymerase II, holoenzyme [GO:0016591]			nucl	GLOB	0
ENSOARP00000018236	W5Q696	DNA-directed RNA polymerase subunit	POLR2G	DNA binding [GO:0003677]	DNA-directed RNA polymerase complex [GO:0000428]; nucleus [GO:0005634]; organelle membrane [GO:0031090]	DNA-templated transcription initiation [GO:0006352]		cyto	GLOB	0
ENSOARP00000022467	W5QIB5	DNA-directed RNA polymerase subunit beta (EC 2.7.7.6)	POLR1B	DNA binding [GO:0003677]; DNA-directed 5'-3' RNA polymerase activity [GO:0003899]; ribonucleoside binding [GO:0032549]	DNA-directed RNA polymerase complex [GO:0000428]; nucleus [GO:0005634]	DNA-templated transcription [GO:0006351]		extr	SP	0
ENSOARP00000005956	W5P6A2	DNA-directed RNA polymerase subunit beta (EC 2.7.7.6)	POLR2B	DNA binding [GO:0003677]; DNA-directed 5'-3' RNA polymerase activity [GO:0003899]; metal ion binding [GO:0046872]; ribonucleoside binding [GO:0032549]	DNA-directed RNA polymerase complex [GO:0000428]	DNA-templated transcription [GO:0006351]		nucl	GLOB	0
ENSOARP00000008050	A0A6P3EJ63	DNA-directed RNA polymerases I and III subunit RPAC1	POLR1C	DNA binding [GO:0003677]; protein dimerization activity [GO:0046983]; RNA polymerase I activity [GO:0001054]; RNA polymerase III activity [GO:0001056]	DNA-directed RNA polymerase complex [GO:0000428]; nucleus [GO:0005634]			cyto	GLOB	0
ENSOARP00000022121	W5QHC1	DNA-directed RNA polymerases I, II, and III subunit RPABC3	POLR2H	single-stranded DNA binding [GO:0003697]	organelle membrane [GO:0031090]; protein-DNA complex [GO:0032993]; RNA polymerase I complex [GO:0005736]; RNA polymerase II, core complex [GO:0005665]; RNA polymerase III complex [GO:0005666]	transcription by RNA polymerase II [GO:0006366]		plas	TM	9
ENSOARP00000011457	W5PLY3	DnaJ heat shock protein family (Hsp40) member A1		ATP binding [GO:0005524]; Hsp70 protein binding [GO:0030544]; metal ion binding [GO:0046872]; unfolded protein binding [GO:0051082]	membrane [GO:0016020]	protein folding [GO:0006457]; response to heat [GO:0009408]		cyto	GLOB	0
ENSOARP00000017142	W5Q354	DnaJ heat shock protein family (Hsp40) member A2	DNAJA2	Hsp70 protein binding [GO:0030544]; metal ion binding [GO:0046872]; unfolded protein binding [GO:0051082]	membrane [GO:0016020]	protein folding [GO:0006457]		mito	GLOB	0
ENSOARP00000003517	W5NZB9	DnaJ heat shock protein family (Hsp40) member A3	DNAJA3	ATP binding [GO:0005524]; heat shock protein binding [GO:0031072]; metal ion binding [GO:0046872]; unfolded protein binding [GO:0051082]		protein folding [GO:0006457]; response to heat [GO:0009408]		nucl	GLOB	0
ENSOARP00000000763	W5NRH3	DnaJ heat shock protein family (Hsp40) member A4	DNAJA4	ATP binding [GO:0005524]; Hsp70 protein binding [GO:0030544]; metal ion binding [GO:0046872]; unfolded protein binding [GO:0051082]	membrane [GO:0016020]	protein folding [GO:0006457]; response to heat [GO:0009408]		nucl	GLOB	0
ENSOARP00000005841	W5P5Y7	DnaJ heat shock protein family (Hsp40) member B1	DNAJB1	ATPase activator activity [GO:0001671]; ATPase binding [GO:0051117]; Hsp70 protein binding [GO:0030544]; protein folding chaperone [GO:0044183]; transcription corepressor activity [GO:0003714]; transcription regulator inhibitor activity [GO:0140416]; unfolded protein binding [GO:0051082]	cytosol [GO:0005829]; nucleoplasm [GO:0005654]	cellular response to heat [GO:0034605]; chaperone cofactor-dependent protein refolding [GO:0051085]; negative regulation of inclusion body assembly [GO:0090084]; negative regulation of transcription by RNA polymerase II [GO:0000122]; positive regulation of ATP-dependent activity [GO:0032781]		nucl	GLOB	0
ENSOARP00000022058	W5QH58	DnaJ heat shock protein family (Hsp40) member B11	DNAJB11	misfolded protein binding [GO:0051787]; signaling receptor binding [GO:0005102]; unfolded protein binding [GO:0051082]	endoplasmic reticulum [GO:0005783]; extracellular space [GO:0005615]; nucleus [GO:0005634]; protein folding chaperone complex [GO:0101031]	mRNA modification [GO:0016556]; negative regulation of neurogenesis [GO:0050768]; positive regulation of ATP-dependent activity [GO:0032781]; protein folding [GO:0006457]; protein maturation [GO:0051604]		extr	SP	1
ENSOARP00000007687	W5PB76	DnaJ heat shock protein family (Hsp40) member B12	DNAJB12		membrane [GO:0016020]			cyto	TM	1
ENSOARP00000007689	A0A6P7DHM4	DnaJ heat shock protein family (Hsp40) member B12	DNAJB12		membrane [GO:0016020]			cyto	TM	1
ENSOARP00000015059	W5PX75	DnaJ heat shock protein family (Hsp40) member B14	DNAJB14		membrane [GO:0016020]			nucl	TM	0
ENSOARP00000021529	W5QFN1	DnaJ heat shock protein family (Hsp40) member B2	DNAJB2	Hsp70 protein binding [GO:0030544]; unfolded protein binding [GO:0051082]		chaperone-mediated protein folding [GO:0061077]		nucl	GLOB	0
ENSOARP00000014285	W5PV03	DnaJ heat shock protein family (Hsp40) member B4	DNAJB4	unfolded protein binding [GO:0051082]		protein folding [GO:0006457]		nucl	GLOB	0
ENSOARP00000008005	W5PC44	DnaJ heat shock protein family (Hsp40) member B6	DNAJB6	Hsp70 protein binding [GO:0030544]; unfolded protein binding [GO:0051082]		chaperone-mediated protein folding [GO:0061077]		plas	SP	0
ENSOARP00000001088	W5NSE8	DnaJ heat shock protein family (Hsp40) member C1	DNAJC1		membrane [GO:0016020]			plas	TM	1
ENSOARP00000011798	W5PMX3	DnaJ heat shock protein family (Hsp40) member C11	DNAJC11					nucl	TM	0
ENSOARP00000009695	W5PGX8	DnaJ heat shock protein family (Hsp40) member C13	DNAJC13			endosome organization [GO:0007032]; regulation of early endosome to late endosome transport [GO:2000641]		plas	GLOB	0
ENSOARP00000022214	W5QHL4	DnaJ heat shock protein family (Hsp40) member C19	DNAJC19					extr	GLOB	1
ENSOARP00000008306	W5PCZ4	DnaJ heat shock protein family (Hsp40) member C28	DNAJC28					mito	GLOB	0
ENSOARP00000002302	W5NVV6	DnaJ heat shock protein family (Hsp40) member C3	DNAJC3					cyto	SP+TM	0
ENSOARP00000010417	W5PIZ7	DnaJ heat shock protein family (Hsp40) member C5	DNAJC5		membrane [GO:0016020]			cyto	TM	1
ENSOARP00000003227	W5NYH9	DnaJ heat shock protein family (Hsp40) member C8	DNAJC8					nucl	GLOB	0
ENSOARP00000008072	W5PCB1	DnaJ heat shock protein family (Hsp40) member C9	DNAJC9					cyto	GLOB	0
ENSOARP00000002967	W5NXS0	DnaJ homolog subfamily A member 1		ATP binding [GO:0005524]; Hsp70 protein binding [GO:0030544]; metal ion binding [GO:0046872]; unfolded protein binding [GO:0051082]	membrane [GO:0016020]	protein folding [GO:0006457]; response to heat [GO:0009408]		cyto	GLOB	0
ENSOARP00000018030	W5Q5P0	DnaJ homolog subfamily C member 10 (EC 1.8.4.-)	DNAJC10	oxidoreductase activity, acting on a sulfur group of donors, disulfide as acceptor [GO:0016671]; protein-disulfide reductase activity [GO:0015035]	endoplasmic reticulum lumen [GO:0005788]; membrane [GO:0016020]	protein folding in endoplasmic reticulum [GO:0034975]; ubiquitin-dependent ERAD pathway [GO:0030433]		plas	SP+TM	1
ENSOARP00000010222	W5PIF3	DnaJ homolog subfamily C member 16	DNAJC16		membrane [GO:0016020]			extr	SP	0
ENSOARP00000020433	W5QCI6	DnaJ homolog subfamily C member 2 (Zuotin-related factor 1)	DNAJC2	Hsp70 protein binding [GO:0030544]; ribosome binding [GO:0043022]	cytosol [GO:0005829]	'de novo' cotranslational protein folding [GO:0051083]; regulation of translational fidelity [GO:0006450]		nucl	GLOB	0
ENSOARP00000015012	W5PX28	Dolichol-phosphate mannosyltransferase subunit 1 (EC 2.4.1.83)	DPM1	dolichyl-phosphate beta-D-mannosyltransferase activity [GO:0004582]	endoplasmic reticulum [GO:0005783]	protein glycosylation [GO:0006486]		cyto	GLOB	0
ENSOARP00000007133	W5P9M4	Dolichol-phosphate mannosyltransferase subunit 3	DPM3		endoplasmic reticulum membrane [GO:0005789]	protein glycosylation [GO:0006486]		extr	TM	2
ENSOARP00000009483	W5PGB7	Dolichyldiphosphatase (EC 3.6.1.43)	DOLPP1	dolichyldiphosphatase activity [GO:0047874]	endoplasmic reticulum membrane [GO:0005789]	cellular biosynthetic process [GO:0044249]; protein N-linked glycosylation [GO:0006487]		pero	SP+TM	1
ENSOARP00000009687	W5PGX0	Dolichyl-diphosphooligosaccharide--protein glycosyltransferase 48 kDa subunit (Oligosaccharyl transferase 48 kDa subunit)	DDOST		endoplasmic reticulum membrane [GO:0005789]	protein N-linked glycosylation via asparagine [GO:0018279]		cyto	SP+TM	1
ENSOARP00000004375	W5P1S6	Dolichyl-diphosphooligosaccharide--protein glycosyltransferase subunit 1			oligosaccharyltransferase complex [GO:0008250]	protein glycosylation [GO:0006486]		nucl	TM	0
ENSOARP00000008789	W5PEC5	Dolichyl-diphosphooligosaccharide--protein glycosyltransferase subunit 1	LOC101123268		oligosaccharyltransferase complex [GO:0008250]	protein glycosylation [GO:0006486]		plas	SP+TM	1
ENSOARP00000019099	W5Q8Q7	Dolichyl-diphosphooligosaccharide--protein glycosyltransferase subunit 2 (Ribophorin-2)			oligosaccharyltransferase complex [GO:0008250]	protein N-linked glycosylation [GO:0006487]		cyto	TM	3
ENSOARP00000020881	W5QDT3	Dolichyl-diphosphooligosaccharide--protein glycosyltransferase subunit DAD1 (Oligosaccharyl transferase subunit DAD1)	DAD1		oligosaccharyltransferase complex [GO:0008250]	protein glycosylation [GO:0006486]		plas	SP+TM	3
ENSOARP00000012366	W5PPJ0	dolichyl-diphosphooligosaccharide--protein glycotransferase (EC 2.4.99.18)	STT3A	dolichyl-diphosphooligosaccharide-protein glycotransferase activity [GO:0004579]; metal ion binding [GO:0046872]	membrane [GO:0016020]	protein glycosylation [GO:0006486]		plas	TM	12
ENSOARP00000015937	W5PZQ1	dolichyl-diphosphooligosaccharide--protein glycotransferase (EC 2.4.99.18)	STT3B	dolichyl-diphosphooligosaccharide-protein glycotransferase activity [GO:0004579]; metal ion binding [GO:0046872]	membrane [GO:0016020]	protein glycosylation [GO:0006486]		plas	TM	9
ENSOARP00000011019	W5PKP6	dolichyl-phosphate beta-glucosyltransferase (EC 2.4.1.117)	ALG5	dolichyl-phosphate beta-glucosyltransferase activity [GO:0004581]				extr	GLOB	1
ENSOARP00000007226	W5P9W7	Dolichyl-phosphate-mannose--protein mannosyltransferase (EC 2.4.1.109)	POMT1	dolichyl-phosphate-mannose-protein mannosyltransferase activity [GO:0004169]	endoplasmic reticulum membrane [GO:0005789]			plas	TM	6
ENSOARP00000020722	W5QDC4	Dol-P-Glc:Glc(2)Man(9)GlcNAc(2)-PP-Dol alpha-1,2-glucosyltransferase (EC 2.4.1.256)	LOC101104224	dolichyl pyrophosphate Glc2Man9GlcNAc2 alpha-1,2-glucosyltransferase activity [GO:0106073]	membrane [GO:0016020]	dolichol-linked oligosaccharide biosynthetic process [GO:0006488]		plas	TM	11
ENSOARP00000022144	W5QHE4	Dol-P-Man:Man(5)GlcNAc(2)-PP-Dol alpha-1,3-mannosyltransferase (EC 2.4.1.258) (Dol-P-Man-dependent alpha(1-3)-mannosyltransferase)	ALG3	dol-P-Man:Man(5)GlcNAc(2)-PP-Dol alpha-1,3-mannosyltransferase activity [GO:0052925]	endoplasmic reticulum membrane [GO:0005789]	protein glycosylation [GO:0006486]		plas	TM	9
ENSOARP00000007325	W5PA66	Dpy-19 like 4	DPY19L4		membrane [GO:0016020]			extr	SP+TM	0
ENSOARP00000014607	W5PVX4	Drebrin like	DBNL	actin binding [GO:0003779]	cell cortex [GO:0005938]; clathrin-coated vesicle membrane [GO:0030665]; dendrite [GO:0030425]; early endosome [GO:0005769]; Golgi membrane [GO:0000139]; lamellipodium [GO:0030027]; perikaryon [GO:0043204]; podosome [GO:0002102]; postsynaptic density [GO:0014069]; ruffle [GO:0001726]			nucl	GLOB	0
ENSOARP00000022629	W5QIS7	Dual oxidase maturation factor 2			endoplasmic reticulum membrane [GO:0005789]	protein transport [GO:0015031]		plas	TM	4
ENSOARP00000004194	A0A6P7EIL5	Dual specificity phosphatase 14	DUSP14	MAP kinase tyrosine/serine/threonine phosphatase activity [GO:0017017]; myosin phosphatase activity [GO:0017018]; protein tyrosine phosphatase activity [GO:0004725]		protein dephosphorylation [GO:0006470]		plas	TM	4
ENSOARP00000006615	W5P860	dual-specificity kinase (EC 2.7.12.1)	DYRK3	ATP binding [GO:0005524]; protein serine/threonine/tyrosine kinase activity [GO:0004712]		protein phosphorylation [GO:0006468]		nucl	GLOB	0
ENSOARP00000013422	W5PSJ3	Dynactin subunit 1	DCTN1		dynein complex [GO:0030286]			plas	SP	0
ENSOARP00000006755	W5P8K0	Dynactin subunit 2	DCTN2		cytoplasm [GO:0005737]; dynactin complex [GO:0005869]; dynein complex [GO:0030286]	microtubule-based process [GO:0007017]		cyto	GLOB	0
ENSOARP00000009884	W5PHG7	Dynactin subunit 3	DCTN3		dynactin complex [GO:0005869]	cytoskeleton-dependent cytokinesis [GO:0061640]		cyto	GLOB	0
ENSOARP00000018550	W5Q758	Dynactin subunit 5	DCTN5		centrosome [GO:0005813]; nuclear membrane [GO:0031965]; nucleoplasm [GO:0005654]	aorta development [GO:0035904]; coronary vasculature development [GO:0060976]; ventricular septum development [GO:0003281]		cyto	GLOB	0
ENSOARP00000011099	W5PKX6	Dynactin subunit 6	DCTN6		dynactin complex [GO:0005869]			cyto	GLOB	0
ENSOARP00000020776	W5QDH8	Dynamin 1 like	DNM1L	GTP binding [GO:0005525]; GTPase activity [GO:0003924]				cyto	GLOB	0
ENSOARP00000018446	W5Q6V5	dynamin GTPase (EC 3.6.5.5)	DNM2	GTP binding [GO:0005525]; GTPase activity [GO:0003924]	microtubule [GO:0005874]	endocytosis [GO:0006897]		cyto	GLOB	0
ENSOARP00000021939	W5QGU0	Dynamin-like 120 kDa protein, mitochondrial (EC 3.6.5.5)	OPA1	GTP binding [GO:0005525]; GTPase activity [GO:0003924]; lipid binding [GO:0008289]	mitochondrial inner membrane [GO:0005743]	apoptotic process [GO:0006915]		mito	GLOB	0
ENSOARP00000006488	W5P7T4	Dynein axonemal assembly factor 5						nucl	GLOB	0
ENSOARP00000005553	W5P550	Dynein axonemal heavy chain 1	DNAH1	ATP binding [GO:0005524]; dynein intermediate chain binding [GO:0045505]; dynein light intermediate chain binding [GO:0051959]; minus-end-directed microtubule motor activity [GO:0008569]	cilium [GO:0005929]; cytoplasm [GO:0005737]; dynein complex [GO:0030286]; microtubule [GO:0005874]	microtubule-based movement [GO:0007018]		extr	GLOB	0
ENSOARP00000003296	W5NYP8	Dynein cytoplasmic 1 heavy chain 1	DYNC1H1	ATP binding [GO:0005524]; dynein intermediate chain binding [GO:0045505]; dynein light intermediate chain binding [GO:0051959]; minus-end-directed microtubule motor activity [GO:0008569]	cytoplasm [GO:0005737]; dynein complex [GO:0030286]; microtubule [GO:0005874]	microtubule-based movement [GO:0007018]		cyto	GLOB	0
ENSOARP00000001983	W5NUY8	Dynein cytoplasmic 1 intermediate chain 2	DYNC1I2		cytoplasmic dynein complex [GO:0005868]	microtubule-based movement [GO:0007018]		nucl	GLOB	0
ENSOARP00000013319	W5PS90	Dynein light chain	DYNLL1		cytoplasm [GO:0005737]; dynein complex [GO:0030286]; microtubule [GO:0005874]	microtubule-based process [GO:0007017]		cyto	GLOB	0
ENSOARP00000008972	W5PEV7	Dynein light chain	DYNLL2		cytoplasm [GO:0005737]; dynein complex [GO:0030286]; microtubule [GO:0005874]	microtubule-based process [GO:0007017]		extr	GLOB	0
ENSOARP00000010700	W5PJS9	Dynein light chain roadblock	DYNLRB1	dynein intermediate chain binding [GO:0045505]	cytoplasm [GO:0005737]; cytoplasmic dynein complex [GO:0005868]; microtubule [GO:0005874]	microtubule-based movement [GO:0007018]		extr	SP	1
ENSOARP00000004711	W5P2R1	Dynein light chain Tctex-type 1	DYNLT1					plas	TM	8
ENSOARP00000000106	W5NPL6	Dynein light chain Tctex-type 3	DYNLT3					extr	GLOB	1
ENSOARP00000012338	W5PPG2	Dysferlin	DYSF	metal ion binding [GO:0046872]	cytoplasmic vesicle membrane [GO:0030659]; plasma membrane [GO:0005886]			plas	SP+TM	12
ENSOARP00000003242	W5NYJ4	Dyskerin pseudouridine synthase 1	DKC1	pseudouridine synthase activity [GO:0009982]; RNA binding [GO:0003723]	nucleoplasm [GO:0005654]; ribonucleoprotein complex [GO:1990904]	pseudouridine synthesis [GO:0001522]; RNA processing [GO:0006396]		cyto	GLOB	0
ENSOARP00000006402	W5P7J8	Dystonin		actin binding [GO:0003779]	cytoskeleton [GO:0005856]	intermediate filament cytoskeleton organization [GO:0045104]		cyto	GLOB	0
ENSOARP00000014632	W5PVZ9	Dystroglycan 1 (Dystroglycan) (Dystrophin-associated glycoprotein 1)	DAG1	calcium ion binding [GO:0005509]	cytoplasm [GO:0005737]; cytoskeleton [GO:0005856]; dystrophin-associated glycoprotein complex [GO:0016010]; extracellular space [GO:0005615]; nucleoplasm [GO:0005654]; postsynaptic membrane [GO:0045211]; sarcolemma [GO:0042383]			pero	TM	1
ENSOARP00000014569	W5PVT6	E1 ubiquitin-activating enzyme (EC 6.2.1.45) (Ubiquitin-activating enzyme E1)	UBA1	ATP binding [GO:0005524]; ubiquitin activating enzyme activity [GO:0004839]				nucl	GLOB	0
ENSOARP00000012921	W5PR43	E2 ubiquitin-conjugating enzyme (EC 2.3.2.23)		ATP binding [GO:0005524]; ubiquitin conjugating enzyme activity [GO:0061631]				mito	GLOB	0
ENSOARP00000000590	W5NR00	E3 SUMO-protein ligase RanBP2	LOC101116816	metal ion binding [GO:0046872]; peptidyl-prolyl cis-trans isomerase activity [GO:0003755]		intracellular transport [GO:0046907]; protein folding [GO:0006457]; protein peptidyl-prolyl isomerization [GO:0000413]		nucl	GLOB	0
ENSOARP00000006466	W5P7R2	E3 ubiquitin-protein ligase (EC 2.3.2.26)	HECTD1	metal ion binding [GO:0046872]; ubiquitin protein ligase activity [GO:0061630]		aorta development [GO:0035904]; heart valve development [GO:0003170]; natural killer cell differentiation [GO:0001779]; negative regulation of protein localization to plasma membrane [GO:1903077]; neural tube closure [GO:0001843]; protein autoubiquitination [GO:0051865]; protein K63-linked ubiquitination [GO:0070534]; protein localization to plasma membrane [GO:0072659]; spongiotrophoblast differ…		nucl	GLOB	0
ENSOARP00000010470	W5PJ50	E3 ubiquitin-protein ligase (EC 2.3.2.26)	ITCH	ubiquitin protein ligase activity [GO:0061630]		protein ubiquitination [GO:0016567]; ubiquitin-dependent protein catabolic process [GO:0006511]		cyto	GLOB	0
ENSOARP00000003757	W5P009	E3 ubiquitin-protein ligase RNF170 (EC 2.3.2.27) (RING finger protein 170) (RING-type E3 ubiquitin transferase RNF170)	RNF170	metal ion binding [GO:0046872]; ubiquitin protein ligase activity [GO:0061630]	endoplasmic reticulum membrane [GO:0005789]	protein ubiquitination [GO:0016567]		mito	TM	3
ENSOARP00000012988	W5PRB0	E3 UFM1-protein ligase 1 (E3 UFM1-protein transferase 1)	UFL1	UFM1 ligase activity [GO:0061666]		protein ufmylation [GO:0071569]		nucl	GLOB	0
ENSOARP00000016984	W5Q2P6	Early endosome antigen 1	EEA1	metal ion binding [GO:0046872]				nucl	GLOB	0
ENSOARP00000007201	W5P9U2	Ecm29 proteasome adaptor and scaffold	ECPAS	molecular adaptor activity [GO:0060090]	cytoplasm [GO:0005737]	proteasome assembly [GO:0043248]		nucl	GLOB	0
ENSOARP00000007190	W5P9T1	Ectonucleoside triphosphate diphosphohydrolase 1		ATP binding [GO:0005524]; hydrolase activity [GO:0016787]	membrane [GO:0016020]			nucl	GLOB	0
ENSOARP00000000284	W5NQ44	Ectonucleoside triphosphate diphosphohydrolase 2		ATP binding [GO:0005524]; hydrolase activity [GO:0016787]				nucl	GLOB	0
ENSOARP00000002876	A0A6P3T732	Ectonucleoside triphosphate diphosphohydrolase 3	ENTPD3	ATP binding [GO:0005524]; hydrolase activity [GO:0016787]				plas	TM	2
ENSOARP00000000897	W5NRV7	Ectonucleoside triphosphate diphosphohydrolase 5 (inactive)	ENTPD5	ATP binding [GO:0005524]; hydrolase activity [GO:0016787]				plas	SP+TM	1
ENSOARP00000016588	W5Q1K0	Ectonucleotide pyrophosphatase/phosphodiesterase 2	ENPP2	hydrolase activity, acting on ester bonds [GO:0016788]; metal ion binding [GO:0046872]; nucleic acid binding [GO:0003676]; polysaccharide binding [GO:0030247]; scavenger receptor activity [GO:0005044]	extracellular region [GO:0005576]; membrane [GO:0016020]	immune response [GO:0006955]; nitrogen compound metabolic process [GO:0006807]; organic substance metabolic process [GO:0071704]; primary metabolic process [GO:0044238]		cyto	GLOB	0
ENSOARP00000015124	W5PXE0	Ectonucleotide pyrophosphatase/phosphodiesterase 3	ENPP3	calcium ion binding [GO:0005509]; nucleic acid binding [GO:0003676]; nucleoside triphosphate diphosphatase activity [GO:0047429]; phosphodiesterase I activity [GO:0004528]; zinc ion binding [GO:0008270]	external side of plasma membrane [GO:0009897]; extracellular region [GO:0005576]; perinuclear region of cytoplasm [GO:0048471]	ATP metabolic process [GO:0046034]; basophil activation involved in immune response [GO:0002276]; negative regulation of inflammatory response [GO:0050728]; negative regulation of mast cell activation involved in immune response [GO:0033007]; negative regulation of mast cell proliferation [GO:0070667]; nucleoside triphosphate catabolic process [GO:0009143]; phosphate ion homeostasis [GO:0055062];…		plas	SP+TM	1
ENSOARP00000011264	A0A6P7D8A5	Ectonucleotide pyrophosphatase/phosphodiesterase 4	ENPP4	bis(5'-adenosyl)-triphosphatase activity [GO:0047710]				plas	SP+TM	1
ENSOARP00000011309	W5PLI6	Ectonucleotide pyrophosphatase/phosphodiesterase family member 5	ENPP5		membrane [GO:0016020]			mito	GLOB	0
ENSOARP00000002916	W5NXL9	EF-hand calcium binding domain 14	EFCAB14	calcium ion binding [GO:0005509]	membrane [GO:0016020]			cyto	TM	1
ENSOARP00000010804	W5PK33	EF-hand domain family member D2	EFHD2	calcium ion binding [GO:0005509]				cyto	GLOB	0
ENSOARP00000021376	W5QF78	EF-hand domain-containing protein		calcium ion binding [GO:0005509]; calcium-dependent protein serine/threonine phosphatase regulator activity [GO:0008597]				cyto	GLOB	0
ENSOARP00000022654	W5QIV2	EF-hand domain-containing protein		calcium ion binding [GO:0005509]; transition metal ion binding [GO:0046914]				mito	GLOB	0
ENSOARP00000002093	W5NV97	EF-hand domain-containing protein		actin binding [GO:0003779]; calcium ion binding [GO:0005509]				nucl	GLOB	0
ENSOARP00000002158	W5NVG2	EGF containing fibulin extracellular matrix protein 1	EFEMP1	calcium ion binding [GO:0005509]				extr	SP	0
ENSOARP00000019730	W5QAI5	EGF containing fibulin extracellular matrix protein 2	EFEMP2	calcium ion binding [GO:0005509]				extr	SP	0
ENSOARP00000011087	W5PKW4	EGF domain specific O-linked N-acetylglucosamine transferase	EOGT	glycosyltransferase activity [GO:0016757]				extr	SP	0
ENSOARP00000010816	W5PK45	EGF like, fibronectin type III and laminin G domains	EGFLAM	calcium ion binding [GO:0005509]	extracellular region [GO:0005576]; membrane [GO:0016020]			nucl	GLOB	0
ENSOARP00000001626	W5NTY2	EGF-like domain-containing protein		calcium ion binding [GO:0005509]				nucl	GLOB	0
ENSOARP00000003481	W5NZ83	Egl-9 family hypoxia inducible factor 1	EGLN1	dioxygenase activity [GO:0051213]; iron ion binding [GO:0005506]; L-ascorbic acid binding [GO:0031418]; oxidoreductase activity, acting on paired donors, with incorporation or reduction of molecular oxygen [GO:0016705]				cyto	GLOB	0
ENSOARP00000011207	W5PL84	EH domain containing 1	EHD1	ATP binding [GO:0005524]; calcium ion binding [GO:0005509]; GTP binding [GO:0005525]	endosome membrane [GO:0010008]; plasma membrane [GO:0005886]			cyto	GLOB	0
ENSOARP00000012204	W5PP28	EH domain containing 2	EHD2	ATP binding [GO:0005524]; calcium ion binding [GO:0005509]; GTP binding [GO:0005525]	endosome membrane [GO:0010008]; plasma membrane [GO:0005886]			mito	GLOB	0
ENSOARP00000021976	W5QGX7	EH domain containing 4	EHD4	ATP binding [GO:0005524]; calcium ion binding [GO:0005509]; GTP binding [GO:0005525]	endosome membrane [GO:0010008]; plasma membrane [GO:0005886]			cyto	GLOB	0
ENSOARP00000022159	W5QHF9	eIF-2B GDP-GTP exchange factor subunit epsilon	EIF2B5	guanyl-nucleotide exchange factor activity [GO:0005085]; translation initiation factor activity [GO:0003743]; translation initiation factor binding [GO:0031369]				mito	GLOB	0
ENSOARP00000012809	A0A6P3TE34	EKC/KEOPS complex subunit TPRKB (TP53RK binding protein)	TPRKB		nucleus [GO:0005634]			cyto	GLOB	0
ENSOARP00000010400	W5PIY0	Elastase, neutrophil expressed	ELANE	serine-type endopeptidase activity [GO:0004252]		proteolysis [GO:0006508]		extr	SP	0
ENSOARP00000020501	W5QCQ3	Elastin microfibril interfacer 1	EMILIN1		cell periphery [GO:0071944]; extracellular region [GO:0005576]	regulation of response to stimulus [GO:0048583]		extr	SP	0
ENSOARP00000003374	W5NYX6	ELAV-like protein	ELAVL1	mRNA 3'-UTR binding [GO:0003730]	cytoplasm [GO:0005737]; nucleus [GO:0005634]; ribonucleoprotein complex [GO:1990904]			nucl	GLOB	0
ENSOARP00000010913	W5PKE2	Electron transfer flavoprotein subunit alpha (Alpha-ETF)		electron transfer activity [GO:0009055]; flavin adenine dinucleotide binding [GO:0050660]	mitochondrial matrix [GO:0005759]			cyto	GLOB	0
ENSOARP00000001539	W5NTP6	Electron transfer flavoprotein subunit alpha (Alpha-ETF)		electron transfer activity [GO:0009055]; flavin adenine dinucleotide binding [GO:0050660]	mitochondrial matrix [GO:0005759]			nucl	GLOB	0
ENSOARP00000015802	W5PZB6	Electron transfer flavoprotein subunit beta	VSIG10L	electron transfer activity [GO:0009055]				cyto	GLOB	0
ENSOARP00000004320	W5P1M1	Electron transfer flavoprotein-ubiquinone oxidoreductase (ETF-QO) (EC 1.5.5.1)	ETFDH	4 iron, 4 sulfur cluster binding [GO:0051539]; electron-transferring-flavoprotein dehydrogenase activity [GO:0004174]; metal ion binding [GO:0046872]	mitochondrial inner membrane [GO:0005743]			mito	GLOB	0
ENSOARP00000013159	W5PRT0	ELMO domain containing 2	ELMOD2					nucl	GLOB	0
ENSOARP00000019991	A0A6P3EA03	Elongation factor 1-beta	LOC114113944	translation elongation factor activity [GO:0003746]	eukaryotic translation elongation factor 1 complex [GO:0005853]			nucl	GLOB	0
ENSOARP00000000109	W5NPL9	Elongation factor 1-delta		translation elongation factor activity [GO:0003746]	eukaryotic translation elongation factor 1 complex [GO:0005853]			cyto	GLOB	0
ENSOARP00000016247	W5Q0L1	Elongation factor 1-gamma (eEF-1B gamma)	EEF1G	translation elongation factor activity [GO:0003746]				mito	GLOB	0
ENSOARP00000002573	W5NWM6	Elongation factor G, mitochondrial (EF-Gmt) (Elongation factor G 1, mitochondrial) (mEF-G 1) (Elongation factor G1)	GFM1 EFG1	GTP binding [GO:0005525]; GTPase activity [GO:0003924]; translation elongation factor activity [GO:0003746]	mitochondrion [GO:0005739]	mitochondrial translational elongation [GO:0070125]		mito	GLOB	0
ENSOARP00000005463	W5P4W0	Elongation factor Ts, mitochondrial (EF-Ts) (EF-TsMt)	TSFM	translation elongation factor activity [GO:0003746]	mitochondrion [GO:0005739]; nucleoplasm [GO:0005654]	regulation of mitochondrial translation [GO:0070129]		mito	GLOB	0
ENSOARP00000002504	W5NWF7	Elongation factor Tu	TUFM	GTP binding [GO:0005525]; GTPase activity [GO:0003924]; translation elongation factor activity [GO:0003746]	cellular anatomical entity [GO:0110165]			cyto	GLOB	0
ENSOARP00000022076	W5QH76	Elongation of very long chain fatty acids protein 1 (EC 2.3.1.199) (3-keto acyl-CoA synthase ELOVL1) (ELOVL fatty acid elongase 1) (ELOVL FA elongase 1) (Very long chain 3-ketoacyl-CoA synthase 1) (Very long chain 3-oxoacyl-CoA synthase 1)	ELOVL1	fatty acid elongase activity [GO:0009922]; very-long-chain 3-ketoacyl-CoA synthase activity [GO:0102756]	endoplasmic reticulum membrane [GO:0005789]	fatty acid elongation, monounsaturated fatty acid [GO:0034625]; fatty acid elongation, saturated fatty acid [GO:0019367]; long-chain fatty-acyl-CoA biosynthetic process [GO:0035338]; unsaturated fatty acid biosynthetic process [GO:0006636]; very long-chain fatty acid biosynthetic process [GO:0042761]		plas	TM	7
ENSOARP00000007645	W5PB34	Elongator complex protein 1	ELP1		cytoplasm [GO:0005737]; elongator holoenzyme complex [GO:0033588]; nucleus [GO:0005634]	tRNA wobble uridine modification [GO:0002098]		nucl	GLOB	0
ENSOARP00000005858	W5P604	Elongator complex protein 2	ELP2		cytoplasm [GO:0005737]; elongator holoenzyme complex [GO:0033588]; nucleus [GO:0005634]	tRNA wobble uridine modification [GO:0002098]		nucl	GLOB	0
ENSOARP00000015996	W5PZW0	Elongator complex protein 3 (EC 2.3.1.-)	ELP3	4 iron, 4 sulfur cluster binding [GO:0051539]; metal ion binding [GO:0046872]; tRNA binding [GO:0000049]; tRNA uridine(34) acetyltransferase activity [GO:0106261]		tRNA processing [GO:0008033]		cyto	GLOB	0
ENSOARP00000017245	W5Q3F6	Elongator complex protein 4	ELP4		cytoplasm [GO:0005737]; elongator holoenzyme complex [GO:0033588]; nucleus [GO:0005634]	tRNA wobble uridine modification [GO:0002098]		cyto	GLOB	0
ENSOARP00000012043	W5PNL7	Elongator complex protein 5	ELP5		cytoplasm [GO:0005737]; elongator holoenzyme complex [GO:0033588]; nucleus [GO:0005634]	tRNA wobble uridine modification [GO:0002098]		extr	GLOB	0
ENSOARP00000003798	W5P050	Elongator complex protein 6	ELP6		cytosol [GO:0005829]; elongator holoenzyme complex [GO:0033588]; nucleus [GO:0005634]	positive regulation of cell migration [GO:0030335]; tRNA wobble uridine modification [GO:0002098]		cyto	GLOB	0
ENSOARP00000000332	W5NQ92	Elongin B	ELOB		elongin complex [GO:0070449]; VCB complex [GO:0030891]	transcription elongation by RNA polymerase II [GO:0006368]		cyto	GLOB	0
ENSOARP00000006740	W5P8I5	Elongin-C				ubiquitin-dependent protein catabolic process [GO:0006511]		cyto	GLOB	0
ENSOARP00000001202	W5NSR2	EMAP like 1	EML1		cytoskeleton [GO:0005856]			cyto	GLOB	0
ENSOARP00000010856	W5PK85	EMAP like 2	EML2		cytoskeleton [GO:0005856]			mito	GLOB	0
ENSOARP00000008101	W5PCD9	EMAP like 4	EML4		cytoskeleton [GO:0005856]			cyto	GLOB	0
ENSOARP00000018606	W5Q7B4	ENAH actin regulator	ENAH	actin binding [GO:0003779]; SH3 domain binding [GO:0017124]	cell projection [GO:0042995]; cytoplasm [GO:0005737]; cytoskeleton [GO:0005856]			nucl	GLOB	0
ENSOARP00000012209	W5PP33	Endoglin	ENG		membrane [GO:0016020]			extr	SP+TM	1
ENSOARP00000010047	W5PHY0	Endonuclease (EC 3.1.30.-)	ENDOG	DNA endonuclease activity [GO:0004520]; magnesium ion binding [GO:0000287]; nucleic acid binding [GO:0003676]; protein homodimerization activity [GO:0042803]	mitochondrion [GO:0005739]	apoptotic DNA fragmentation [GO:0006309]; DNA damage response [GO:0006974]; in utero embryonic development [GO:0001701]; mitochondrial DNA catabolic process [GO:0032043]; negative regulation of TOR signaling [GO:0032007]; positive regulation of apoptotic process [GO:0043065]; positive regulation of autophagy [GO:0010508]; positive regulation of mitochondrial DNA replication [GO:0090297]; response…		extr	SP	0
ENSOARP00000018203	W5Q663	Endonuclease domain containing 1			membrane [GO:0016020]			cyto	TM	3
ENSOARP00000005147	W5P3Z5	Endonuclease/exonuclease/phosphatase family domain-containing protein 1	EEPD1	DNA binding [GO:0003677]		DNA repair [GO:0006281]		nucl	GLOB	0
ENSOARP00000000138	W5NPP8	Endoplasmic reticulum junction formation protein lunapark	LNPK	identical protein binding [GO:0042802]; metal ion binding [GO:0046872]	endoplasmic reticulum tubular network membrane [GO:0098826]	endoplasmic reticulum tubular network maintenance [GO:0071788]; positive regulation of endoplasmic reticulum tubular network organization [GO:1903373]		extr	GLOB	0
ENSOARP00000004276	W5P1H7	Endoplasmic reticulum lectin			endoplasmic reticulum lumen [GO:0005788]	endoplasmic reticulum unfolded protein response [GO:0030968]; ubiquitin-dependent ERAD pathway [GO:0030433]		plas	GLOB	0
ENSOARP00000005994	W5P6E0	Endoplasmic reticulum lectin (Protein OS-9)	OS9		endoplasmic reticulum lumen [GO:0005788]	endoplasmic reticulum unfolded protein response [GO:0030968]; ubiquitin-dependent ERAD pathway [GO:0030433]		E.R.	SP	1
ENSOARP00000014552	W5PVR9	Endoplasmic reticulum metallopeptidase 1	ERMP1	metalloexopeptidase activity [GO:0008235]	membrane [GO:0016020]	proteolysis [GO:0006508]		plas	TM	8
ENSOARP00000018876	W5Q834	Endoplasmic reticulum oxidoreductase 1 alpha	ERO1A	FAD binding [GO:0071949]; protein-disulfide reductase activity [GO:0015035]; thiol oxidase activity [GO:0016972]	endoplasmic reticulum membrane [GO:0005789]	protein folding in endoplasmic reticulum [GO:0034975]		mito	SP	0
ENSOARP00000003859	W5P0B1	Endoplasmic reticulum oxidoreductase 1 beta	ERO1B	FAD binding [GO:0071949]; protein-disulfide reductase activity [GO:0015035]; thiol oxidase activity [GO:0016972]	endoplasmic reticulum membrane [GO:0005789]	protein folding in endoplasmic reticulum [GO:0034975]		nucl	GLOB	0
ENSOARP00000011697	W5PMM2	Endoplasmic reticulum protein 44	ERP44					E.R.	SP	0
ENSOARP00000011272	W5PLE9	Endoplasmic reticulum resident protein 29	ERP29		endoplasmic reticulum lumen [GO:0005788]	protein secretion [GO:0009306]		extr	SP	0
ENSOARP00000004264	W5P1G5	Endoplasmic reticulum-Golgi intermediate compartment protein	ERGIC1		COPII-coated ER to Golgi transport vesicle [GO:0030134]; endoplasmic reticulum membrane [GO:0005789]; endoplasmic reticulum-Golgi intermediate compartment membrane [GO:0033116]; Golgi membrane [GO:0000139]	endoplasmic reticulum to Golgi vesicle-mediated transport [GO:0006888]; retrograde vesicle-mediated transport, Golgi to endoplasmic reticulum [GO:0006890]		plas	TM	2
ENSOARP00000021076	W5QEC8	Endoplasmic reticulum-Golgi intermediate compartment protein	ERGIC2		COPII-coated ER to Golgi transport vesicle [GO:0030134]; endoplasmic reticulum membrane [GO:0005789]; endoplasmic reticulum-Golgi intermediate compartment membrane [GO:0033116]; Golgi membrane [GO:0000139]	endoplasmic reticulum to Golgi vesicle-mediated transport [GO:0006888]; retrograde vesicle-mediated transport, Golgi to endoplasmic reticulum [GO:0006890]		plas	GLOB	0
ENSOARP00000014411	W5PVC8	Endoplasmic reticulum-Golgi intermediate compartment protein	ERGIC3		COPII-coated ER to Golgi transport vesicle [GO:0030134]; endoplasmic reticulum membrane [GO:0005789]; endoplasmic reticulum-Golgi intermediate compartment membrane [GO:0033116]; Golgi membrane [GO:0000139]	endoplasmic reticulum to Golgi vesicle-mediated transport [GO:0006888]; retrograde vesicle-mediated transport, Golgi to endoplasmic reticulum [GO:0006890]		plas	TM	2
ENSOARP00000004392	W5P1U3	Endoribonuclease LACTB2 (Beta-lactamase-like protein 2)	LACTB2					mito	GLOB	0
ENSOARP00000011448	W5PLX4	Endothelial cell adhesion molecule	ESAM		membrane [GO:0016020]	cell-cell adhesion [GO:0098609]		extr	SP+TM	1
ENSOARP00000009221	W5PFK6	Endothelin converting enzyme 1	ECE1	metal ion binding [GO:0046872]; metalloendopeptidase activity [GO:0004222]		proteolysis [GO:0006508]		cyto	TM	0
ENSOARP00000003000	W5NXV3	Engulfment and cell motility 3	ELMO3		cytoplasm [GO:0005737]			cyto_nucl	GLOB	0
ENSOARP00000003437	W5NZ39	Enhancer of mRNA-decapping protein 4	EDC4		P-body [GO:0000932]; plasma membrane [GO:0005886]	deadenylation-independent decapping of nuclear-transcribed mRNA [GO:0031087]; nervous system development [GO:0007399]		plas	GLOB	0
ENSOARP00000016278	W5Q0P2	Enhancer of rudimentary homolog				cell cycle [GO:0007049]		cyto	GLOB	0
ENSOARP00000000957	W5NS17	Enolase-phosphatase 1	ENOPH1	acireductone synthase activity [GO:0043874]; magnesium ion binding [GO:0000287]		L-methionine salvage from methylthioadenosine [GO:0019509]		mito	GLOB	0
ENSOARP00000000961	W5NS21	Enolase-phosphatase E1 (EC 3.1.3.77) (2,3-diketo-5-methylthio-1-phosphopentane phosphatase) (MASA homolog)	ENOPH1 MASA	2,3-diketo-5-methylthiopentyl-1-phosphate enolase activity [GO:0043715]; 2-hydroxy-3-keto-5-methylthiopentenyl-1-phosphate phosphatase activity [GO:0043716]; acireductone synthase activity [GO:0043874]; magnesium ion binding [GO:0000287]	cytoplasm [GO:0005737]; nucleus [GO:0005634]	L-methionine salvage from methylthioadenosine [GO:0019509]; L-methionine salvage from S-adenosylmethionine [GO:0019284]		extr	GLOB	0
ENSOARP00000019360	W5Q9G8	Enoyl-CoA delta isomerase 1	ECI1	delta(3)-delta(2)-enoyl-CoA isomerase activity [GO:0004165]	mitochondrion [GO:0005739]	fatty acid beta-oxidation [GO:0006635]		mito	GLOB	0
ENSOARP00000019968	B6UV59	enoyl-CoA hydratase (EC 4.2.1.17)	HADHA	3-hydroxyacyl-CoA dehydrogenase activity [GO:0003857]; enoyl-CoA hydratase activity [GO:0004300]; NAD+ binding [GO:0070403]	mitochondrial fatty acid beta-oxidation multienzyme complex [GO:0016507]; mitochondrial inner membrane [GO:0005743]; mitochondrial nucleoid [GO:0042645]	cardiolipin acyl-chain remodeling [GO:0035965]; fatty acid beta-oxidation [GO:0006635]		mito	GLOB	0
ENSOARP00000006276	W5P772	Enoyl-CoA hydratase 1	ECH1	catalytic activity [GO:0003824]		fatty acid beta-oxidation [GO:0006635]		cyto	GLOB	0
ENSOARP00000022104	W5QHA4	Enoyl-CoA hydratase and 3-hydroxyacyl CoA dehydrogenase	EHHADH	NAD+ binding [GO:0070403]; oxidoreductase activity, acting on the CH-OH group of donors, NAD or NADP as acceptor [GO:0016616]		fatty acid beta-oxidation [GO:0006635]		cyto	GLOB	0
ENSOARP00000000366	W5NQC6	Enoyl-CoA hydratase, short chain 1	ECHS1	catalytic activity [GO:0003824]				cyto	GLOB	0
ENSOARP00000003194	W5NYE6	Envelope glycoprotein						nucl	GLOB	0
ENSOARP00000008929	W5PER5	Envoplakin	EVPL		cytoskeleton [GO:0005856]	intermediate filament cytoskeleton organization [GO:0045104]		nucl	GLOB	0
ENSOARP00000015993	W5PZV7	Ephrin B1	EFNB1	ephrin receptor binding [GO:0046875]	membrane [GO:0016020]	cell differentiation [GO:0030154]; ephrin receptor signaling pathway [GO:0048013]; nervous system development [GO:0007399]		plas	TM	8
ENSOARP00000004830	W5P330	Epidermal growth factor receptor pathway substrate 15	EPS15	calcium ion binding [GO:0005509]				nucl	GLOB	0
ENSOARP00000020475	W5QCM8	Epidermal growth factor receptor pathway substrate 15 like 1	EPS15L1	calcium ion binding [GO:0005509]				nucl	GLOB	0
ENSOARP00000022161	W5QHG1	Epidermal growth factor receptor pathway substrate 8	EPS8		cytoplasm [GO:0005737]			cysk	GLOB	0
ENSOARP00000017210	W5Q3C2	Epiplakin 1	EPPK1		cytoskeleton [GO:0005856]	intermediate filament cytoskeleton organization [GO:0045104]		nucl	GLOB	0
ENSOARP00000002654	W5NWV7	Epiplakin-like			cytoskeleton [GO:0005856]	intermediate filament cytoskeleton organization [GO:0045104]		extr	GLOB	0
ENSOARP00000005602	W5P599	Epithelial cell adhesion molecule (Tumor-associated calcium signal transducer 1)	EPCAM		bicellular tight junction [GO:0005923]; lateral plasma membrane [GO:0016328]			cyto	TM	1
ENSOARP00000022366	W5QI16	Epithelial membrane protein 1	EMP1		plasma membrane [GO:0005886]	bleb assembly [GO:0032060]; cell death [GO:0008219]		plas	TM	4
ENSOARP00000007553	W5PAU2	Epithelial splicing regulatory protein 1	ESRP1	RNA binding [GO:0003723]	nucleus [GO:0005634]			extr	GLOB	0
ENSOARP00000003584	W5NZI6	Epithelial splicing regulatory protein 2	ESRP2	RNA binding [GO:0003723]				nucl	GLOB	0
ENSOARP00000018748	A0A6P3YPB4	Epoxide hydrolase (EC 3.3.2.9)	EPHX1	cis-stilbene-oxide hydrolase activity [GO:0033961]	endoplasmic reticulum membrane [GO:0005789]	aromatic compound catabolic process [GO:0019439]; response to toxic substance [GO:0009636]		E.R.	SP+TM	0
ENSOARP00000010364	W5PIU4	Epoxide hydrolase 2	EPHX2	catalytic activity [GO:0003824]				cyto_nucl	GLOB	0
ENSOARP00000004017	W5P0R9	Epoxide hydrolase 3	EPHX3	catalytic activity [GO:0003824]	membrane [GO:0016020]			mito	GLOB	1
ENSOARP00000019698	W5QAF3	Epsin 2	EPN2	lipid binding [GO:0008289]	cytoplasm [GO:0005737]			nucl	GLOB	0
ENSOARP00000002307	W5NVW1	ER lumen protein-retaining receptor	KDELR2	KDEL sequence binding [GO:0005046]	COPI-coated vesicle membrane [GO:0030663]; endoplasmic reticulum membrane [GO:0005789]; Golgi membrane [GO:0000139]	protein retention in ER lumen [GO:0006621]; protein transport [GO:0015031]; retrograde vesicle-mediated transport, Golgi to endoplasmic reticulum [GO:0006890]		E.R.	GLOB	4
ENSOARP00000010751	W5PJY0	ER membrane protein complex subunit 1	EMC1		EMC complex [GO:0072546]			extr	SP+TM	0
ENSOARP00000015666	W5PYY0	ER membrane protein complex subunit 2			EMC complex [GO:0072546]			cyto	GLOB	0
ENSOARP00000005778	W5P5S5	ER membrane protein complex subunit 3	EMC3		membrane [GO:0016020]			E.R.	TM	2
ENSOARP00000021361	W5QF63	ER membrane protein complex subunit 4	EMC4		endoplasmic reticulum membrane [GO:0005789]			mito	TM	2
ENSOARP00000004529	W5P280	ER membrane protein complex subunit 6 (Transmembrane protein 93)	EMC6	membrane insertase activity [GO:0032977]	EMC complex [GO:0072546]; omegasome membrane [GO:1903349]	autophagosome assembly [GO:0000045]; protein insertion into ER membrane by stop-transfer membrane-anchor sequence [GO:0045050]; tail-anchored membrane protein insertion into ER membrane [GO:0071816]		cyto	TM	2
ENSOARP00000021372	W5QF74	ER membrane protein complex subunit 7	EMC7	carbohydrate binding [GO:0030246]; membrane insertase activity [GO:0032977]	EMC complex [GO:0072546]	protein insertion into ER membrane by stop-transfer membrane-anchor sequence [GO:0045050]; tail-anchored membrane protein insertion into ER membrane [GO:0071816]		extr	SP+TM	1
ENSOARP00000012284	W5PPA8	ER membrane protein complex subunit 8	EMC8	membrane insertase activity [GO:0032977]	EMC complex [GO:0072546]; Golgi apparatus [GO:0005794]	protein insertion into ER membrane by stop-transfer membrane-anchor sequence [GO:0045050]; tail-anchored membrane protein insertion into ER membrane [GO:0071816]		extr	GLOB	0
ENSOARP00000020641	W5QD43	ER membrane protein complex subunit 9	EMC9		EMC complex [GO:0072546]			plas	TM	13
ENSOARP00000014710	W5PW77	Erlin (SPFH domain-containing protein) (Endoplasmic reticulum lipid raft-associated protein) (Stomatin-prohibitin-flotillin-HflC/K domain-containing protein)	ERLIN1	ubiquitin protein ligase binding [GO:0031625]	endoplasmic reticulum membrane [GO:0005789]	cholesterol metabolic process [GO:0008203]		E.R.	SP+TM	1
ENSOARP00000000721	W5NRD1	Erlin (SPFH domain-containing protein) (Endoplasmic reticulum lipid raft-associated protein) (Stomatin-prohibitin-flotillin-HflC/K domain-containing protein)	ERLIN2	ubiquitin protein ligase binding [GO:0031625]	cytosol [GO:0005829]; endoplasmic reticulum membrane [GO:0005789]; membrane raft [GO:0045121]; plasma membrane [GO:0005886]; protein-containing complex [GO:0032991]	cholesterol metabolic process [GO:0008203]; negative regulation of cholesterol biosynthetic process [GO:0045541]; negative regulation of fatty acid biosynthetic process [GO:0045717]; SREBP signaling pathway [GO:0032933]; ubiquitin-dependent ERAD pathway [GO:0030433]		extr	TM	0
ENSOARP00000016594	W5Q1K6	Erythrocyte membrane protein band 4.1 like 1	EPB41L1	actin binding [GO:0003779]; structural molecule activity [GO:0005198]	cytoskeleton [GO:0005856]	cortical actin cytoskeleton organization [GO:0030866]		E.R.	SP	1
ENSOARP00000011241	W5PLB8	Erythrocyte membrane protein band 4.1 like 3	EPB41L3	actin binding [GO:0003779]; structural molecule activity [GO:0005198]	cytoskeleton [GO:0005856]	cortical actin cytoskeleton organization [GO:0030866]		cyto	GLOB	0
ENSOARP00000017736	A0A6P7EIW8	Essential for reactive oxygen species protein	LOC101109892		endoplasmic reticulum membrane [GO:0005789]			mito	TM	1
ENSOARP00000020249	W5QC02	Essential MCU regulator, mitochondrial (Single-pass membrane protein with aspartate-rich tail 1, mitochondrial)	SMDT1		uniplex complex [GO:1990246]	calcium import into the mitochondrion [GO:0036444]; mitochondrial calcium ion homeostasis [GO:0051560]		mito	TM	1
ENSOARP00000009282	W5PFR7	ETHE1 persulfide dioxygenase	ETHE1	sulfur dioxygenase activity [GO:0050313]		glutathione metabolic process [GO:0006749]		mito	GLOB	0
ENSOARP00000008258	W5PCU6	Ethylmalonyl-CoA decarboxylase 1	ECHDC1	catalytic activity [GO:0003824]				cyto	GLOB	0
ENSOARP00000004744	W5P2U4	Eukaryotic peptide chain release factor subunit 1	LOC101105644	translation release factor activity [GO:0003747]	cytoplasm [GO:0005737]	nuclear-transcribed mRNA catabolic process, nonsense-mediated decay [GO:0000184]		cyto	GLOB	0
ENSOARP00000011849	W5PN24	Eukaryotic translation elongation factor 1 alpha 2	EEF1A2	GTP binding [GO:0005525]; GTPase activity [GO:0003924]; translation elongation factor activity [GO:0003746]	cellular anatomical entity [GO:0110165]			cyto	GLOB	0
ENSOARP00000002651	W5NWV4	Eukaryotic translation elongation factor 1 delta	EEF1D					nucl	GLOB	0
ENSOARP00000011910	W5PN84	Eukaryotic translation elongation factor 2	EEF2	GTP binding [GO:0005525]; GTPase activity [GO:0003924]		translation [GO:0006412]		mito	GLOB	0
ENSOARP00000002783	W5NX86	Eukaryotic translation initiation factor 1B	EIF1B	translation initiation factor activity [GO:0003743]				cyto	GLOB	0
ENSOARP00000010460	W5PJ40	Eukaryotic translation initiation factor 2 alpha kinase 2	EIF2AK2	ATP binding [GO:0005524]; double-stranded RNA binding [GO:0003725]; protein kinase activity [GO:0004672]		protein phosphorylation [GO:0006468]		plas	SP	0
ENSOARP00000022752	A0A6P3EBC0	Eukaryotic translation initiation factor 2 subunit 1 (Eukaryotic translation initiation factor 2 subunit alpha)	EIF2S1	RNA binding [GO:0003723]; translation initiation factor activity [GO:0003743]	cytoplasmic stress granule [GO:0010494]; organelle membrane [GO:0031090]			cyto	GLOB	0
ENSOARP00000009841	W5PHC4	Eukaryotic translation initiation factor 2 subunit 2	EIF2S2	translation initiation factor activity [GO:0003743]				nucl	GLOB	0
ENSOARP00000004828	W5P328	Eukaryotic translation initiation factor 2A (eIF-2A)	EIF2A	ribosome binding [GO:0043022]; translation initiation factor activity [GO:0003743]; tRNA binding [GO:0000049]	eukaryotic translation initiation factor 2 complex [GO:0005850]	positive regulation of signal transduction [GO:0009967]; protein phosphorylation [GO:0006468]; ribosome assembly [GO:0042255]; SREBP signaling pathway [GO:0032933]		cyto	GLOB	0
ENSOARP00000001464	W5NTH2	Eukaryotic translation initiation factor 2B subunit gamma	EIF2B3	nucleotidyltransferase activity [GO:0016779]		biosynthetic process [GO:0009058]		nucl	GLOB	0
ENSOARP00000000808	W5NRL8	Eukaryotic translation initiation factor 3 subunit A (eIF3a) (Eukaryotic translation initiation factor 3 subunit 10) (eIF-3-theta)	EIF3A EIF3S10	RNA binding [GO:0003723]; translation initiation factor activity [GO:0003743]	eukaryotic 43S preinitiation complex [GO:0016282]; eukaryotic 48S preinitiation complex [GO:0033290]; eukaryotic translation initiation factor 3 complex [GO:0005852]	formation of cytoplasmic translation initiation complex [GO:0001732]		nucl	GLOB	0
ENSOARP00000005511	W5P508	Eukaryotic translation initiation factor 3 subunit B (eIF3b) (Eukaryotic translation initiation factor 3 subunit 9) (eIF-3-eta)	EIF3B EIF3S9	RNA binding [GO:0003723]; translation initiation factor activity [GO:0003743]; translation initiation factor binding [GO:0031369]	eukaryotic 43S preinitiation complex [GO:0016282]; eukaryotic 48S preinitiation complex [GO:0033290]; eukaryotic translation initiation factor 3 complex [GO:0005852]	formation of cytoplasmic translation initiation complex [GO:0001732]		nucl	GLOB	0
ENSOARP00000003073	W5NY25	Eukaryotic translation initiation factor 3 subunit C (eIF3c) (Eukaryotic translation initiation factor 3 subunit 8) (eIF3 p110)	EIF3C EIF3S8	RNA binding [GO:0003723]; translation initiation factor activity [GO:0003743]; translation initiation factor binding [GO:0031369]	eukaryotic 43S preinitiation complex [GO:0016282]; eukaryotic 48S preinitiation complex [GO:0033290]; eukaryotic translation initiation factor 3 complex, eIF3m [GO:0071541]	formation of cytoplasmic translation initiation complex [GO:0001732]		nucl	GLOB	0
ENSOARP00000020331	W5QC84	Eukaryotic translation initiation factor 3 subunit D (eIF3d) (Eukaryotic translation initiation factor 3 subunit 7) (eIF-3-zeta)	EIF3D EIF3S7	mRNA cap binding [GO:0098808]; translation initiation factor activity [GO:0003743]	eukaryotic 43S preinitiation complex [GO:0016282]; eukaryotic 48S preinitiation complex [GO:0033290]; eukaryotic translation initiation factor 3 complex, eIF3m [GO:0071541]; synapse [GO:0045202]	cap-dependent translational initiation [GO:0002191]; formation of cytoplasmic translation initiation complex [GO:0001732]; IRES-dependent viral translational initiation [GO:0075522]; positive regulation of mRNA binding [GO:1902416]; positive regulation of translation [GO:0045727]; viral translational termination-reinitiation [GO:0075525]		cyto	GLOB	0
ENSOARP00000015863	W5PZH7	Eukaryotic translation initiation factor 3 subunit E (eIF3e) (Eukaryotic translation initiation factor 3 subunit 6) (eIF-3 p48)	EIF3E EIF3S6 INT6	translation initiation factor activity [GO:0003743]	cytosol [GO:0005829]; eukaryotic 43S preinitiation complex [GO:0016282]; eukaryotic 48S preinitiation complex [GO:0033290]; eukaryotic translation initiation factor 3 complex, eIF3e [GO:0071540]; PML body [GO:0016605]; postsynaptic density [GO:0014069]	formation of cytoplasmic translation initiation complex [GO:0001732]; nuclear-transcribed mRNA catabolic process, nonsense-mediated decay [GO:0000184]; positive regulation of mRNA binding [GO:1902416]; positive regulation of translation [GO:0045727]		cyto	GLOB	0
ENSOARP00000016377	W5Q0Z1	Eukaryotic translation initiation factor 3 subunit F (eIF3f) (Eukaryotic translation initiation factor 3 subunit 5) (eIF-3-epsilon) (eIF3 p47)	EIF3F EIF3S5	metallopeptidase activity [GO:0008237]; translation initiation factor activity [GO:0003743]; translation initiation factor binding [GO:0031369]	eukaryotic 43S preinitiation complex [GO:0016282]; eukaryotic 48S preinitiation complex [GO:0033290]; eukaryotic translation initiation factor 3 complex [GO:0005852]	formation of cytoplasmic translation initiation complex [GO:0001732]		cyto_nucl	GLOB	0
ENSOARP00000016196	W5Q0G0	Eukaryotic translation initiation factor 3 subunit G (eIF3g) (Eukaryotic translation initiation factor 3 RNA-binding subunit) (eIF-3 RNA-binding subunit) (Eukaryotic translation initiation factor 3 subunit 4) (eIF-3-delta) (eIF3 p42) (eIF3 p44)	EIF3G EIF3S4	RNA binding [GO:0003723]; translation initiation factor activity [GO:0003743]	eukaryotic 43S preinitiation complex [GO:0016282]; eukaryotic 48S preinitiation complex [GO:0033290]; eukaryotic translation initiation factor 3 complex [GO:0005852]; nucleus [GO:0005634]; perinuclear region of cytoplasm [GO:0048471]	formation of cytoplasmic translation initiation complex [GO:0001732]		nucl	GLOB	0
ENSOARP00000011455	W5PLY1	Eukaryotic translation initiation factor 3 subunit H (eIF3h) (Eukaryotic translation initiation factor 3 subunit 3) (eIF-3 gamma) (eIF3 p40 subunit)	EIF3H EIF3S3	metal-dependent deubiquitinase activity [GO:0140492]; translation initiation factor activity [GO:0003743]	eukaryotic 43S preinitiation complex [GO:0016282]; eukaryotic 48S preinitiation complex [GO:0033290]; eukaryotic translation initiation factor 3 complex, eIF3m [GO:0071541]	formation of cytoplasmic translation initiation complex [GO:0001732]; negative regulation of proteasomal ubiquitin-dependent protein catabolic process [GO:0032435]		cyto	GLOB	0
ENSOARP00000000254	W5NQ14	Eukaryotic translation initiation factor 3 subunit I (eIF3i) (Eukaryotic translation initiation factor 3 subunit 2) (eIF-3-beta) (eIF3 p36)	EIF3I EIF3S2	translation initiation factor activity [GO:0003743]	eukaryotic 43S preinitiation complex [GO:0016282]; eukaryotic 48S preinitiation complex [GO:0033290]; eukaryotic translation initiation factor 3 complex [GO:0005852]	formation of cytoplasmic translation initiation complex [GO:0001732]		cyto	GLOB	0
ENSOARP00000003882	W5P0D4	Eukaryotic translation initiation factor 3 subunit J (eIF3j) (Eukaryotic translation initiation factor 3 subunit 1) (eIF-3-alpha) (eIF3 p35)	EIF3J EIF3S1	translation initiation factor activity [GO:0003743]	eukaryotic 43S preinitiation complex [GO:0016282]; eukaryotic 48S preinitiation complex [GO:0033290]; eukaryotic translation initiation factor 3 complex [GO:0005852]	formation of cytoplasmic translation initiation complex [GO:0001732]		nucl	GLOB	0
ENSOARP00000006178	W5P6X4	Eukaryotic translation initiation factor 3 subunit K (eIF3k) (Eukaryotic translation initiation factor 3 subunit 12) (eIF-3 p25)	EIF3K EIF3S12	ribosome binding [GO:0043022]; RNA binding [GO:0003723]; translation initiation factor activity [GO:0003743]	cytosol [GO:0005829]; eukaryotic 43S preinitiation complex [GO:0016282]; eukaryotic 48S preinitiation complex [GO:0033290]; eukaryotic translation initiation factor 3 complex [GO:0005852]; nucleus [GO:0005634]	formation of cytoplasmic translation initiation complex [GO:0001732]; regulation of translational initiation [GO:0006446]		cyto	GLOB	0
ENSOARP00000015501	W5PYG7	Eukaryotic translation initiation factor 3 subunit L (eIF3l) (Eukaryotic translation initiation factor 3 subunit 6-interacting protein) (Eukaryotic translation initiation factor 3 subunit E-interacting protein)	EIF3L EIF3EIP EIF3S6IP	translation initiation factor activity [GO:0003743]	eukaryotic 43S preinitiation complex [GO:0016282]; eukaryotic 48S preinitiation complex [GO:0033290]; eukaryotic translation initiation factor 3 complex [GO:0005852]	formation of cytoplasmic translation initiation complex [GO:0001732]		cyto	GLOB	0
ENSOARP00000017809	W5Q519	Eukaryotic translation initiation factor 3 subunit M (eIF3m)	EIF3M	translation initiation factor activity [GO:0003743]; translation initiation factor binding [GO:0031369]	eukaryotic 43S preinitiation complex [GO:0016282]; eukaryotic 48S preinitiation complex [GO:0033290]; eukaryotic translation initiation factor 3 complex, eIF3m [GO:0071541]	formation of cytoplasmic translation initiation complex [GO:0001732]		cyto	GLOB	0
ENSOARP00000022136	W5QHD6	Eukaryotic translation initiation factor 4 gamma 1	EIF4G1	eukaryotic initiation factor 4E binding [GO:0008190]; RNA binding [GO:0003723]; translation initiation factor activity [GO:0003743]	cytoplasm [GO:0005737]			nucl	GLOB	0
ENSOARP00000010989	W5PKL6	Eukaryotic translation initiation factor 4 gamma 2	EIF4G2	RNA binding [GO:0003723]; translation initiation factor activity [GO:0003743]				E.R.	GLOB	0
ENSOARP00000009352	W5PFY7	Eukaryotic translation initiation factor 4 gamma 3		RNA binding [GO:0003723]; translation initiation factor activity [GO:0003743]				nucl	GLOB	0
ENSOARP00000002290	W5NVU4	Eukaryotic translation initiation factor 4A3	EIF4A3	ATP binding [GO:0005524]; hydrolase activity [GO:0016787]; mRNA binding [GO:0003729]; poly(A) binding [GO:0008143]; RNA helicase activity [GO:0003724]	catalytic step 2 spliceosome [GO:0071013]; cytoplasm [GO:0005737]; exon-exon junction complex [GO:0035145]; nucleoplasm [GO:0005654]; U2-type catalytic step 1 spliceosome [GO:0071006]	embryonic cranial skeleton morphogenesis [GO:0048701]; mRNA splicing, via spliceosome [GO:0000398]; negative regulation of translation [GO:0017148]; nuclear-transcribed mRNA catabolic process, nonsense-mediated decay [GO:0000184]; positive regulation of translation [GO:0045727]; regulation of nuclear-transcribed mRNA catabolic process, nonsense-mediated decay [GO:2000622]		nucl	GLOB	0
ENSOARP00000018000	W5Q5L0	Eukaryotic translation initiation factor 4B	EIF4B	RNA binding [GO:0003723]				nucl	GLOB	0
ENSOARP00000016490	B9VH02	Eukaryotic translation initiation factor 4C	EIF1AX	RNA binding [GO:0003723]; translation initiation factor activity [GO:0003743]	eukaryotic 43S preinitiation complex [GO:0016282]; organelle membrane [GO:0031090]; synapse [GO:0045202]			E.R.	SP	0
ENSOARP00000017077	W5Q2Y9	Eukaryotic translation initiation factor 4E	EIF4E	DNA-binding transcription factor binding [GO:0140297]; enzyme binding [GO:0019899]; eukaryotic initiation factor 4G binding [GO:0031370]; RNA binding [GO:0003723]; translation initiation factor activity [GO:0003743]	cytoplasm [GO:0005737]; perinuclear region of cytoplasm [GO:0048471]			cyto	GLOB	0	1
ENSOARP00000022380	W5QI30	Eukaryotic translation initiation factor 4E family member 2	EIF4E2	RNA binding [GO:0003723]; translation initiation factor activity [GO:0003743]	cytoplasm [GO:0005737]			cyto	GLOB	0
ENSOARP00000006040	W5P6I6	Eukaryotic translation initiation factor 5	EIF5	GTP binding [GO:0005525]; translation initiation factor activity [GO:0003743]	cytosol [GO:0005829]; plasma membrane [GO:0005886]; synapse [GO:0045202]	regulation of translational initiation [GO:0006446]		nucl	GLOB	0
ENSOARP00000001541	W5PQK7	Eukaryotic translation initiation factor 5A (eIF-5A)	EIF5A	ribosome binding [GO:0043022]; RNA binding [GO:0003723]; translation elongation factor activity [GO:0003746]	endoplasmic reticulum membrane [GO:0005789]	positive regulation of translational elongation [GO:0045901]; positive regulation of translational termination [GO:0045905]		cyto	GLOB	0
ENSOARP00000014375	W5PV92	Eukaryotic translation initiation factor 5B (Translation initiation factor IF-2)	EIF5B	GTP binding [GO:0005525]; GTPase activity [GO:0003924]; translation initiation factor activity [GO:0003743]	cellular anatomical entity [GO:0110165]			cyto_nucl	GLOB	0
ENSOARP00000014373	W5PV90	Eukaryotic translation initiation factor 5B (Translation initiation factor IF-2)	EIF5B	GTP binding [GO:0005525]; GTPase activity [GO:0003924]; translation initiation factor activity [GO:0003743]	cellular anatomical entity [GO:0110165]			nucl	GLOB	0
ENSOARP00000013052	W5PRH3	Eukaryotic translation initiation factor 6 (eIF-6)	EIF6 ITGB4BP	ribosomal large subunit binding [GO:0043023]; translation initiation factor activity [GO:0003743]	cytoplasm [GO:0005737]; nucleolus [GO:0005730]	cytosolic ribosome assembly [GO:0042256]; ribosomal large subunit biogenesis [GO:0042273]; ribosomal subunit export from nucleus [GO:0000054]		extr	GLOB	0
ENSOARP00000019928	W5QB33	Evolutionarily conserved signaling intermediate in Toll pathway, mitochondrial	ECSIT		mitochondrion [GO:0005739]; nucleus [GO:0005634]	innate immune response [GO:0045087]		mito	GLOB	0
ENSOARP00000003889	W5P0E1	EWS RNA binding protein 1	EWSR1	metal ion binding [GO:0046872]; RNA binding [GO:0003723]	nucleus [GO:0005634]	regulation of DNA-templated transcription [GO:0006355]		nucl	GLOB	0
ENSOARP00000001513	W5NTM1	Exo/endonuclease G	EXOG	endonuclease activity [GO:0004519]; metal ion binding [GO:0046872]; nucleic acid binding [GO:0003676]	membrane [GO:0016020]			golg	SP	1
ENSOARP00000002516	W5NWG9	Exocyst complex component 1	EXOC1		exocyst [GO:0000145]	exocytosis [GO:0006887]		cyto	GLOB	0
ENSOARP00000003532	W5NZD4	Exocyst complex component 2	LOC101110975		exocyst [GO:0000145]	exocytosis [GO:0006887]; Golgi to plasma membrane transport [GO:0006893]; protein transport [GO:0015031]		mito	GLOB	0
ENSOARP00000022742	W5QIX6	Exocyst complex component 5 (Exocyst complex component Sec10)	EXOC5		cytoplasm [GO:0005737]			cyto	GLOB	0
ENSOARP00000008580	W5PDR6	Exocyst complex component 7 (Exocyst complex component Exo70)	EXOC7	phosphatidylinositol-4,5-bisphosphate binding [GO:0005546]	exocyst [GO:0000145]	exocytosis [GO:0006887]; protein transport [GO:0015031]		nucl	GLOB	0
ENSOARP00000015582	W5PYP7	Exosome complex component RRP45 (Exosome component 9)	EXOSC9		cytoplasm [GO:0005737]; exosome (RNase complex) [GO:0000178]; nucleus [GO:0005634]	RNA processing [GO:0006396]		cyto_nucl	GLOB	0
ENSOARP00000012108	W5PNT2	Exosome component 7	EXOSC7					nucl	GLOB	0
ENSOARP00000021667	W5QG19	Exportin 1	XPO1	nuclear export signal receptor activity [GO:0005049]; small GTPase binding [GO:0031267]	cytoplasm [GO:0005737]; nucleus [GO:0005634]	protein export from nucleus [GO:0006611]		cyto	GLOB	0
ENSOARP00000001008	W5NS68	Exportin 6	XPO6	nuclear export signal receptor activity [GO:0005049]; small GTPase binding [GO:0031267]	cytoplasm [GO:0005737]; nucleus [GO:0005634]	protein export from nucleus [GO:0006611]		plas	SP+TM	0
ENSOARP00000011390	W5PLR7	Exportin 7	XPO7	nuclear export signal receptor activity [GO:0005049]; small GTPase binding [GO:0031267]	cytoplasm [GO:0005737]; nucleus [GO:0005634]	intracellular protein transport [GO:0006886]		nucl	GLOB	0
ENSOARP00000012901	W5PR23	Exportin-2 (Chromosome segregation 1-like protein) (Importin-alpha re-exporter)	CSE1L	small GTPase binding [GO:0031267]	cytoplasm [GO:0005737]	intracellular protein transport [GO:0006886]		cyto	GLOB	0
ENSOARP00000010981	W5PKK8	Extended synaptotagmin 1	ESYT1	lipid binding [GO:0008289]	endoplasmic reticulum membrane [GO:0005789]; plasma membrane [GO:0005886]	endoplasmic reticulum-plasma membrane tethering [GO:0061817]; lipid transport [GO:0006869]		cyto	TM	2
ENSOARP00000010434	W5PJ14	Extended synaptotagmin 2	ESYT2	lipid binding [GO:0008289]	endoplasmic reticulum membrane [GO:0005789]; plasma membrane [GO:0005886]	endoplasmic reticulum-plasma membrane tethering [GO:0061817]; lipid transport [GO:0006869]		cyto	GLOB	0
ENSOARP00000022379	W5QI29	Extracellular matrix protein 1	ECM1		extracellular space [GO:0005615]	signal transduction [GO:0007165]		extr	SP	0
ENSOARP00000004750	W5P2V0	Ezrin	EZR	actin binding [GO:0003779]	cytoplasm [GO:0005737]; cytoskeleton [GO:0005856]; microvillus [GO:0005902]; plasma membrane [GO:0005886]			nucl	GLOB	0
ENSOARP00000012416	W5PPN9	F2R like trypsin receptor 1		thrombin-activated receptor activity [GO:0015057]	membrane [GO:0016020]	blood coagulation [GO:0007596]		extr	GLOB	0
ENSOARP00000021113	W5QEG5	FACT complex subunit	SUPT16H		FACT complex [GO:0035101]	DNA repair [GO:0006281]; DNA replication [GO:0006260]		extr	GLOB	0
ENSOARP00000009694	W5PGX7	FACT complex subunit SSRP1	SSRP1	DNA binding [GO:0003677]	chromosome [GO:0005694]; nucleus [GO:0005634]	DNA repair [GO:0006281]; DNA replication [GO:0006260]		nucl	GLOB	0
ENSOARP00000018234	W5Q694	F-actin-capping protein subunit alpha		actin binding [GO:0003779]	F-actin capping protein complex [GO:0008290]	barbed-end actin filament capping [GO:0051016]		nucl	GLOB	0
ENSOARP00000021173	W5QEM5	F-actin-capping protein subunit alpha	CAPZA1	actin binding [GO:0003779]	F-actin capping protein complex [GO:0008290]	barbed-end actin filament capping [GO:0051016]		cyto	GLOB	0
ENSOARP00000000144	W5NPQ4	F-actin-capping protein subunit alpha	CAPZA2	actin binding [GO:0003779]	F-actin capping protein complex [GO:0008290]	barbed-end actin filament capping [GO:0051016]		cyto	GLOB	0
ENSOARP00000010519	W5PJ98	F-actin-capping protein subunit beta		actin binding [GO:0003779]	cytoplasm [GO:0005737]; F-actin capping protein complex [GO:0008290]	barbed-end actin filament capping [GO:0051016]		nucl	GLOB	0
ENSOARP00000003525	W5NZC7	FAD synthase (EC 2.7.7.2) (FAD pyrophosphorylase) (FMN adenylyltransferase) (Flavin adenine dinucleotide synthase)	FLAD1	ATP binding [GO:0005524]; FMN adenylyltransferase activity [GO:0003919]		FAD biosynthetic process [GO:0006747]		cyto_nucl	GLOB	0
ENSOARP00000021436	W5QFD8	FAD/NAD(P)-binding domain-containing protein		flavin adenine dinucleotide binding [GO:0050660]; oxidoreductase activity, acting on a sulfur group of donors, NAD(P) as acceptor [GO:0016668]		cell redox homeostasis [GO:0045454]		cyto	GLOB	0
ENSOARP00000017558	A0A6P3YKJ8	FAM20B glycosaminoglycan xylosylkinase	FAM20B		Golgi apparatus [GO:0005794]			extr	SP	1
ENSOARP00000004547	W5P298	FAM3 metabolism regulating signaling molecule A	FAM3A		extracellular region [GO:0005576]; membrane [GO:0016020]			extr	SP	1
ENSOARP00000010924	W5PKF3	FAM3 metabolism regulating signaling molecule B	FAM3B		extracellular region [GO:0005576]; membrane [GO:0016020]			extr	SP	1
ENSOARP00000019729	A0A6P7E2I0	FAM3 metabolism regulating signaling molecule C	FAM3C		extracellular region [GO:0005576]			extr	SP	1
ENSOARP00000012440	A0A6P3T9Q5	Family with sequence similarity 111 member B	FAM111B					cyto	GLOB	0
ENSOARP00000021617	W5QFW9	Family with sequence similarity 162 member A	FAM162A		membrane [GO:0016020]			extr	TM	1
ENSOARP00000008782	W5PEB8	Family with sequence similarity 171 member A1	FAM171A1		membrane [GO:0016020]			cyto	GLOB	0
ENSOARP00000020112	W5QBL5	Family with sequence similarity 185 member A	FAM185A					mito	GLOB	0
ENSOARP00000002306	A0A6P3TJF4	Family with sequence similarity 210 member A	FAM210A					extr	SP	0
ENSOARP00000012002	W5PNH6	Family with sequence similarity 234 member A	FAM234A		membrane [GO:0016020]			plas	SP+TM	1
ENSOARP00000013122	W5PRP3	Family with sequence similarity 83 member C						cyto	GLOB	0
ENSOARP00000017649	W5Q4K9	Family with sequence similarity 83 member H	FAM83H					nucl	GLOB	0
ENSOARP00000011038	W5PKR5	Family with sequence similarity 98 member A	FAM98A					cyto	GLOB	0
ENSOARP00000021511	W5QFL3	Family with sequence similarity 98 member B	FAM98B					cyto	GLOB	0
ENSOARP00000014214	W5PUT2	Far upstream element binding protein 1	FUBP1	RNA binding [GO:0003723]	nucleus [GO:0005634]	regulation of DNA-templated transcription [GO:0006355]		cyto	GLOB	0
ENSOARP00000009155	W5PFE0	Farnesylated proteins-converting enzyme 2	RCE1	metalloendopeptidase activity [GO:0004222]	endoplasmic reticulum membrane [GO:0005789]	CAAX-box protein processing [GO:0071586]		plas	TM	7
ENSOARP00000003946	W5P0J8	Farnesyltransferase, CAAX box, alpha	FNTA	protein prenyltransferase activity [GO:0008318]		protein prenylation [GO:0018342]		extr	GLOB	0
ENSOARP00000004605	W5P2F6	Fas associated factor 1	FAF1					nucl	GLOB	0
ENSOARP00000002376	W5NW29	Fas associated factor family member 2	FAF2		membrane [GO:0016020]			cyto	GLOB	1
ENSOARP00000003147	W5NY99	Fascin actin-bundling protein 1		actin filament binding [GO:0051015]; protein-macromolecule adaptor activity [GO:0030674]	cytoplasm [GO:0005737]; cytoskeleton [GO:0005856]	actin filament organization [GO:0007015]		cyto_nucl	GLOB	0
ENSOARP00000020191	W5QBU4	FAST kinase domains 2	FASTKD2			regulation of mitochondrial mRNA stability [GO:0044528]		mito	GLOB	0
ENSOARP00000004112	W5P113	Fat storage inducing transmembrane protein 2	FITM2	acyl-coenzyme A diphosphatase activity [GO:0106399]; diacylglycerol binding [GO:0019992]; triglyceride binding [GO:0017129]	endoplasmic reticulum membrane [GO:0005789]	cytoskeleton organization [GO:0007010]; fatty-acyl-CoA catabolic process [GO:0036115]; intracellular triglyceride homeostasis [GO:0035356]; lipid droplet formation [GO:0140042]; positive regulation of sequestering of triglyceride [GO:0010890]; regulation of cell morphogenesis [GO:0022604]; regulation of triglyceride biosynthetic process [GO:0010866]; sequestering of triglyceride [GO:0030730]		plas	TM	5
ENSOARP00000006659	W5P8A4	Fatty acid 2-hydroxylase (EC 1.-.-.-)	FA2H	fatty acid alpha-hydroxylase activity [GO:0080132]; iron ion binding [GO:0005506]	endoplasmic reticulum membrane [GO:0005789]	fatty acid biosynthetic process [GO:0006633]		plas	TM	4
ENSOARP00000002616	W5NWR9	fatty acid amide hydrolase (EC 3.5.1.99)	FAAH	acylglycerol lipase activity [GO:0047372]; fatty acid amide hydrolase activity [GO:0017064]	membrane [GO:0016020]	fatty acid catabolic process [GO:0009062]		extr	TM	1
ENSOARP00000002644	W5NWU7	fatty acid amide hydrolase (EC 3.5.1.99)	LOC101103602	fatty acid amide hydrolase activity [GO:0017064]				extr	SP+TM	1
ENSOARP00000001683	W5NU39	Fatty acid binding protein 3	FABP3	cytoskeletal protein binding [GO:0008092]; oleic acid binding [GO:0070538]	cytoplasm [GO:0005737]; extracellular space [GO:0005615]	brown fat cell differentiation [GO:0050873]; cholesterol homeostasis [GO:0042632]; intracellular lipid transport [GO:0032365]; long-chain fatty acid transport [GO:0015909]; phospholipid homeostasis [GO:0055091]; positive regulation of long-chain fatty acid import into cell [GO:0140214]; regulation of fatty acid oxidation [GO:0046320]; regulation of phosphatidylcholine biosynthetic process [GO:200…		cyto	GLOB	0
ENSOARP00000009640	W5PGS4	Fatty acid binding protein 5	FABP5	lipid binding [GO:0008289]	cytoplasm [GO:0005737]			extr	GLOB	0
ENSOARP00000008774	A0A6P7DE44	Fatty acid binding protein 7	LOC114110557	lipid binding [GO:0008289]	cytoplasm [GO:0005737]			extr	SP	0
ENSOARP00000018431	W5Q6U0	Fatty acid synthase (EC 1.1.1.100) (EC 1.3.1.39) (EC 2.3.1.38) (EC 2.3.1.39) (EC 2.3.1.41) (EC 2.3.1.85) (EC 3.1.2.14) (EC 4.2.1.59)	FASN	(3R)-hydroxyacyl-[acyl-carrier-protein] dehydratase activity [GO:0019171]; (3R)-hydroxymyristoyl-[acyl-carrier-protein] dehydratase activity [GO:0008659]; 3-oxoacyl-[acyl-carrier-protein] reductase (NADPH) activity [GO:0004316]; 3-oxoacyl-[acyl-carrier-protein] synthase activity [GO:0004315]; [acyl-carrier-protein] S-acetyltransferase activity [GO:0004313]; [acyl-carrier-protein] S-malonyltransfe…		fatty acid biosynthetic process [GO:0006633]		cyto	GLOB	0
ENSOARP00000007935	W5PBX4	Fatty acyl-CoA reductase (EC 1.2.1.84)	FAR1	alcohol-forming long-chain fatty acyl-CoA reductase activity [GO:0102965]; alcohol-forming very long-chain fatty acyl-CoA reductase activity [GO:0080019]	peroxisomal membrane [GO:0005778]	ether lipid biosynthetic process [GO:0008611]; glycerophospholipid biosynthetic process [GO:0046474]; long-chain fatty-acyl-CoA metabolic process [GO:0035336]; wax biosynthetic process [GO:0010025]		cyto	GLOB	1
ENSOARP00000005359	W5P4K6	F-BAR domain only protein 2	FCHO2	identical protein binding [GO:0042802]; phosphatidylinositol-4,5-bisphosphate binding [GO:0005546]; phosphatidylserine binding [GO:0001786]	clathrin-coated pit [GO:0005905]; clathrin-coated vesicle [GO:0030136]; presynapse [GO:0098793]	clathrin coat assembly [GO:0048268]; clathrin-dependent endocytosis [GO:0072583]; membrane invagination [GO:0010324]; protein localization to plasma membrane [GO:0072659]; synaptic vesicle endocytosis [GO:0048488]		nucl	GLOB	0
ENSOARP00000003880	W5P0D2	F-box and WD repeat domain containing 11	FBXW11	protein dimerization activity [GO:0046983]				extr	GLOB	0
ENSOARP00000000901	W5NRW1	F-box only protein 6	LOC101112337		cytoplasm [GO:0005737]			plas	TM	8
ENSOARP00000005292	W5P4E0	F-box protein 11	FBXO11	zinc ion binding [GO:0008270]				mito	GLOB	0
ENSOARP00000005170	W5P418	F-box protein 21	FBXO21	DNA binding [GO:0003677]				extr	SP+TM	1
ENSOARP00000001376	W5NT86	F-box protein 22	FBXO22		cytoplasm [GO:0005737]; nucleus [GO:0005634]	cellular response to starvation [GO:0009267]; nucleocytoplasmic transport [GO:0006913]; positive regulation of proteasomal ubiquitin-dependent protein catabolic process [GO:0032436]; proteasome-mediated ubiquitin-dependent protein catabolic process [GO:0043161]; protein polyubiquitination [GO:0000209]; regulation of skeletal muscle fiber development [GO:0048742]		cyto	GLOB	0
ENSOARP00000016977	W5Q2N9	F-box protein 28	FBXO28					nucl	GLOB	0
ENSOARP00000019242	W5Q950	F-box protein 3	FBXO3					cyto	GLOB	0
ENSOARP00000014147	W5PUL5	Fc fragment of IgG receptor and transporter	FCGRT		membrane [GO:0016020]			extr	SP+TM	2
ENSOARP00000010827	W5PK56	Fc fragment of IgG, low affinity IIb, receptor (CD32)	FCGR2B					extr	SP+TM	0
ENSOARP00000002929	W5NXN2	FERM domain-containing protein		actin binding [GO:0003779]	cytoplasm [GO:0005737]; cytoskeleton [GO:0005856]; microvillus [GO:0005902]; plasma membrane [GO:0005886]			cyto	GLOB	0
ENSOARP00000022678	W5QIT6	Fermitin family member 2	FERMT2		anchoring junction [GO:0070161]	cell adhesion [GO:0007155]; integrin-mediated signaling pathway [GO:0007229]		nucl	GLOB	0
ENSOARP00000014331	W5PV49	Ferredoxin 1	FDX1	2 iron, 2 sulfur cluster binding [GO:0051537]		P450-containing electron transport chain [GO:0140647]		extr	GLOB	0
ENSOARP00000018992	W5Q8F0	Ferric chelate reductase 1	FRRS1	metal ion binding [GO:0046872]; oxidoreductase activity [GO:0016491]	membrane [GO:0016020]			plas	TM	6
ENSOARP00000015388	W5PY54	Ferritin	FTH1	ferric iron binding [GO:0008199]		intracellular iron ion homeostasis [GO:0006879]; iron ion transport [GO:0006826]		extr	GLOB	0
ENSOARP00000018968	W5Q8C6	Ferritin	LOC101105484	ferric iron binding [GO:0008199]		intracellular iron ion homeostasis [GO:0006879]; iron ion transport [GO:0006826]		mito	GLOB	0
ENSOARP00000013342	W5PA59	Ferritin	LOC101117015 FTL	ferric iron binding [GO:0008199]		intracellular iron ion homeostasis [GO:0006879]; iron ion transport [GO:0006826]		cyto_nucl	GLOB	0
ENSOARP00000005589	W5P586	Ferrochelatase (EC 4.98.1.1)		ferrochelatase activity [GO:0004325]	mitochondrial inner membrane [GO:0005743]	heme biosynthetic process [GO:0006783]		mito	GLOB	0
ENSOARP00000022054	W5QH54	Fetuin B	FETUB	cysteine-type endopeptidase inhibitor activity [GO:0004869]; metalloendopeptidase inhibitor activity [GO:0008191]	extracellular space [GO:0005615]	binding of sperm to zona pellucida [GO:0007339]; negative regulation of endopeptidase activity [GO:0010951]		extr	SP	0
ENSOARP00000000015	W5NPC6	FGF1 intracellular binding protein	FIBP					cyto	GLOB	0
ENSOARP00000022590	W5QIN8	Fibrillin 1	FBN1	calcium ion binding [GO:0005509]	microfibril [GO:0001527]			nucl	SP	0
ENSOARP00000018461	W5Q6X0	Fibrillin 2	FBN2	calcium ion binding [GO:0005509]	cytoplasm [GO:0005737]; microfibril [GO:0001527]			mito	SP	0
ENSOARP00000017968	W5Q5H8	Fibrinogen alpha chain	FGA	signaling receptor binding [GO:0005102]	fibrinogen complex [GO:0005577]	platelet activation [GO:0030168]; protein polymerization [GO:0051258]		extr	SP	0
ENSOARP00000000286	W5NQ46	Fibrinogen beta chain	FGB	signaling receptor binding [GO:0005102]	fibrinogen complex [GO:0005577]	platelet activation [GO:0030168]; protein polymerization [GO:0051258]		extr	SP	0
ENSOARP00000017896	W5Q5A6	Fibrinogen gamma chain	FGG	signaling receptor binding [GO:0005102]	fibrinogen complex [GO:0005577]	platelet activation [GO:0030168]; protein polymerization [GO:0051258]		extr	SP	1
ENSOARP00000008536	W5PDM2	Fibroblast growth factor binding protein 1	FGFBP1	growth factor binding [GO:0019838]	extracellular region [GO:0005576]	positive regulation of blood vessel endothelial cell proliferation involved in sprouting angiogenesis [GO:1903589]; positive regulation of cell migration involved in sprouting angiogenesis [GO:0090050]		extr	SP	1
ENSOARP00000005775	W5P5S2	Fibroblast growth factor receptor (EC 2.7.10.1)	FGFR2	ATP binding [GO:0005524]; fibroblast growth factor receptor activity [GO:0005007]	plasma membrane [GO:0005886]	positive regulation of cell population proliferation [GO:0008284]; protein phosphorylation [GO:0006468]		pero	SP+TM	2
ENSOARP00000001720	W5NU76	Fibromodulin	FMOD					nucl	GLOB	0
ENSOARP00000020765	W5QDG7	Fibronectin	FN1	heparin binding [GO:0008201]	extracellular region [GO:0005576]	acute-phase response [GO:0006953]; cell adhesion [GO:0007155]; regulation of cell shape [GO:0008360]		extr	SP	0
ENSOARP00000018843	W5Q801	Fibronectin leucine rich transmembrane protein 2	FLRT2					plas	TM	1
ENSOARP00000008989	W5PEX4	Fibronectin type III domain containing 3A	FNDC3A		membrane [GO:0016020]			E.R.	TM	1
ENSOARP00000008851	W5PEI7	Fibronectin type-III domain-containing protein						extr	GLOB	0
ENSOARP00000013357	A0A6P7D2K1	Fibulin 5	FBLN5	calcium ion binding [GO:0005509]				extr	SP	0
ENSOARP00000020846	W5QDP8	Fibulin-1	FBLN1	calcium ion binding [GO:0005509]; peptidase activator activity [GO:0016504]	extracellular region [GO:0005576]	extracellular matrix organization [GO:0030198]		nucl	GLOB	0
ENSOARP00000005603	W5P5A0	Filamin A	FLNA	actin filament binding [GO:0051015]	intracellular non-membrane-bounded organelle [GO:0043232]	actin cytoskeleton organization [GO:0030036]		nucl	GLOB	0
ENSOARP00000013649	W5PT68	Filamin B	FLNB	actin filament binding [GO:0051015]	intracellular non-membrane-bounded organelle [GO:0043232]	actin cytoskeleton organization [GO:0030036]		cyto_nucl	GLOB	0
ENSOARP00000003607	W5NZK9	Filamin C	FLNC	actin filament binding [GO:0051015]	intracellular non-membrane-bounded organelle [GO:0043232]	actin cytoskeleton organization [GO:0030036]		cyto	GLOB	0
ENSOARP00000001037	W5NS97	FIP-RBD domain-containing protein		small GTPase binding [GO:0031267]	membrane [GO:0016020]			nucl	GLOB	0
ENSOARP00000022053	W5QH53	Flavin-containing monooxygenase (EC 1.-.-.-)	FMO5	flavin adenine dinucleotide binding [GO:0050660]; hypotaurine dehydrogenase activity [GO:0047822]; N,N-dimethylaniline monooxygenase activity [GO:0004499]; NADP binding [GO:0050661]; NADPH oxidase H202-forming activity [GO:0106294]	endoplasmic reticulum membrane [GO:0005789]	lipid metabolic process [GO:0006629]		pero	SP	0
ENSOARP00000000599	W5NR09	FLII actin remodeling protein	FLII	actin filament binding [GO:0051015]				nucl	GLOB	0
ENSOARP00000012312	W5PPD6	Flotillin	FLOT1		caveola [GO:0005901]; endosome [GO:0005768]			cyto	GLOB	0
ENSOARP00000005036	W5P3N4	Flotillin	FLOT2		endosome [GO:0005768]; membrane [GO:0016020]			cyto	GLOB	0
ENSOARP00000016076	W5Q040	FMR1 autosomal homolog 2	FXR2	mRNA binding [GO:0003729]	cytoplasm [GO:0005737]	regulation of translation [GO:0006417]		nucl	GLOB	0
ENSOARP00000010377	W5PIV7	FMRP translational regulator 1	FMR1	mRNA binding [GO:0003729]	chromosome, centromeric region [GO:0000775]; cytoplasmic ribonucleoprotein granule [GO:0036464]; dendritic spine [GO:0043197]; filopodium tip [GO:0032433]; growth cone [GO:0030426]; nucleolus [GO:0005730]; perikaryon [GO:0043204]; perinuclear region of cytoplasm [GO:0048471]; presynaptic membrane [GO:0042734]; ribonucleoprotein complex [GO:1990904]	mRNA processing [GO:0006397]; nervous system development [GO:0007399]; regulation of translation [GO:0006417]; RNA splicing [GO:0008380]		cyto	GLOB	0
ENSOARP00000015373	W5PY39	Focadhesin	FOCAD			regulation of post-transcriptional gene silencing [GO:0060147]		plas	GLOB	0
ENSOARP00000018035	W5Q5P5	folate gamma-glutamyl hydrolase (EC 3.4.19.9)	GGH	gamma-glutamyl-peptidase activity [GO:0034722]	extracellular space [GO:0005615]	glutamine metabolic process [GO:0006541]		extr	SP	1
ENSOARP00000012305	W5PPC9	Folylpolyglutamate synthase (EC 6.3.2.17) (Folylpoly-gamma-glutamate synthetase) (Tetrahydrofolylpolyglutamate synthase)	FPGS	ATP binding [GO:0005524]; metal ion binding [GO:0046872]; tetrahydrofolylpolyglutamate synthase activity [GO:0004326]		one-carbon metabolic process [GO:0006730]		mito	GLOB	0
ENSOARP00000008807	W5PEE3	Formin binding protein 1	FNBP1		cytoplasm [GO:0005737]; cytoskeleton [GO:0005856]; plasma membrane [GO:0005886]	endocytosis [GO:0006897]; signal transduction [GO:0007165]		nucl	TM	1
ENSOARP00000020928	W5QDY0	FOS like 2, AP-1 transcription factor subunit	FOSL2	DNA binding [GO:0003677]; DNA-binding transcription factor activity [GO:0003700]	nucleus [GO:0005634]	regulation of transcription by RNA polymerase II [GO:0006357]		nucl	GLOB	0
ENSOARP00000012240	W5PP64	Four and a half LIM domains 1	FHL1	metal ion binding [GO:0046872]		muscle organ development [GO:0007517]		nucl	GLOB	0
ENSOARP00000013983	W5PU52	Frataxin, mitochondrial (EC 1.16.3.1)	FXN	ferric iron binding [GO:0008199]; ferroxidase activity [GO:0004322]	mitochondrion [GO:0005739]	heme biosynthetic process [GO:0006783]; intracellular iron ion homeostasis [GO:0006879]; iron ion transmembrane transport [GO:0034755]; iron-sulfur cluster assembly [GO:0016226]		mito	GLOB	0
ENSOARP00000017854	W5Q564	Frizzled class receptor 6	FZD6	transmembrane signaling receptor activity [GO:0004888]	membrane [GO:0016020]	cell surface receptor signaling pathway [GO:0007166]		plas	TM	7
ENSOARP00000009283	W5PFR8	fructose-bisphosphatase (EC 3.1.3.11)	FBP1	AMP binding [GO:0016208]; fructose 1,6-bisphosphate 1-phosphatase activity [GO:0042132]; identical protein binding [GO:0042802]; metal ion binding [GO:0046872]; RNA polymerase II-specific DNA-binding transcription factor binding [GO:0061629]	cytoplasm [GO:0005737]; nucleus [GO:0005634]	cellular response to magnesium ion [GO:0071286]; cellular response to xenobiotic stimulus [GO:0071466]; dephosphorylation [GO:0016311]; fructose 6-phosphate metabolic process [GO:0006002]; gluconeogenesis [GO:0006094]; negative regulation of cell growth [GO:0030308]; negative regulation of glycolytic process [GO:0045820]; negative regulation of Ras protein signal transduction [GO:0046580]; negati…		cyto	GLOB	0
ENSOARP00000009302	W5PFT7	fructose-bisphosphatase (EC 3.1.3.11)	LOC101113460	fructose 1,6-bisphosphate 1-phosphatase activity [GO:0042132]; metal ion binding [GO:0046872]		gluconeogenesis [GO:0006094]		cyto	GLOB	0
ENSOARP00000004428	A0A6P7DGM3	Fructose-bisphosphate aldolase (EC 4.1.2.13)	ALDOA	fructose-bisphosphate aldolase activity [GO:0004332]		glycolytic process [GO:0006096]		cyto	GLOB	0
ENSOARP00000008061	W5PCA0	Fructose-bisphosphate aldolase (EC 4.1.2.13)	ALDOB	ATPase binding [GO:0051117]; cytoskeletal protein binding [GO:0008092]; fructose binding [GO:0070061]; fructose-1-phosphate aldolase activity [GO:0061609]; fructose-bisphosphate aldolase activity [GO:0004332]; identical protein binding [GO:0042802]	centriolar satellite [GO:0034451]; cytosol [GO:0005829]	fructose 1,6-bisphosphate metabolic process [GO:0030388]; fructose catabolic process to hydroxyacetone phosphate and glyceraldehyde-3-phosphate [GO:0061624]; glycolytic process [GO:0006096]; NADH oxidation [GO:0006116]; positive regulation of ATP-dependent activity [GO:0032781]; vacuolar proton-transporting V-type ATPase complex assembly [GO:0070072]		cyto	TM	0
ENSOARP00000000489	W5NQP9	Fructose-bisphosphate aldolase (EC 4.1.2.13)	ALDOC	fructose-bisphosphate aldolase activity [GO:0004332]		glycolytic process [GO:0006096]		nucl	GLOB	0
ENSOARP00000019100	W5Q8Q8	FRY like transcription coactivator	FRYL			cell morphogenesis [GO:0000902]		plas	GLOB	0
ENSOARP00000009220	W5PFK5	FSHD region gene 1	FRG1		Cajal body [GO:0015030]; nucleolus [GO:0005730]	muscle organ development [GO:0007517]		cyto	GLOB	0
ENSOARP00000005397	W5P4P4	Fucose kinase	FCSK	ATP binding [GO:0005524]; kinase activity [GO:0016301]; phosphotransferase activity, alcohol group as acceptor [GO:0016773]		organic substance metabolic process [GO:0071704]; primary metabolic process [GO:0044238]		cyto	GLOB	0
ENSOARP00000010539	W5PJB8	Fucosyltransferase (EC 2.4.1.-)		fucosyltransferase activity [GO:0008417]	Golgi cisterna membrane [GO:0032580]	protein glycosylation [GO:0006486]		cyto_nucl	GLOB	0
ENSOARP00000009376	C5IWV1	Fumarate hydratase, mitochondrial (EC 4.2.1.2)	FH	fumarate hydratase activity [GO:0004333]	mitochondrial matrix [GO:0005759]; tricarboxylic acid cycle enzyme complex [GO:0045239]	fumarate metabolic process [GO:0006106]; homeostasis of number of cells within a tissue [GO:0048873]; malate metabolic process [GO:0006108]; positive regulation of cold-induced thermogenesis [GO:0120162]; tricarboxylic acid cycle [GO:0006099]		mito	GLOB	0
ENSOARP00000016369	W5Q0Y3	Fumarylacetoacetase (EC 3.7.1.2) (Fumarylacetoacetate hydrolase)	ZFAND6	fumarylacetoacetase activity [GO:0004334]; metal ion binding [GO:0046872]		L-phenylalanine catabolic process [GO:0006559]; tyrosine catabolic process [GO:0006572]		nucl	GLOB	0
ENSOARP00000015090	W5PXA6	Fumarylacetoacetate hydrolase domain-containing protein 2	LOC101114342	catalytic activity [GO:0003824]				mito	GLOB	0
ENSOARP00000003675	W5NZS7	FUN14 domain containing 2	FUNDC2		mitochondrial outer membrane [GO:0005741]			nucl	TM	0
ENSOARP00000005054	W5P3Q2	FXYD domain-containing ion transport regulator	FXYD5	ion channel regulator activity [GO:0099106]	membrane [GO:0016020]	monoatomic ion transport [GO:0006811]; regulation of monoatomic ion transport [GO:0043269]		cyto	GLOB	0
ENSOARP00000009816	W5PH99	FYVE and coiled-coil domain autophagy adaptor 1	FYCO1	metal ion binding [GO:0046872]				nucl	GLOB	0
ENSOARP00000020796	W5QDJ8	FYVE, RhoGEF and PH domain containing 4	FGD4	guanyl-nucleotide exchange factor activity [GO:0005085]; metal ion binding [GO:0046872]	cytoplasm [GO:0005737]; cytoskeleton [GO:0005856]			cyto	GLOB	0
ENSOARP00000018634	W5Q7E2	G protein pathway suppressor 1	GPS1					cyto	GLOB	0
ENSOARP00000014006	W5PU75	G protein subunit alpha 11	GNA11	G protein-coupled receptor binding [GO:0001664]; G-protein beta/gamma-subunit complex binding [GO:0031683]; GTP binding [GO:0005525]; GTPase activity [GO:0003924]		G protein-coupled receptor signaling pathway [GO:0007186]		cyto	GLOB	0
ENSOARP00000016438	W5Q152	G protein subunit alpha 13	GNA13	G protein-coupled receptor binding [GO:0001664]; G-protein beta/gamma-subunit complex binding [GO:0031683]; GTP binding [GO:0005525]; GTPase activity [GO:0003924]	membrane [GO:0016020]	G protein-coupled receptor signaling pathway [GO:0007186]; Rho protein signal transduction [GO:0007266]		cyto	GLOB	0
ENSOARP00000018654	W5Q7G2	G protein subunit alpha i1	GNAI1	G-protein beta/gamma-subunit complex binding [GO:0031683]; GTP binding [GO:0005525]; GTPase activity [GO:0003924]	cellular anatomical entity [GO:0110165]	adenylate cyclase-modulating G protein-coupled receptor signaling pathway [GO:0007188]		cyto	GLOB	0
ENSOARP00000010904	W5PKD3	G protein subunit alpha i2	GNAI2	G-protein beta/gamma-subunit complex binding [GO:0031683]; GTP binding [GO:0005525]; GTPase activity [GO:0003924]	cell body [GO:0044297]; centrosome [GO:0005813]; cytosol [GO:0005829]; dendrite [GO:0030425]; midbody [GO:0030496]; neuronal dense core vesicle [GO:0098992]; nucleoplasm [GO:0005654]; plasma membrane [GO:0005886]; synapse [GO:0045202]	adenylate cyclase-inhibiting G protein-coupled receptor signaling pathway [GO:0007193]; cell division [GO:0051301]; cell population proliferation [GO:0008283]; G protein-coupled acetylcholine receptor signaling pathway [GO:0007213]; positive regulation of cell population proliferation [GO:0008284]		cyto	GLOB	0
ENSOARP00000020673	W5QD75	G protein subunit alpha i3	GNAI3	G-protein beta/gamma-subunit complex binding [GO:0031683]; GTP binding [GO:0005525]; GTPase activity [GO:0003924]	cellular anatomical entity [GO:0110165]	adenylate cyclase-modulating G protein-coupled receptor signaling pathway [GO:0007188]		plas	TM	0
ENSOARP00000013278	W5PS49	G protein subunit alpha q	GNAQ	G protein-coupled receptor binding [GO:0001664]; G-protein beta/gamma-subunit complex binding [GO:0031683]; GTP binding [GO:0005525]; GTPase activity [GO:0003924]		G protein-coupled receptor signaling pathway [GO:0007186]		cyto	GLOB	0
ENSOARP00000001946	A0A6P7EKA8	G protein subunit beta 1	GNB1			signal transduction [GO:0007165]		cyto	GLOB	0
ENSOARP00000017477	W5Q438	G protein subunit beta 2	GNB2			signal transduction [GO:0007165]		cyto_nucl	GLOB	0
ENSOARP00000022245	W5QHP5	G protein subunit beta 4	GNB4	protein-containing complex binding [GO:0044877]	heterotrimeric G-protein complex [GO:0005834]	signal transduction [GO:0007165]		cyto	GLOB	0
ENSOARP00000008707	W5PE43	G protein-coupled receptor 107	GPR107		membrane [GO:0016020]			plas	SP+TM	7
ENSOARP00000005654	W5P5F1	G protein-coupled receptor 108	GPR108		membrane [GO:0016020]			nucl	GLOB	0
ENSOARP00000000847	W5NRQ7	G protein-coupled receptor 180	GPR180		membrane [GO:0016020]	G protein-coupled receptor signaling pathway [GO:0007186]; response to pheromone [GO:0019236]		plas	SP+TM	6
ENSOARP00000007603	W5PAZ2	G1 to S phase transition 1	GSPT1	GTP binding [GO:0005525]; GTPase activity [GO:0003924]	cellular anatomical entity [GO:0110165]	translation [GO:0006412]		cyto_nucl	GLOB	0
ENSOARP00000009804	W5PH87	G3BP stress granule assembly factor 1	G3BP1	RNA binding [GO:0003723]	cytoplasm [GO:0005737]; intracellular organelle [GO:0043229]			cyto	GLOB	0
ENSOARP00000007361	W5PAA2	GABA type A receptor associated protein like 2	GABARAPL2		membrane [GO:0016020]	autophagy [GO:0006914]		cyto_nucl	GLOB	0
ENSOARP00000011809	W5PMY4	GABA type A receptor-associated protein	GABARAP	beta-tubulin binding [GO:0048487]; GABA receptor binding [GO:0050811]; microtubule binding [GO:0008017]; ubiquitin protein ligase binding [GO:0031625]	actin cytoskeleton [GO:0015629]; autophagosome membrane [GO:0000421]; axoneme [GO:0005930]; Golgi apparatus [GO:0005794]; lysosome [GO:0005764]; microtubule associated complex [GO:0005875]; plasma membrane [GO:0005886]; smooth endoplasmic reticulum [GO:0005790]; sperm midpiece [GO:0097225]	autophagy [GO:0006914]; extrinsic apoptotic signaling pathway via death domain receptors [GO:0008625]; microtubule cytoskeleton organization [GO:0000226]; positive regulation of proteasomal ubiquitin-dependent protein catabolic process [GO:0032436]; positive regulation of protein K48-linked ubiquitination [GO:1902524]; regulation of Rac protein signal transduction [GO:0035020]		extr	SP	0
ENSOARP00000003256	W5NYK8	Galactocerebrosidase (EC 3.2.1.46) (Galactosylceramidase)	GALC	galactosylceramidase activity [GO:0004336]		galactosylceramide catabolic process [GO:0006683]		extr	SP	1
ENSOARP00000018878	W5Q836	Galactose-3-O-sulfotransferase 2		galactosylceramide sulfotransferase activity [GO:0001733]	membrane [GO:0016020]	glycolipid biosynthetic process [GO:0009247]		extr	TM	1
ENSOARP00000014976	W5PWZ2	Galectin		carbohydrate binding [GO:0030246]				extr	GLOB	0
ENSOARP00000022663	W5QIW1	Galectin	LGALS3	carbohydrate binding [GO:0030246]				cyto	GLOB	0
ENSOARP00000006264	W5P760	Galectin	LGALS4	carbohydrate binding [GO:0030246]				cyto_nucl	GLOB	0
ENSOARP00000006246	W5P742	Galectin	LGALS7	carbohydrate binding [GO:0030246]				cyto	GLOB	0
ENSOARP00000003873	W5P0C5	Galectin	LGALS8	carbohydrate binding [GO:0030246]				mito	GLOB	0
ENSOARP00000017382	W5Q3U3	Galectin	LOC101102156	carbohydrate binding [GO:0030246]				cyto	GLOB	0
ENSOARP00000006252	W5P748	Galectin	LOC101112249	carbohydrate binding [GO:0030246]				cyto	GLOB	0
ENSOARP00000001325	W5NT35	Galectin	LOC443162	carbohydrate binding [GO:0030246]				cyto_nucl	GLOB	0
ENSOARP00000003468	W5NZ70	Galectin-3-binding protein (Lectin galactoside-binding soluble 3-binding protein)	LGALS3BP	scavenger receptor activity [GO:0005044]	membrane [GO:0016020]	cell adhesion [GO:0007155]		cyto_nucl	GLOB	0
ENSOARP00000015632	A0A6P7F038	gamma-butyrobetaine dioxygenase (EC 1.14.11.1) (Gamma-butyrobetaine hydroxylase) (Gamma-butyrobetaine,2-oxoglutarate dioxygenase)	BBOX1	gamma-butyrobetaine dioxygenase activity [GO:0008336]; iron ion binding [GO:0005506]	cytoplasm [GO:0005737]	carnitine biosynthetic process [GO:0045329]		cyto	GLOB	0
ENSOARP00000008718	W5PE54	gamma-glutamylcyclotransferase (EC 4.3.2.9)	GGCT	gamma-glutamylcyclotransferase activity [GO:0003839]				cyto	GLOB	0
ENSOARP00000022337	W5QHY7	Gamma-secretase subunit APH-1 (APH-1)	APH1A	endopeptidase activator activity [GO:0061133]; enzyme binding [GO:0019899]; protein-macromolecule adaptor activity [GO:0030674]	endoplasmic reticulum [GO:0005783]; gamma-secretase complex [GO:0070765]; Golgi apparatus [GO:0005794]	amyloid-beta formation [GO:0034205]; membrane protein ectodomain proteolysis [GO:0006509]; membrane protein intracellular domain proteolysis [GO:0031293]; metanephros development [GO:0001656]; Notch receptor processing [GO:0007220]; Notch signaling pathway [GO:0007219]; positive regulation of endopeptidase activity [GO:0010950]; protein processing [GO:0016485]		plas	TM	7
ENSOARP00000018338	P46691	Gap junction beta-2 protein (Connexin-26) (Cx26)	GJB2	calcium ion binding [GO:0005509]; gap junction channel activity [GO:0005243]; gap junction channel activity involved in cell communication by electrical coupling [GO:1903763]; identical protein binding [GO:0042802]	connexin complex [GO:0005922]; plasma membrane [GO:0005886]	cell-cell signaling [GO:0007267]; gap junction assembly [GO:0016264]; gap junction-mediated intercellular transport [GO:1990349]; sensory perception of sound [GO:0007605]		plas	TM	4
ENSOARP00000021433	W5QFD5	Gap junction protein	GJA1	transmembrane transporter activity [GO:0022857]	connexin complex [GO:0005922]; endoplasmic reticulum [GO:0005783]	cell-cell signaling [GO:0007267]; heart development [GO:0007507]		plas	TM	4
ENSOARP00000012131	W5PNV5	GCN1 activator of EIF2AK4	GCN1					plas	GLOB	0
ENSOARP00000018264	W5Q6C4	GCS light chain (Gamma-ECS regulatory subunit) (Gamma-glutamylcysteine synthetase regulatory subunit) (Glutamate--cysteine ligase modifier subunit)	GCLM	glutamate-cysteine ligase catalytic subunit binding [GO:0035226]		glutathione biosynthetic process [GO:0006750]		cyto_nucl	GLOB	0
ENSOARP00000003527	W5NZC9	GDP-fucose protein O-fucosyltransferase 1 (EC 2.4.1.221) (Peptide-O-fucosyltransferase 1)	POFUT1	peptide-O-fucosyltransferase activity [GO:0046922]	endoplasmic reticulum [GO:0005783]; membrane [GO:0016020]	angiogenesis [GO:0001525]; fucose metabolic process [GO:0006004]; heart development [GO:0007507]; nervous system development [GO:0007399]; Notch signaling pathway [GO:0007219]; regulation of Notch signaling pathway [GO:0008593]; somitogenesis [GO:0001756]		extr	SP	0
ENSOARP00000013404	W5PSH5	GDP-fucose protein O-fucosyltransferase 2 (EC 2.4.1.221) (Peptide-O-fucosyltransferase 2)	POFUT2	peptide-O-fucosyltransferase activity [GO:0046922]		fucose metabolic process [GO:0006004]		cyto	GLOB	0
ENSOARP00000013399	W5PSH0	GDP-fucose protein O-fucosyltransferase 2 (EC 2.4.1.221) (Peptide-O-fucosyltransferase 2)	POFUT2	peptide-O-fucosyltransferase activity [GO:0046922]		fucose metabolic process [GO:0006004]		mito	GLOB	0
ENSOARP00000017853	W5Q563	GDP-L-fucose synthase (EC 1.1.1.271) (GDP-4-keto-6-deoxy-D-mannose-3,5-epimerase-4-reductase)	TSTA3	GDP-L-fucose synthase activity [GO:0050577]		'de novo' GDP-L-fucose biosynthetic process [GO:0042351]		cyto	GLOB	0
ENSOARP00000009775	W5PH58	GDP-Man:Man(3)GlcNAc(2)-PP-Dol alpha-1,2-mannosyltransferase (EC 2.4.1.131)		GDP-Man:Man3GlcNAc2-PP-Dol alpha-1,2-mannosyltransferase activity [GO:0004377]	endoplasmic reticulum membrane [GO:0005789]	protein glycosylation [GO:0006486]		plas	SP+TM	2
ENSOARP00000002944	W5NXP7	GDP-mannose 4,6-dehydratase (EC 4.2.1.47) (GDP-D-mannose dehydratase)	GMDS	GDP-mannose 4,6-dehydratase activity [GO:0008446]		'de novo' GDP-L-fucose biosynthetic process [GO:0042351]; GDP-mannose metabolic process [GO:0019673]		mito	GLOB	0
ENSOARP00000021694	W5QG46	GDP-mannose pyrophosphorylase A	GMPPA	nucleotidyltransferase activity [GO:0016779]		biosynthetic process [GO:0009058]		mito	GLOB	0
ENSOARP00000005881	W5P627	Gelsolin (ADF) (Actin-depolymerizing factor)	GSN	actin filament binding [GO:0051015]	cytoplasm [GO:0005737]; cytoskeleton [GO:0005856]	actin filament severing [GO:0051014]; actin nucleation [GO:0045010]; barbed-end actin filament capping [GO:0051016]; cilium assembly [GO:0060271]		mito	GLOB	0
ENSOARP00000010949	W5PKH7	Gem nuclear organelle associated protein 5	GEMIN5					nucl	GLOB	0
ENSOARP00000017341	W5Q3Q2	General transcription and DNA repair factor IIH helicase subunit XPB (EC 3.6.4.12) (DNA excision repair protein ERCC-3)	ERCC3	ATP binding [GO:0005524]; DNA binding [GO:0003677]; DNA helicase activity [GO:0003678]; hydrolase activity [GO:0016787]		nucleotide-excision repair [GO:0006289]; transcription initiation at RNA polymerase II promoter [GO:0006367]		plas	SP+TM	1
ENSOARP00000010577	W5PJF6	General transcription and DNA repair factor IIH helicase subunit XPD (EC 3.6.4.12)	ERCC2	ATP binding [GO:0005524]; DNA binding [GO:0003677]; DNA helicase activity [GO:0003678]; hydrolase activity, acting on acid anhydrides, in phosphorus-containing anhydrides [GO:0016818]	nucleus [GO:0005634]	nucleotide-excision repair [GO:0006289]		nucl	GLOB	0
ENSOARP00000003103	W5NY55	General transcription factor IIA subunit 1	GTF2A1	protein heterodimerization activity [GO:0046982]; RNA polymerase II core promoter sequence-specific DNA binding [GO:0000979]; RNA polymerase II general transcription initiation factor activity [GO:0016251]; RNA polymerase II general transcription initiation factor binding [GO:0001091]; RNA polymerase II-specific DNA-binding transcription factor binding [GO:0061629]; TBP-class protein binding [GO:…	cytosol [GO:0005829]; transcription factor TFIIA complex [GO:0005672]; transcription factor TFIID complex [GO:0005669]; transcription preinitiation complex [GO:0097550]	positive regulation of transcription initiation by RNA polymerase II [GO:0060261]; transcription initiation at RNA polymerase II promoter [GO:0006367]		plas	SP+TM	1
ENSOARP00000010376	W5PIV6	General transcription factor IIH subunit 1	GTF2H1	nuclear thyroid hormone receptor binding [GO:0046966]	transcription factor TFIIH core complex [GO:0000439]; transcription factor TFIIH holo complex [GO:0005675]	nucleotide-excision repair [GO:0006289]; positive regulation of DNA-templated transcription [GO:0045893]; transcription by RNA polymerase II [GO:0006366]		cyto	GLOB	0
ENSOARP00000005961	W5P6A7	General transcription factor IIIC subunit 5	GTF3C5	DNA binding [GO:0003677]	nucleus [GO:0005634]; transcription factor TFIIIC complex [GO:0000127]	transcription initiation at RNA polymerase III promoter [GO:0006384]		mito	GLOB	0
ENSOARP00000016925	W5Q2I7	General vesicular transport factor p115	USO1		Golgi membrane [GO:0000139]	intracellular protein transport [GO:0006886]; vesicle fusion with Golgi apparatus [GO:0048280]		cyto	GLOB	0
ENSOARP00000022747	W5QJ45	Gephyrin	GPHN	molybdopterin adenylyltransferase activity [GO:0061598]; molybdopterin molybdotransferase activity [GO:0061599]		Mo-molybdopterin cofactor biosynthetic process [GO:0006777]		cysk	GLOB	0
ENSOARP00000020561	W5QCW3	Geranylgeranyl transferase type-2 subunit alpha (EC 2.5.1.60) (Geranylgeranyl transferase type II subunit alpha)	RABGGTA	Rab geranylgeranyltransferase activity [GO:0004663]; zinc ion binding [GO:0008270]	Rab-protein geranylgeranyltransferase complex [GO:0005968]	protein geranylgeranylation [GO:0018344]		cyto	GLOB	0
ENSOARP00000005084	W5P3T2	GH18 domain-containing protein				carbohydrate metabolic process [GO:0005975]		extr	SP	0
ENSOARP00000012664	W5PQD7	GID complex subunit 8 homolog	GID8					cyto	GLOB	0
ENSOARP00000009326	W5PFW1	Gigaxonin	GAN			cytoskeleton organization [GO:0007010]		cyto	GLOB	0
ENSOARP00000012465	W5PPT8	GLI pathogenesis related 2	GLIPR2		extracellular region [GO:0005576]			nucl	GLOB	0
ENSOARP00000018815	W5Q7X3	Glucosamine 6-phosphate N-acetyltransferase (EC 2.3.1.4)	GNPNAT1	glucosamine 6-phosphate N-acetyltransferase activity [GO:0004343]		UDP-N-acetylglucosamine biosynthetic process [GO:0006048]		cyto	GLOB	0
ENSOARP00000001807	W5NUG3	Glucosamine-6-phosphate isomerase (EC 3.5.99.6) (Glucosamine-6-phosphate deaminase)	GNPDA1	glucosamine-6-phosphate deaminase activity [GO:0004342]; isomerase activity [GO:0016853]	cytoplasm [GO:0005737]	carbohydrate metabolic process [GO:0005975]; generation of precursor metabolites and energy [GO:0006091]; glucosamine catabolic process [GO:0006043]; N-acetylglucosamine metabolic process [GO:0006044]; UDP-N-acetylglucosamine biosynthetic process [GO:0006048]		cyto	GLOB	0
ENSOARP00000016143	W5Q0A7	Glucosamine-6-phosphate isomerase (EC 3.5.99.6) (Glucosamine-6-phosphate deaminase)	GNPDA2	glucosamine-6-phosphate deaminase activity [GO:0004342]; isomerase activity [GO:0016853]	cytoplasm [GO:0005737]	carbohydrate metabolic process [GO:0005975]; N-acetylglucosamine metabolic process [GO:0006044]; UDP-N-acetylglucosamine biosynthetic process [GO:0006048]		cyto	GLOB	0
ENSOARP00000016144	W5Q0A8	Glucosamine-6-phosphate isomerase (EC 3.5.99.6) (Glucosamine-6-phosphate deaminase)	GNPDA2	glucosamine-6-phosphate deaminase activity [GO:0004342]; isomerase activity [GO:0016853]	cytoplasm [GO:0005737]	carbohydrate metabolic process [GO:0005975]; N-acetylglucosamine metabolic process [GO:0006044]; UDP-N-acetylglucosamine biosynthetic process [GO:0006048]		cyto	GLOB	0
ENSOARP00000000929	W5NRY9	Glucosaminyl (N-acetyl) transferase 3, mucin type	GCNT3	acetylgalactosaminyl-O-glycosyl-glycoprotein beta-1,6-N-acetylglucosaminyltransferase activity [GO:0047225]	Golgi membrane [GO:0000139]	intestinal absorption [GO:0050892]; kidney morphogenesis [GO:0060993]; tissue morphogenesis [GO:0048729]		extr	SP	1
ENSOARP00000004534	W5P285	Glucose-6-phosphate 1-dehydrogenase (EC 1.1.1.49)	G6PD	glucose-6-phosphate dehydrogenase activity [GO:0004345]; NADP binding [GO:0050661]		glucose metabolic process [GO:0006006]; pentose-phosphate shunt [GO:0006098]		cyto	GLOB	0
ENSOARP00000004823	W5P323	Glucose-6-phosphate isomerase (EC 5.3.1.9)	GPI	carbohydrate derivative binding [GO:0097367]; cytokine activity [GO:0005125]; glucose-6-phosphate isomerase activity [GO:0004347]	extracellular space [GO:0005615]	carbohydrate derivative metabolic process [GO:1901135]; gluconeogenesis [GO:0006094]; glycolytic process [GO:0006096]		cyto	GLOB	0
ENSOARP00000019755	W5QAL0	Glucosidase 2 subunit beta	PRKCSH	calcium ion binding [GO:0005509]				extr	SP	0
ENSOARP00000002427	W5NW80	Glucosidase alpha, acid	GAA	alpha-glucosidase activity [GO:0090599]; carbohydrate binding [GO:0030246]	membrane [GO:0016020]	carbohydrate metabolic process [GO:0005975]		extr	TM	1
ENSOARP00000017093	W5Q305	Glucosidase II alpha subunit	GANAB	alpha-glucosidase activity [GO:0090599]; carbohydrate binding [GO:0030246]		carbohydrate metabolic process [GO:0005975]		plas	GLOB	0
ENSOARP00000021284	W5QEY6	Glucoside xylosyltransferase 1	GXYLT1	UDP-glycosyltransferase activity [GO:0008194]				cyto	SP	0
ENSOARP00000004204	W5P1A5	Glucosylceramidase (EC 3.2.1.45)	GBA	galactosylceramidase activity [GO:0004336]; glucosylceramidase activity [GO:0004348]; steryl-beta-glucosidase activity [GO:0050295]	lysosomal membrane [GO:0005765]	cholesterol metabolic process [GO:0008203]; sphingolipid metabolic process [GO:0006665]		extr	SP	0
ENSOARP00000004034	W5P0T6	Glutamate carboxypeptidase 2	LOC101121723		plasma membrane [GO:0005886]			cyto	GLOB	0
ENSOARP00000000794	W5NRK4	Glutamate dehydrogenase	GLUD1	glutamate dehydrogenase [NAD(P)+] activity [GO:0004353]; nucleotide binding [GO:0000166]		amino acid metabolic process [GO:0006520]		cyto	GLOB	0
ENSOARP00000012601	W5PQ74	Glutamate rich WD repeat containing 1	GRWD1	chromatin binding [GO:0003682]; DNA replication origin binding [GO:0003688]; histone binding [GO:0042393]	cytosol [GO:0005829]; nucleolus [GO:0005730]; nucleoplasm [GO:0005654]; protein-containing complex [GO:0032991]	DNA replication [GO:0006260]; nucleosome assembly [GO:0006334]; nucleosome disassembly [GO:0006337]		nucl	GLOB	0
ENSOARP00000007582	W5PAX1	Glutamate--cysteine ligase (EC 6.3.2.2) (Gamma-ECS) (Gamma-glutamylcysteine synthetase)	GCLC	ATP binding [GO:0005524]; glutamate-cysteine ligase activity [GO:0004357]		glutathione biosynthetic process [GO:0006750]		cyto	GLOB	0
ENSOARP00000020143	W5QBP6	Glutamine synthetase (EC 6.3.1.2)	GLUL	ATP binding [GO:0005524]; glutamate-ammonia ligase activity [GO:0004356]; identical protein binding [GO:0042802]; protein-cysteine S-palmitoyltransferase activity [GO:0019706]	cell body [GO:0044297]; cytosol [GO:0005829]; glial cell projection [GO:0097386]; mitochondrion [GO:0005739]; plasma membrane [GO:0005886]	angiogenesis [GO:0001525]; cell population proliferation [GO:0008283]; cellular response to starvation [GO:0009267]; glutamine biosynthetic process [GO:0006542]; protein palmitoylation [GO:0018345]; regulation of endothelial cell migration [GO:0010594]; regulation of protein localization to nucleolus [GO:1904749]; regulation of sprouting angiogenesis [GO:1903670]; response to glucose [GO:0009749]…		cyto	GLOB	0
ENSOARP00000021286	W5QEY8	glutamine--fructose-6-phosphate transaminase (isomerizing) (EC 2.6.1.16)	GFPT1	carbohydrate derivative binding [GO:0097367]; glutamine-fructose-6-phosphate transaminase (isomerizing) activity [GO:0004360]		glutamine metabolic process [GO:0006541]; UDP-N-acetylglucosamine biosynthetic process [GO:0006048]		nucl	GLOB	0
ENSOARP00000016308	W5Q0S2	glutamine--tRNA ligase (EC 6.1.1.18) (Glutaminyl-tRNA synthetase)	QARS1	ATP binding [GO:0005524]; glutamine-tRNA ligase activity [GO:0004819]	aminoacyl-tRNA synthetase multienzyme complex [GO:0017101]; cytoplasm [GO:0005737]	glutaminyl-tRNA aminoacylation [GO:0006425]		cyto	GLOB	0
ENSOARP00000009937	W5PHM0	glutaminyl-peptide cyclotransferase (EC 2.3.2.5)	QPCT	glutaminyl-peptide cyclotransferase activity [GO:0016603]				extr	SP	0
ENSOARP00000012685	W5PQF8	Glutamyl-prolyl-tRNA synthetase 1	EPRS1	ATP binding [GO:0005524]; glutamate-tRNA ligase activity [GO:0004818]; proline-tRNA ligase activity [GO:0004827]	aminoacyl-tRNA synthetase multienzyme complex [GO:0017101]; cytoplasm [GO:0005737]	glutamyl-tRNA aminoacylation [GO:0006424]; prolyl-tRNA aminoacylation [GO:0006433]		cyto	GLOB	0
ENSOARP00000016239	W5Q0K3	Glutaredoxin 3	GLRX3	iron-sulfur cluster binding [GO:0051536]; metal ion binding [GO:0046872]				mito	GLOB	0
ENSOARP00000017125	A0A6P3EEC9	Glutaredoxin 5	LOC114110487					mito	GLOB	0
ENSOARP00000010118	W5PI50	Glutaredoxin-1	GLRX					mito	GLOB	0
ENSOARP00000010903	W5PKD2	Glutaryl-CoA dehydrogenase	GCDH	acyl-CoA dehydrogenase activity [GO:0003995]; flavin adenine dinucleotide binding [GO:0050660]				cyto	TM	1
ENSOARP00000014853	W5PWM0	Glutathione hydrolase 5 proenzyme		glutathione hydrolase activity [GO:0036374]		glutathione catabolic process [GO:0006751]		extr	SP	1
ENSOARP00000018126	W5Q5Y6	Glutathione peroxidase		glutathione peroxidase activity [GO:0004602]		response to oxidative stress [GO:0006979]		extr	SP	0
ENSOARP00000011856	W5PN31	Glutathione peroxidase 4		glutathione peroxidase activity [GO:0004602]		response to oxidative stress [GO:0006979]		extr	GLOB	0
ENSOARP00000020752	W5QDF4	Glutathione S-transferase (EC 2.5.1.18)	GSTM3	glutathione transferase activity [GO:0004364]; identical protein binding [GO:0042802]				cyto	GLOB	0
ENSOARP00000018866	W5Q824	Glutathione S-transferase (EC 2.5.1.18)	LOC114109675	glutathione transferase activity [GO:0004364]				cyto	GLOB	0
ENSOARP00000014106	W5PUH4	Glutathione S-transferase (EC 2.5.1.18) (GST class-pi)		glutathione transferase activity [GO:0004364]	mitochondrion [GO:0005739]; nucleus [GO:0005634]	glutathione metabolic process [GO:0006749]		cyto	GLOB	0
ENSOARP00000013892	W5PTW1	Glutathione S-transferase (EC 2.5.1.18) (GST class-pi)	GSTP1	glutathione transferase activity [GO:0004364]	mitochondrion [GO:0005739]; nucleus [GO:0005634]	glutathione metabolic process [GO:0006749]		cyto	GLOB	0
ENSOARP00000018936	W5Q894	Glutathione S-transferase kappa (EC 2.5.1.18)	GSTK1	glutathione peroxidase activity [GO:0004602]; glutathione transferase activity [GO:0004364]	peroxisome [GO:0005777]	epithelial cell differentiation [GO:0030855]; glutathione metabolic process [GO:0006749]		cyto	GLOB	0
ENSOARP00000008085	W5PCC3	Glutathione S-transferase omega (GSTO) (EC 1.20.4.2) (EC 1.8.5.1) (EC 2.5.1.18) (Glutathione-dependent dehydroascorbate reductase) (Monomethylarsonic acid reductase)	GSTO2	glutathione dehydrogenase (ascorbate) activity [GO:0045174]; glutathione transferase activity [GO:0004364]; methylarsonate reductase activity [GO:0050610]	cytoplasm [GO:0005737]	glutathione metabolic process [GO:0006749]		extr	GLOB	0
ENSOARP00000008051	W5PC90	Glutathione S-transferase omega (GSTO) (EC 1.20.4.2) (EC 1.8.5.1) (EC 2.5.1.18) (Glutathione-dependent dehydroascorbate reductase) (Monomethylarsonic acid reductase)	LOC101115083	glutathione dehydrogenase (ascorbate) activity [GO:0045174]; glutathione transferase activity [GO:0004364]; methylarsonate reductase activity [GO:0050610]	cytoplasm [GO:0005737]	glutathione metabolic process [GO:0006749]		mito	GLOB	0
ENSOARP00000007986	W5PC25	Glutathione S-transferase omega (GSTO) (EC 1.20.4.2) (EC 1.8.5.1) (EC 2.5.1.18) (Glutathione-dependent dehydroascorbate reductase) (Monomethylarsonic acid reductase)	LOC101116273	glutathione dehydrogenase (ascorbate) activity [GO:0045174]; glutathione transferase activity [GO:0004364]; methylarsonate reductase activity [GO:0050610]	cytoplasm [GO:0005737]	glutathione metabolic process [GO:0006749]		cyto	GLOB	0
ENSOARP00000011646	W5PMH1	Glutathione synthetase (GSH-S) (EC 6.3.2.3)	GSS	ATP binding [GO:0005524]; glutathione binding [GO:0043295]; glutathione synthase activity [GO:0004363]; magnesium ion binding [GO:0000287]				cyto_nucl	GLOB	0
ENSOARP00000015985	W5PZU9	glutathione transferase (EC 2.5.1.18)	LOC101106720	glutathione transferase activity [GO:0004364]				cyto	GLOB	0
ENSOARP00000016115	W5Q079	glutathione transferase (EC 2.5.1.18)	LOC101106976	glutathione transferase activity [GO:0004364]				cyto	GLOB	0
ENSOARP00000016179	W5Q0E3	glutathione transferase (EC 2.5.1.18)	LOC101107232	glutathione transferase activity [GO:0004364]				cyto	GLOB	0
ENSOARP00000020712	W5QDB4	glutathione transferase (EC 2.5.1.18)	LOC101107401	glutathione transferase activity [GO:0004364]				cyto	GLOB	0
ENSOARP00000020715	W5QDB7	glutathione transferase (EC 2.5.1.18)	LOC101107831	glutathione transferase activity [GO:0004364]				cyto	GLOB	0
ENSOARP00000020728	W5QDD0	glutathione transferase (EC 2.5.1.18)	LOC101108092	glutathione transferase activity [GO:0004364]; identical protein binding [GO:0042802]				cyto	GLOB	0
ENSOARP00000022119	A0A6P7DXS7	glutathione transferase (EC 2.5.1.18)	MGST1	glutathione transferase activity [GO:0004364]	membrane [GO:0016020]			mito	TM	3
ENSOARP00000009140	W5PFC5	glutathione transferase (EC 2.5.1.18)	PTGES	glutathione transferase activity [GO:0004364]	membrane [GO:0016020]			mito	TM	2
ENSOARP00000011212	W5PL89	glutathione-disulfide reductase (EC 1.8.1.7)	GSR	flavin adenine dinucleotide binding [GO:0050660]; glutathione-disulfide reductase (NADPH) activity [GO:0004362]; NADP binding [GO:0050661]		cell redox homeostasis [GO:0045454]; glutathione metabolic process [GO:0006749]		cyto	GLOB	0
ENSOARP00000008476	W5PDG3	Glyceraldehyde-3-phosphate dehydrogenase (EC 1.2.1.12)	LOC114110581	glyceraldehyde-3-phosphate dehydrogenase (NAD+) (phosphorylating) activity [GO:0004365]; NAD binding [GO:0051287]; NADP binding [GO:0050661]; peptidyl-cysteine S-nitrosylase activity [GO:0035605]		glucose metabolic process [GO:0006006]; glycolytic process [GO:0006096]		cyto	GLOB	0
ENSOARP00000011769	W5PMU4	Glycerol-3-phosphate acyltransferase 1, mitochondrial	GPAM	glycerol-3-phosphate O-acyltransferase activity [GO:0004366]	plasma membrane [GO:0005886]	phospholipid biosynthetic process [GO:0008654]		cyto	GLOB	0
ENSOARP00000008551	W5PDN7	Glycerol-3-phosphate dehydrogenase (EC 1.1.5.3)	GPD2	calcium ion binding [GO:0005509]; sn-glycerol-3-phosphate:ubiquinone-8 oxidoreductase activity [GO:0052591]	glycerol-3-phosphate dehydrogenase complex [GO:0009331]; mitochondrion [GO:0005739]	glycerol-3-phosphate metabolic process [GO:0006072]		mito	GLOB	1
ENSOARP00000012873	W5PQZ5	Glycerophosphodiester phosphodiesterase 1	GDE1	glycerophosphodiester phosphodiesterase activity [GO:0008889]; glycerophosphoinositol glycerophosphodiesterase activity [GO:0047395]; lysophospholipase activity [GO:0004622]	plasma membrane [GO:0005886]	ethanolamine metabolic process [GO:0006580]; N-acylethanolamine metabolic process [GO:0070291]; phospholipid metabolic process [GO:0006644]		extr	GLOB	0
ENSOARP00000013310	W5PS81	Glycerophosphodiester phosphodiesterase domain containing 1	GDPD1	phosphoric diester hydrolase activity [GO:0008081]	membrane [GO:0016020]	lipid metabolic process [GO:0006629]		plas	SP+TM	1
ENSOARP00000004027	W5P0S9	Glycerophosphodiester phosphodiesterase domain containing 3	GDPD3	phosphoric diester hydrolase activity [GO:0008081]	membrane [GO:0016020]	lipid metabolic process [GO:0006629]		mito	GLOB	2
ENSOARP00000012604	W5PQ77	Glycerophosphodiester phosphodiesterase domain containing 5	GDPD5	phosphoric diester hydrolase activity [GO:0008081]	membrane [GO:0016020]	lipid metabolic process [GO:0006629]		plas	TM	4
ENSOARP00000022618	W5QIR6	Glycine amidinotransferase (EC 2.1.4.1) (L-arginine:glycine amidinotransferase)	GATM	glycine amidinotransferase activity [GO:0015068]	mitochondrial inner membrane [GO:0005743]	creatine biosynthetic process [GO:0006601]		cyto	GLOB	0
ENSOARP00000001455	W5NTG3	Glycine cleavage system H protein			glycine cleavage complex [GO:0005960]; mitochondrion [GO:0005739]	glycine decarboxylation via glycine cleavage system [GO:0019464]		mito	GLOB	0
ENSOARP00000008612	W5PDU8	Glycine--tRNA ligase (EC 6.1.1.14) (Diadenosine tetraphosphate synthetase)	GARS1	ATP binding [GO:0005524]; glycine-tRNA ligase activity [GO:0004820]; transferase activity [GO:0016740]	cytoplasm [GO:0005737]	glycyl-tRNA aminoacylation [GO:0006426]		mito	GLOB	0
ENSOARP00000013363	W5PSD4	Glycogen [starch] synthase (EC 2.4.1.11)	GYS1	glycogen (starch) synthase activity [GO:0004373]		glycogen biosynthetic process [GO:0005978]		nucl	GLOB	0
ENSOARP00000019065	A0A6P3TG45	Glycogen debranching enzyme (EC 2.4.1.25) (EC 3.2.1.33) (Glycogen debrancher)	AGL	4-alpha-glucanotransferase activity [GO:0004134]; amylo-alpha-1,6-glucosidase activity [GO:0004135]; beta-maltose 4-alpha-glucanotransferase activity [GO:0102500]	cytoplasm [GO:0005737]	glycogen biosynthetic process [GO:0005978]; glycogen catabolic process [GO:0005980]		cyto	GLOB	0
ENSOARP00000009662	O18751	Glycogen phosphorylase, muscle form (EC 2.4.1.1) (Myophosphorylase)	PYGM	glycogen phosphorylase activity [GO:0008184]; linear malto-oligosaccharide phosphorylase activity [GO:0102250]; pyridoxal phosphate binding [GO:0030170]; SHG alpha-glucan phosphorylase activity [GO:0102499]		glycogen catabolic process [GO:0005980]		cyto	GLOB	0
ENSOARP00000015502	W5PYG8	Glycolipid transfer protein		lipid transfer activity [GO:0120013]	cytoplasm [GO:0005737]			cyto	GLOB	0
ENSOARP00000013657	W5PT76	Glycoprotein nmb	GPNMB		membrane [GO:0016020]			nucl	GLOB	0
ENSOARP00000015497	W5PYG3	Glycoprotein, alpha-galactosyltransferase 2, pseudogene	GGTA2P	hexosyltransferase activity [GO:0016758]	membrane [GO:0016020]	carbohydrate metabolic process [GO:0005975]		nucl	GLOB	0
ENSOARP00000001651	W5NU07	Glycoside hydrolase family 2 catalytic domain-containing protein		hydrolase activity, hydrolyzing O-glycosyl compounds [GO:0004553]	lysosome [GO:0005764]	carbohydrate metabolic process [GO:0005975]		cyto	GLOB	0
ENSOARP00000011066	W5PKU3	Glycoside hydrolase family 2 catalytic domain-containing protein		hydrolase activity, hydrolyzing O-glycosyl compounds [GO:0004553]	lysosome [GO:0005764]; membrane [GO:0016020]	carbohydrate metabolic process [GO:0005975]		extr	SP	1
ENSOARP00000021901	W5QGQ2	Glycosyl hydrolases family 22 (GH22) domain-containing protein	LOC101102714	lysozyme activity [GO:0003796]				extr	SP	0
ENSOARP00000006247	W5P743	Glycosylated lysosomal membrane protein (Lysosomal protein NCU-G1)	GLMP		lysosomal membrane [GO:0005765]			plas	TM	1
ENSOARP00000016218	W5Q0I2	Glycosylphosphatidylinositol anchor attachment 1	GPAA1		GPI-anchor transamidase complex [GO:0042765]			plas	TM	5
ENSOARP00000010296	W5PIM7	Glycylpeptide N-tetradecanoyltransferase (EC 2.3.1.97)	NMT1	glycylpeptide N-tetradecanoyltransferase activity [GO:0004379]		N-terminal protein myristoylation [GO:0006499]		cyto	GLOB	0
ENSOARP00000012253	W5PP77	Glyoxalase domain containing 4						mito	GLOB	0
ENSOARP00000012311	W5PPD5	Glyoxylate and hydroxypyruvate reductase	GRHPR	NAD binding [GO:0051287]; oxidoreductase activity, acting on the CH-OH group of donors, NAD or NADP as acceptor [GO:0016616]				cyto_nucl	GLOB	0
ENSOARP00000019856	W5QAW1	Glypican 1			collagen-containing extracellular matrix [GO:0062023]; plasma membrane [GO:0005886]	regulation of signal transduction [GO:0009966]		cyto	GLOB	0
ENSOARP00000009048	W5PF33	GM2 ganglioside activator	GM2A	enzyme activator activity [GO:0008047]		ganglioside catabolic process [GO:0006689]		extr	SP	0
ENSOARP00000020584	W5QCY6	GMP reductase (GMPR) (EC 1.7.1.7) (Guanosine 5'-monophosphate oxidoreductase) (Guanosine monophosphate reductase)	GMPR2 GMPR	GMP reductase activity [GO:0003920]; metal ion binding [GO:0046872]	GMP reductase complex [GO:1902560]	purine nucleobase metabolic process [GO:0006144]; purine nucleotide metabolic process [GO:0006163]		cyto	GLOB	0
ENSOARP00000021853	W5QGK4	GOLD domain-containing protein			endoplasmic reticulum membrane [GO:0005789]; endoplasmic reticulum-Golgi intermediate compartment membrane [GO:0033116]; Golgi apparatus [GO:0005794]	protein transport [GO:0015031]		mito	SP+TM	1
ENSOARP00000006158	W5P6V4	Golgi apparatus protein 1	GLG1		cytoskeleton [GO:0005856]; Golgi membrane [GO:0000139]			cyto	TM	1
ENSOARP00000019105	W5Q8R3	Golgi brefeldin A resistant guanine nucleotide exchange factor 1	GBF1	guanyl-nucleotide exchange factor activity [GO:0005085]	Golgi apparatus [GO:0005794]	protein transport [GO:0015031]; regulation of ARF protein signal transduction [GO:0032012]		cyto	GLOB	0
ENSOARP00000001127	W5NSI7	Golgi integral membrane protein 4	GOLIM4		Golgi membrane [GO:0000139]			extr	TM	1
ENSOARP00000009437	W5PG72	Golgi membrane protein 1	GOLM1		membrane [GO:0016020]			extr	TM	1
ENSOARP00000022091	W5QH91	Golgi pH regulator	LOC101115331	voltage-gated monoatomic ion channel activity [GO:0005244]	membrane [GO:0016020]	regulation of monoatomic ion transmembrane transport [GO:0034765]		plas	TM	12
ENSOARP00000002367	W5NW20	Golgi reassembly stacking protein 2	GORASP2		Golgi apparatus [GO:0005794]; membrane [GO:0016020]			nucl	GLOB	0
ENSOARP00000011721	W5PMP6	Golgi SNAP receptor complex member 1	GOSR1		cis-Golgi network [GO:0005801]; Golgi membrane [GO:0000139]	endoplasmic reticulum to Golgi vesicle-mediated transport [GO:0006888]; protein transport [GO:0015031]		cyto	TM	1
ENSOARP00000011503	W5PM29	Golgi SNAP receptor complex member 2	GOSR2	SNAP receptor activity [GO:0005484]	cytosol [GO:0005829]; endoplasmic reticulum membrane [GO:0005789]; Golgi membrane [GO:0000139]; nucleoplasm [GO:0005654]	intra-Golgi vesicle-mediated transport [GO:0006891]; protein transport [GO:0015031]		cyto	TM	1
ENSOARP00000011531	W5PM56	Golgin A2	GOLGA2		cis-Golgi network [GO:0005801]			nucl	GLOB	0
ENSOARP00000010408	W5PIY8	Golgin A3	GOLGA3					nucl	GLOB	0
ENSOARP00000000294	W5NQ54	Golgin A4	GOLGA4					nucl	GLOB	0
ENSOARP00000002505	W5NWF8	Golgin A7	GOLGA7		membrane [GO:0016020]			mito	GLOB	0
ENSOARP00000021541	W5QFP3	Golgin B1	GOLGB1		Golgi apparatus [GO:0005794]; membrane [GO:0016020]			cyto	TM	1
ENSOARP00000014247	W5PUW5	Golgin subfamily A member 5 (Golgin-84)	GOLGA5	protein homodimerization activity [GO:0042803]; small GTPase binding [GO:0031267]	cis-Golgi network [GO:0005801]; Golgi cisterna [GO:0031985]; Golgi membrane [GO:0000139]	Golgi organization [GO:0007030]; Golgi vesicle transport [GO:0048193]		cyto	TM	1
ENSOARP00000018363	W5Q6M2	GPI ethanolamine phosphate transferase 2	PIGG	mannose-ethanolamine phosphotransferase activity [GO:0051377]	endoplasmic reticulum membrane [GO:0005789]	GPI anchor biosynthetic process [GO:0006506]		plas	TM	9
ENSOARP00000013033	W5PRF4	GPI ethanolamine phosphate transferase 3	PIGO	mannose-ethanolamine phosphotransferase activity [GO:0051377]	endoplasmic reticulum membrane [GO:0005789]	GPI anchor biosynthetic process [GO:0006506]		plas	TM	15
ENSOARP00000016216	W5Q0I0	GPI inositol-deacylase (EC 3.1.-.-)	PGAP1	hydrolase activity, acting on ester bonds [GO:0016788]	endoplasmic reticulum membrane [GO:0005789]	protein transport [GO:0015031]		plas	SP+TM	7
ENSOARP00000013763	W5PTI2	GPI-anchor transamidase (Phosphatidylinositol-glycan biosynthesis class K protein)	PIGK	GPI-anchor transamidase activity [GO:0003923]	GPI-anchor transamidase complex [GO:0042765]	attachment of GPI anchor to protein [GO:0016255]; proteolysis [GO:0006508]		plas	TM	1
ENSOARP00000006452	W5P7P8	Grancalcin	GCA	calcium ion binding [GO:0005509]; protein heterodimerization activity [GO:0046982]; protein homodimerization activity [GO:0042803]	cytosol [GO:0005829]; plasma membrane [GO:0005886]			cyto	GLOB	0
ENSOARP00000008756	W5PE92	Granulin precursor	GRN		extracellular region [GO:0005576]			extr	SP	0
ENSOARP00000002143	W5NVE7	Granulysin	GNLY			defense response to bacterium [GO:0042742]; lipid metabolic process [GO:0006629]		cyto	GLOB	0
ENSOARP00000020792	W5QDJ4	GRB10 interacting GYF protein 2	GIGYF2					nucl	GLOB	0
ENSOARP00000012757	W5PQN0	G-rich RNA sequence binding factor 1	GRSF1	RNA binding [GO:0003723]				nucl	GLOB	0
ENSOARP00000000340	W5NQA0	GRIP and coiled-coil domain containing 2	GCC2					extr	GLOB	1
ENSOARP00000012010	W5PNI4	GRIP1 associated protein 1	GRIPAP1					cyto	GLOB	0
ENSOARP00000009215	W5PFK0	Growth arrest specific 6		calcium ion binding [GO:0005509]				cyto	GLOB	0
ENSOARP00000011400	W5PLS7	Growth factor receptor bound protein 2	GRB2		endosome [GO:0005768]; Golgi apparatus [GO:0005794]			cyto	GLOB	0
ENSOARP00000011175	A0A6P3ERF6	Growth hormone inducible transmembrane protein	GHITM		membrane [GO:0016020]			plas	TM	6
ENSOARP00000012392	W5PPL5	GrpE protein homolog	GRPEL1	adenyl-nucleotide exchange factor activity [GO:0000774]; protein homodimerization activity [GO:0042803]; protein-folding chaperone binding [GO:0051087]; unfolded protein binding [GO:0051082]	mitochondrial matrix [GO:0005759]; nucleoplasm [GO:0005654]	protein folding [GO:0006457]		mito	GLOB	0
ENSOARP00000017050	W5Q2W2	GTP binding protein 1	GTPBP1	GTP binding [GO:0005525]; GTPase activity [GO:0003924]				cyto	GLOB	0
ENSOARP00000021765	W5QGB6	GTP cyclohydrolase 1 feedback regulatory protein (GTP cyclohydrolase I feedback regulatory protein)	GCHFR		cytosol [GO:0005829]; dendrite [GO:0030425]; melanosome [GO:0042470]; nuclear membrane [GO:0031965]; nucleoplasm [GO:0005654]	negative regulation of biosynthetic process [GO:0009890]		cyto	GLOB	0
ENSOARP00000014417	W5PVD4	GTP:AMP phosphotransferase AK3, mitochondrial (EC 2.7.4.10) (Adenylate kinase 3) (AK 3) (Adenylate kinase 3 alpha-like 1)	AK3	adenylate kinase activity [GO:0004017]; ATP binding [GO:0005524]; GTP binding [GO:0005525]; nucleoside triphosphate adenylate kinase activity [GO:0046899]	mitochondrial matrix [GO:0005759]	ADP biosynthetic process [GO:0006172]; AMP metabolic process [GO:0046033]; GTP metabolic process [GO:0046039]; ITP metabolic process [GO:0046041]; phosphorylation [GO:0016310]; UTP metabolic process [GO:0046051]		mito	GLOB	0
ENSOARP00000011485	C5IJA0	GTP-binding nuclear protein Ran	RAN	GTP binding [GO:0005525]; GTPase activity [GO:0003924]	nucleus [GO:0005634]	nucleocytoplasmic transport [GO:0006913]; protein transport [GO:0015031]		cyto	GLOB	0
ENSOARP00000007807	S4TZR5	Guanine nucleotide-binding protein beta polypeptide 2-like 1 (Receptor for activated C kinase 1)	GNB2L1 RACK1	ribosome binding [GO:0043022]; translation regulator activity [GO:0045182]	ribosome [GO:0005840]	gastrulation [GO:0007369]		cyto_nucl	GLOB	0
ENSOARP00000017791	W5Q501	Guanine nucleotide-binding protein G(s) subunit alpha isoforms short	LOC101115640	G-protein beta/gamma-subunit complex binding [GO:0031683]; GTP binding [GO:0005525]; GTPase activity [GO:0003924]; metal ion binding [GO:0046872]		G protein-coupled receptor signaling pathway [GO:0007186]		cyto	GLOB	0
ENSOARP00000012180	W5PP04	Guanine nucleotide-binding protein subunit gamma	GNG12	G-protein beta-subunit binding [GO:0031681]; PDZ domain binding [GO:0030165]	heterotrimeric G-protein complex [GO:0005834]	G protein-coupled receptor signaling pathway [GO:0007186]		nucl	GLOB	0
ENSOARP00000002634	W5NWT7	Guanine nucleotide-binding protein-like 3	GNL3	GTP binding [GO:0005525]	nucleus [GO:0005634]			nucl	GLOB	0
ENSOARP00000006699	W5P8E4	guanylate kinase (EC 2.7.4.8)		ATP binding [GO:0005524]; guanylate kinase activity [GO:0004385]		phosphorylation [GO:0016310]		mito	GLOB	0
ENSOARP00000016173	W5Q0D7	Guanylate-binding protein 1-like	LOC101119517	GTP binding [GO:0005525]; GTPase activity [GO:0003924]		response to stimulus [GO:0050896]		E.R.	SP+TM	1
ENSOARP00000010404	W5PIY4	Guided entry of tail-anchored proteins factor 1 (Tail-anchored protein insertion receptor WRB) (Tryptophan-rich basic protein)	GET1		endoplasmic reticulum membrane [GO:0005789]	tail-anchored membrane protein insertion into ER membrane [GO:0071816]		plas	TM	3
ENSOARP00000020933	A0A6P3DZL2	H(+)-transporting two-sector ATPase (EC 7.1.2.2)	ATP6V1A	ATP binding [GO:0005524]; proton-transporting ATP synthase activity, rotational mechanism [GO:0046933]; proton-transporting ATPase activity, rotational mechanism [GO:0046961]	clathrin-coated vesicle membrane [GO:0030665]; proton-transporting V-type ATPase, V1 domain [GO:0033180]; transport vesicle [GO:0030133]			cyto	GLOB	0
ENSOARP00000005261	A0A6P3E577	H/ACA ribonucleoprotein complex subunit	GAR1	RNA binding [GO:0003723]	nucleolus [GO:0005730]; ribonucleoprotein complex [GO:1990904]	pseudouridine synthesis [GO:0001522]; rRNA processing [GO:0006364]		extr	GLOB	0
ENSOARP00000001390	W5NTA0	H1.2 linker histone, cluster member		DNA binding [GO:0003677]; structural constituent of chromatin [GO:0030527]	nucleosome [GO:0000786]; nucleus [GO:0005634]	nucleosome assembly [GO:0006334]		nucl	GLOB	0
ENSOARP00000018386	W5Q6P5	Hair keratin type II intermediate filament	KRT2.11		keratin filament [GO:0045095]			mito	GLOB	0
ENSOARP00000003779	A0A6P7DD92	Haloacid dehalogenase like hydrolase domain containing 2	HDHD2	phosphatase activity [GO:0016791]		dephosphorylation [GO:0016311]		cyto	GLOB	0
ENSOARP00000014231	W5PUU9	Haloacid dehalogenase like hydrolase domain containing 5	HDHD5					nucl	GLOB	0
ENSOARP00000003130	W5NY82	Haloacid dehalogenase-like hydrolase domain-containing protein 3	HDHD3					mito	GLOB	0
ENSOARP00000004002	W5P0Q4	Haptoglobin	LOC101102413	serine-type endopeptidase activity [GO:0004252]		proteolysis [GO:0006508]		extr	SP	0
ENSOARP00000013397	W5PSG8	HD domain containing 3	HDDC3					mito	GLOB	2
ENSOARP00000006706	W5P8F1	HEAT repeat containing 5A	HEATR5A					plas	GLOB	0
ENSOARP00000003844	W5P096	HEAT repeat-containing protein 6	HEATR6					nucl	GLOB	0
ENSOARP00000017450	W5Q411	Heat shock 70 kDa protein 13 (Stress-70 protein chaperone microsome-associated 60 kDa protein)	HSPA13	ATP binding [GO:0005524]; ATP-dependent protein folding chaperone [GO:0140662]	endoplasmic reticulum [GO:0005783]			cyto	GLOB	0
ENSOARP00000007598	W5PAY7	Heat shock 70 kDa protein 14	HSPA14	ATP binding [GO:0005524]; ATP-dependent protein folding chaperone [GO:0140662]	cytosol [GO:0005829]			plas	TM	11
ENSOARP00000014498	W5PVL5	Heat shock 70 kDa protein 4	HSPA4	ATP binding [GO:0005524]; ATP-dependent protein folding chaperone [GO:0140662]	cytoplasm [GO:0005737]			cyto	GLOB	0
ENSOARP00000009461	W5PG95	Heat shock 70kDa protein 1A	HSPA1A	ATP binding [GO:0005524]; ATP-dependent protein folding chaperone [GO:0140662]				cyto	GLOB	0
ENSOARP00000004171	A8DR93	Heat shock protein 90 alpha family class A member 1 (Heat shock protein alpha)	HSPCA HSP90AA1	ATP binding [GO:0005524]; ATP hydrolysis activity [GO:0016887]; ATP-dependent protein folding chaperone [GO:0140662]; disordered domain specific binding [GO:0097718]; DNA polymerase binding [GO:0070182]; GTPase binding [GO:0051020]; histone deacetylase binding [GO:0042826]; nitric-oxide synthase regulator activity [GO:0030235]; protein homodimerization activity [GO:0042803]; protein tyrosine kina…	axonal growth cone [GO:0044295]; cytoplasm [GO:0005737]; cytosol [GO:0005829]; dendritic growth cone [GO:0044294]; melanosome [GO:0042470]; mitochondrion [GO:0005739]; neuronal cell body [GO:0043025]; nucleoplasm [GO:0005654]; nucleus [GO:0005634]; perinuclear region of cytoplasm [GO:0048471]; protein-containing complex [GO:0032991]	activation of innate immune response [GO:0002218]; axon extension [GO:0048675]; cellular response to heat [GO:0034605]; cellular response to virus [GO:0098586]; central nervous system neuron axonogenesis [GO:0021955]; chaperone-mediated protein complex assembly [GO:0051131]; establishment of cell polarity [GO:0030010]; positive regulation of defense response to virus by host [GO:0002230]; positiv…		cyto	GLOB	0
ENSOARP00000010027	W5PHW0	Heat shock protein 90 alpha family class B member 1	HSP90AB1	ATP binding [GO:0005524]; ATP hydrolysis activity [GO:0016887]; ATP-dependent protein binding [GO:0043008]; ATP-dependent protein folding chaperone [GO:0140662]; disordered domain specific binding [GO:0097718]; DNA polymerase binding [GO:0070182]; double-stranded RNA binding [GO:0003725]; heat shock protein binding [GO:0031072]; histone deacetylase binding [GO:0042826]; histone methyltransferase …	aryl hydrocarbon receptor complex [GO:0034751]; axonal growth cone [GO:0044295]; COP9 signalosome [GO:0008180]; cytosol [GO:0005829]; dendritic growth cone [GO:0044294]; extracellular region [GO:0005576]; HSP90-CDC37 chaperone complex [GO:1990565]; melanosome [GO:0042470]; neuronal cell body [GO:0043025]; perinuclear region of cytoplasm [GO:0048471]	axon extension [GO:0048675]; cellular response to heat [GO:0034605]; cellular response to interleukin-4 [GO:0071353]; central nervous system neuron axonogenesis [GO:0021955]; chaperone-mediated protein complex assembly [GO:0051131]; establishment of cell polarity [GO:0030010]; negative regulation of apoptotic process [GO:0043066]; negative regulation of proteasomal ubiquitin-dependent protein cat…		cyto	GLOB	0
ENSOARP00000017581	W5Q4E1	Heat shock protein 90 beta family member 1	HSP90B1	ATP binding [GO:0005524]; ATP hydrolysis activity [GO:0016887]; ATP-dependent protein folding chaperone [GO:0140662]; unfolded protein binding [GO:0051082]	melanosome [GO:0042470]			E.R.	SP+TM	0
ENSOARP00000009478	A0A6P3EJB6	Heat shock protein family A (Hsp70) member 1 like	HSPA1L	ATP binding [GO:0005524]; ATP-dependent protein folding chaperone [GO:0140662]				cyto	GLOB	0
ENSOARP00000001050	W5NSB0	Heat shock protein family A (Hsp70) member 2	HSPA2	ATP binding [GO:0005524]; ATP-dependent protein folding chaperone [GO:0140662]; disordered domain specific binding [GO:0097718]; enzyme binding [GO:0019899]; glycolipid binding [GO:0051861]; unfolded protein binding [GO:0051082]	CatSper complex [GO:0036128]; cell surface [GO:0009986]; cytosol [GO:0005829]; male germ cell nucleus [GO:0001673]; meiotic spindle [GO:0072687]; synaptonemal complex [GO:0000795]	male meiosis I [GO:0007141]; negative regulation of inclusion body assembly [GO:0090084]; positive regulation of ATPase-coupled calcium transmembrane transporter activity [GO:1901896]; positive regulation of G2/M transition of mitotic cell cycle [GO:0010971]; positive regulation of protein phosphorylation [GO:0001934]; protein refolding [GO:0042026]; response to cold [GO:0009409]; response to hea…		cyto	GLOB	0
ENSOARP00000017122	W5Q334	Heat shock protein family A (Hsp70) member 4 like	HSPA4L	ATP binding [GO:0005524]; ATP-dependent protein folding chaperone [GO:0140662]	cytosol [GO:0005829]			E.R.	GLOB	1
ENSOARP00000007992	W5PC31	Heat shock protein family A (Hsp70) member 6		ATP binding [GO:0005524]; ATP-dependent protein folding chaperone [GO:0140662]				cyto	GLOB	0
ENSOARP00000000124	W5NPN4	Heat shock protein family A (Hsp70) member 8	HSPA8	ATP binding [GO:0005524]; ATP-dependent protein folding chaperone [GO:0140662]				cyto	GLOB	0
ENSOARP00000014741	W5PWA8	Heat shock protein family B (small) member 1	HSPB1					nucl	GLOB	0
ENSOARP00000012602	W5PQ75	Heat shock protein family H (Hsp110) member 1	HSPH1	ATP binding [GO:0005524]; ATP-dependent protein folding chaperone [GO:0140662]				mito	GLOB	0
ENSOARP00000005192	W5P440	HECT and RLD domain containing E3 ubiquitin protein ligase 4	HERC4	ubiquitin-protein transferase activity [GO:0004842]	cytosol [GO:0005829]; fibrillar center [GO:0001650]	negative regulation of smoothened signaling pathway [GO:0045879]; spermatogenesis [GO:0007283]		nucl	GLOB	0
ENSOARP00000022331	W5QHY1	HECT and RLD domain containing E3 ubiquitin protein ligase family member 1	HERC1	ubiquitin-protein transferase activity [GO:0004842]				plas	GLOB	0
ENSOARP00000001508	W5NTL6	HECT domain E3 ubiquitin protein ligase 3	HECTD3	ubiquitin-protein transferase activity [GO:0004842]		protein metabolic process [GO:0019538]		plas	TM	6
ENSOARP00000016901	W5Q2G3	HECT-type E3 ubiquitin transferase (EC 2.3.2.26)	HERC2	ubiquitin-protein transferase activity [GO:0004842]; zinc ion binding [GO:0008270]	endoplasmic reticulum [GO:0005783]	protein ubiquitination [GO:0016567]		nucl	GLOB	0
ENSOARP00000008359	A0A6P7DIW8	HECT-type E3 ubiquitin transferase (EC 2.3.2.26)	HUWE1	ubiquitin-protein transferase activity [GO:0004842]	nucleus [GO:0005634]	DNA repair [GO:0006281]; protein ubiquitination [GO:0016567]		plas	SP	0
ENSOARP00000005804	W5P5V1	HECT-type E3 ubiquitin transferase (EC 2.3.2.26)	NEDD4L	ubiquitin-protein transferase activity [GO:0004842]		protein ubiquitination [GO:0016567]		E.R.	GLOB	1
ENSOARP00000022387	W5QI36	Heme binding protein 1	HEBP1		cellular anatomical entity [GO:0110165]			cyto	GLOB	0
ENSOARP00000000812	W5NRM2	Heme binding protein 2	HEBP2		cellular anatomical entity [GO:0110165]			cyto	GLOB	0
[truncated: 2,460 more rows]

## Sheet: transporters
Ensembl accession	Entry	Protein names	Gene Names	Gene Ontology (molecular function)	Gene Ontology (cellular component)	Gene Ontology (biological process)		sub location	prediction	TMHMM
[truncated: 180 more rows]
