# Supplementary material for: Quantitative Differences in Rumen Epithelium Proteins in Lambs Fed Wheat, Perennial Wheat, or Perennial Wheat plus Lucerne
Source: Proteomes. 2023 Sep 20;11(3):27. doi: 10.3390/proteomes11030027 (PMC10537991; doi:10.3390/proteomes11030027)
Supplement: Supplementary file 1 [file proteomes-11-00027-s001.zip › Supplementary file 3Pairwise.xlsx]

## Sheet: Parameter
Parameter	Cutoff
P value	0.05
Fold change	1.2
Clean	TRUE
FileName	ExportedResult_P31579.zip
DesignFile	Design_P31579.xlsx
Date	Fri Mar 19 15:50:38 2021

## Sheet: Comp1
Accession	Description	Counts1.x	Counts1.y	Counts1	R1.126	R1.127N	R1.127C	R1.128N	R2.126	R2.127N	R2.127C	R2.128N	R1.128C	R1.129N	R1.129C	R1.130C	R1.131	R2.128C	R2.129N	R2.129C	R2.130N	R2.130C	R2.131	Means.PW	Means.PWL	FC PW > PWL	FC PWL > PW	TwoSplTTest	TwoSplTTestAdj	Significant
ENSOARP00000000005.1	pep chromosome:Oar_v3.1:MT:7775:7975:1 gene:ENSOARG00000000021.1 transcript:ENSOART00000000021.1 gene_biotype:protein_coding transcript_biotype:protein_coding gene_symbol:ATP8 description:ATP synthase protein 8 [Source:UniProtKB/Swiss-Prot;Acc:O78751]		1	2					245.122	103.867	52.21	308.039						339.116	319.258	350.867	573.6	260.346	283.907	142.251	342.369		2.4068	0.0372093	0.395069	TRUE
ENSOARP00000008492.1	pep chromosome:Oar_v3.1:2:242787050:242925381:-1 gene:ENSOARG00000007903.1 transcript:ENSOART00000008616.1 gene_biotype:protein_coding transcript_biotype:protein_coding gene_symbol:EPHB2 description:EPH receptor B2 [Source:HGNC Symbol;Acc:HGNC:3393]		1						11.3135	13.0671	13.3459	17.6639						17.3384	30.0246	29.1621	41.0045	44.3402	30.89	13.6632	30.7935		2.25375	0.00226336	0.309342	TRUE
ENSOARP00000001013.1	pep chromosome:Oar_v3.1:3:62300219:62333565:-1 gene:ENSOARG00000000977.1 transcript:ENSOART00000001046.1 gene_biotype:protein_coding transcript_biotype:protein_coding gene_symbol:SEPT10 description:septin 10 [Source:HGNC Symbol;Acc:HGNC:14349]		1						115.055	48.9742	78.2227	138.916						198.422	177.32	188.005	229.192	267.568	130.755	88.4584	193.836		2.19127	0.00743288	0.318887	TRUE
ENSOARP00000003979.1	pep chromosome:Oar_v3.1:14:38313158:38327997:-1 gene:ENSOARG00000003723.1 transcript:ENSOART00000004049.1 gene_biotype:protein_coding transcript_biotype:protein_coding gene_symbol:DHX38 description:DEAH-box helicase 38 [Source:HGNC Symbol;Acc:HGNC:17211]		1						57.0162	49.2685	47.2368	129.926						63.6306	154.218	184.56	253.336	104.651	118.706	64.4371	133.652		2.07415	0.0458972	0.421322	TRUE
ENSOARP00000008023.1	pep chromosome:Oar_v3.1:21:49579896:49652258:1 gene:ENSOARG00000007476.1 transcript:ENSOART00000008142.1 gene_biotype:protein_coding transcript_biotype:protein_coding		1						103.73	81.6437	61.7614	142.643						165.065	154.811	239.264	196.999	247.465	139.096	92.9392	186.039		2.00173	0.0056794	0.311231	TRUE
ENSOARP00000001695.1	pep chromosome:Oar_v3.1:9:14502313:14503340:1 gene:ENSOARG00000001616.1 transcript:ENSOART00000001738.1 gene_biotype:protein_coding transcript_biotype:protein_coding gene_symbol:LY6D description:lymphocyte antigen 6 family member D [Source:HGNC Symbol;Acc:HGNC:13348]	5	4	5	2226.93	871.261	1876.74	2405.93	977.858	1640.19	1363.32	1551.94	1353.68	1524.69	6834.99	2479.51	4136.03	1635.28	2271.86	3181.77	2715.15	4579.12	3794.3	1528.09	2792.97		1.82776	0.0105425	0.333942	TRUE
ENSOARP00000003415.1	pep chromosome:Oar_v3.1:21:4599695:4615933:1 gene:ENSOARG00000003206.1 transcript:ENSOART00000003479.1 gene_biotype:protein_coding transcript_biotype:protein_coding gene_symbol:CHORDC1 description:cysteine and histidine rich domain containing 1 [Source:HGNC Symbol;Acc:HGNC:14525]		1						62.6785	49.5628	49.6575	78.838						122.177	107.029	112.433	97.8157	96.0351	100.402	59.0539	105.599		1.78818	0.000389874	0.309342	TRUE
ENSOARP00000022688.1	pep chromosome:Oar_v3.1:7:67586872:67589865:-1 gene:ENSOARG00000021112.1 transcript:ENSOART00000023001.1 gene_biotype:protein_coding transcript_biotype:protein_coding gene_symbol:TIMM9 description:translocase of inner mitochondrial membrane 9 [Source:HGNC Symbol;Acc:HGNC:11819]		1	1					69.744	54.2474	55.3961	79.5783						111.872	110.667	132.91	128.658	143.306	70.6877	63.9058	113.56		1.77698	0.0047222	0.310677	TRUE
ENSOARP00000009772.1	pep chromosome:Oar_v3.1:17:61009311:61042799:-1 gene:ENSOARG00000009097.1 transcript:ENSOART00000009914.1 gene_biotype:protein_coding transcript_biotype:protein_coding	2	4	10	396.285	292.57	386.641	1142.07	563.373	797.533	610.818	561.172	644.086	1689.25	993.981	528.532	2029.71	708.934	702.982	1240.07	767.651	1283.05	868.538	545.882	956.536		1.75228	0.0117262	0.333942	TRUE
ENSOARP00000002128.1	pep scaffold:Oar_v3.1:JH922779.1:8956:42518:-1 gene:ENSOARG00000002022.1 transcript:ENSOART00000002178.1 gene_biotype:protein_coding transcript_biotype:protein_coding		2						587.856	475.738	277.694	758.331						847.42	899.183	901.783	618.112	1038.03	884.725	492.625	854.783		1.73516	0.0201	0.342632	TRUE
ENSOARP00000006911.1	pep chromosome:Oar_v3.1:16:14464365:14716182:-1 gene:ENSOARG00000006458.1 transcript:ENSOART00000007016.1 gene_biotype:protein_coding transcript_biotype:protein_coding gene_symbol:CWC27 description:CWC27 spliceosome associated protein homolog [Source:HGNC Symbol;Acc:HGNC:10664]		1						58.8362	51.0344	34.6487	93.3093						89.2728	91.4304	107.773	95.4486	100.735	92.0602	55.8187	95.9158		1.71834	0.0114139	0.333942	TRUE
ENSOARP00000001240.1	pep chromosome:Oar_v3.1:7:82705072:82812634:-1 gene:ENSOARG00000001170.1 transcript:ENSOART00000001279.1 gene_biotype:protein_coding transcript_biotype:protein_coding gene_symbol:LTBP2 description:latent transforming growth factor beta binding protein 2 [Source:HGNC Symbol;Acc:HGNC:6715]		1	1					59.8812	61.6616	35.4506	100.529						124.607	99.1851	92.1395	96.6407	111.826	98.0285	60.2289	103.177		1.71308	0.0163921	0.333942	TRUE
ENSOARP00000005975.1	pep chromosome:Oar_v3.1:12:30922094:30953344:1 gene:ENSOARG00000005565.1 transcript:ENSOART00000006066.1 gene_biotype:protein_coding transcript_biotype:protein_coding gene_symbol:ADSS description:adenylosuccinate synthase [Source:HGNC Symbol;Acc:HGNC:292]		1	2					175.52	110.167	140.156	169.81						252.499	245.799	350.397	188.493	212.428	224.93	146.467	240.986		1.64533	0.00668966	0.318887	TRUE
ENSOARP00000019602.1	pep chromosome:Oar_v3.1:11:50284057:50296963:-1 gene:ENSOARG00000018265.1 transcript:ENSOART00000019875.1 gene_biotype:protein_coding transcript_biotype:protein_coding gene_symbol:HGS description:hepatocyte growth factor-regulated tyrosine kinase substrate [Source:HGNC Symbol;Acc:HGNC:4897]		1						60.2518	44.8537	39.2482	57.131						95.6266	90.0483	121.955	82.9028	58.961	55.2191	49.6152	81.0488		1.63355	0.0221316	0.349838	TRUE
ENSOARP00000013781.1	pep chromosome:Oar_v3.1:1:98883606:98884028:1 gene:ENSOARG00000012866.1 transcript:ENSOART00000013986.1 gene_biotype:protein_coding transcript_biotype:protein_coding	9	10	8	4293.31	7014.45	4141.41	8230.06	5487.9	5040.17	3609.11	4347.02	12181.6	6498.99	6942.86	8902.06	9895.63	8342.51	12825.1	7511.96	6239.92	9117.65	5580	5082.73	8268.74		1.62683	0.00136172	0.309342	TRUE
ENSOARP00000010267.1	pep chromosome:Oar_v3.1:2:37856110:37883650:1 gene:ENSOARG00000009567.1 transcript:ENSOART00000010419.1 gene_biotype:protein_coding transcript_biotype:protein_coding gene_symbol:SMU1 description:SMU1, DNA replication regulator and spliceosomal factor [Source:HGNC Symbol;Acc:HGNC:18247]		3	2					349.076	253.43	213.255	329.02						398.824	618.991	533.043	328.763	408.499	473.035	280.689	450.504		1.605	0.0122039	0.333942	TRUE
ENSOARP00000002865.1	pep chromosome:Oar_v3.1:2:237613082:237619753:-1 gene:ENSOARG00000002698.1 transcript:ENSOART00000002921.1 gene_biotype:protein_coding transcript_biotype:protein_coding gene_symbol:YTHDF2 description:YTH N6-methyladenosine RNA binding protein 2 [Source:HGNC Symbol;Acc:HGNC:31675]	1	1	1	233.579	278.965	296.928	140.518	288.521	142.719	147.852	293.347	409.844	114.706	492.841	309.49	712.51	394.186	389.527	357.429	270.545	271.57	434.685	216.66	347.614		1.60442	0.0260387	0.353025	TRUE
ENSOARP00000021684.1	pep chromosome:Oar_v3.1:1:186151308:186240074:-1 gene:ENSOARG00000020191.1 transcript:ENSOART00000021986.1 gene_biotype:protein_coding transcript_biotype:protein_coding gene_symbol:HACD2 description:3-hydroxyacyl-CoA dehydratase 2 [Source:HGNC Symbol;Acc:HGNC:9640]		1	3					173.524	125.492	195.376	164.481						272.683	282.69	253.011	220.767	174.139	410.471	162.645	259.838		1.59758	0.0207851	0.342632	TRUE
ENSOARP00000012374.1	pep chromosome:Oar_v3.1:24:16856280:16862919:-1 gene:ENSOARG00000011543.1 transcript:ENSOART00000012553.1 gene_biotype:protein_coding transcript_biotype:protein_coding gene_symbol:COQ7 description:coenzyme Q7, hydroxylase [Source:HGNC Symbol;Acc:HGNC:2244]		2	4					639.936	354.24	695.842	517.166						841.019	775.302	1089.97	668.124	873.856	813.828	534.434	834.488		1.56144	0.0150647	0.333942	TRUE
ENSOARP00000012043.1	pep chromosome:Oar_v3.1:11:26594896:26600422:1 gene:ENSOARG00000011240.1 transcript:ENSOART00000012219.1 gene_biotype:protein_coding transcript_biotype:protein_coding gene_symbol:ELP5 description:elongator acetyltransferase complex subunit 5 [Source:HGNC Symbol;Acc:HGNC:30617]		2						42.6583	42.2048	27.8706	49.8954						59.7729	59.4441	62.3894	57.101	69.1433	56.6093	39.778	60.604		1.52355	0.00397798	0.309342	TRUE
ENSOARP00000019219.1	pep chromosome:Oar_v3.1:15:62538805:62552821:-1 gene:ENSOARG00000017909.1 transcript:ENSOART00000019487.1 gene_biotype:protein_coding transcript_biotype:protein_coding	2	2	1	615.665	338.369	766.306	380.598	326.168	317.278	325.198	427.064	408.923	390.523	866.749	846.591	714.011	579.12	590.015	766.693	738.056	750.118	509.024	414.611	629.739		1.51887	0.00829445	0.331824	TRUE
ENSOARP00000015477.1	pep chromosome:Oar_v3.1:22:10172728:10197946:1 gene:ENSOARG00000014420.1 transcript:ENSOART00000015703.1 gene_biotype:protein_coding transcript_biotype:protein_coding gene_symbol:LIPN description:lipase family member N [Source:HGNC Symbol;Acc:HGNC:23452]		2	6					418.302	235.933	329.852	340.344						457.862	461.852	466.706	504.517	493.066	551.406	324.436	488.19		1.50473	0.00359917	0.309342	TRUE
ENSOARP00000006265.1	pep chromosome:Oar_v3.1:19:16759307:16761588:-1 gene:ENSOARG00000005843.1 transcript:ENSOART00000006360.1 gene_biotype:protein_coding transcript_biotype:protein_coding gene_symbol:JAGN1 description:jagunal homolog 1 [Source:HGNC Symbol;Acc:HGNC:26926]		1	1					132.872	107.272	101.328	214.742						208.774	239.577	185.664	189.314	185.407	187.455	132.706	198.461		1.49549	0.0239088	0.351668	TRUE
ENSOARP00000002326.1	pep scaffold:Oar_v3.1:AMGL01121378.1:425:7307:1 gene:ENSOARG00000002203.1 transcript:ENSOART00000002377.1 gene_biotype:protein_coding transcript_biotype:protein_coding		2	1					447.147	350.553	338.092	440.729						514.343	630.586	767.273	623.946	414.605	568.531	390.933	576.21		1.47393	0.0127325	0.333942	TRUE
ENSOARP00000019567.1	pep chromosome:Oar_v3.1:20:29948572:29949037:1 gene:ENSOARG00000018233.1 transcript:ENSOART00000019840.1 gene_biotype:protein_coding transcript_biotype:protein_coding	19	16	21	21376.9	25669.5	19208.7	43662	34037.5	23151	16125.3	28797	49841.7	32080.5	32868.6	45708.4	45163.3	36381.5	50613.2	30659.5	26948.5	41016	27851.2	25310.1	37195.8		1.46961	0.00716432	0.318887	TRUE
ENSOARP00000007751.1	pep chromosome:Oar_v3.1:5:59256119:59263326:-1 gene:ENSOARG00000007229.1 transcript:ENSOART00000007866.1 gene_biotype:protein_coding transcript_biotype:protein_coding gene_symbol:CD74 description:CD74 molecule [Source:HGNC Symbol;Acc:HGNC:1697]	1	1	1	284.577	345.548	297.1	314.737	131.845	220.433	132.188	252.33	308.809	308.77	393.842	327.69	358.81	304.339	250.67	403.589	350.08	643.275	252.135	233.753	342.952		1.46716	0.0176113	0.333942	TRUE
ENSOARP00000017599.1	pep chromosome:Oar_v3.1:2:118635488:118658474:1 gene:ENSOARG00000016390.1 transcript:ENSOART00000017848.1 gene_biotype:protein_coding transcript_biotype:protein_coding gene_symbol:SLC40A1 description:solute carrier family 40 member 1 [Source:HGNC Symbol;Acc:HGNC:10909]		1	4					380.825	304.463	504	300.133						477.147	581.948	492.996	596.657	449.523	620.838	363.916	532.483		1.4632	0.0122224	0.333942	TRUE
ENSOARP00000009033.1	pep chromosome:Oar_v3.1:2:64326807:64327019:1 gene:ENSOARG00000008425.1 transcript:ENSOART00000009165.1 gene_biotype:protein_coding transcript_biotype:protein_coding	2	5	4	1190.04	1297.21	1592.48	1258.76	1275.68	1245.77	781.811	1378.74	2533.36	940.756	1916.46	1830.98	2709.66	1434.88	1995.95	2238.98	2141.16	1144.86	1632.87	1231.81	1783.74		1.44806	0.011706	0.333942	TRUE
ENSOARP00000015462.1	pep chromosome:Oar_v3.1:21:44842455:44845453:1 gene:ENSOARG00000014412.1 transcript:ENSOART00000015688.1 gene_biotype:protein_coding transcript_biotype:protein_coding gene_symbol:NDUFS8 description:NADH:ubiquinone oxidoreductase core subunit S8 [Source:HGNC Symbol;Acc:HGNC:7715]	2	4	4	696.046	831.765	609.427	1324.35	560.384	562.208	525.228	674.269	733.145	1517.87	751.669	1121.32	934.135	1047.96	1119.8	1278.93	1178.48	912.028	661.435	691.259	993.893		1.4378	0.0113026	0.333942	TRUE
ENSOARP00000017003.1	pep chromosome:Oar_v3.1:17:71349154:71353283:-1 gene:ENSOARG00000015835.1 transcript:ENSOART00000017244.1 gene_biotype:protein_coding transcript_biotype:protein_coding gene_symbol:SDF2L1 description:stromal cell derived factor 2 like 1 [Source:HGNC Symbol;Acc:HGNC:10676]		1						131.233	98.42	109.693	112.604						155.307	183.44	199.553	141.844	132.848	165.279	112.387	161.444		1.43651	0.00415087	0.309342	TRUE
ENSOARP00000004489.1	pep chromosome:Oar_v3.1:11:13925246:13926029:-1 gene:ENSOARG00000004202.1 transcript:ENSOART00000004569.1 gene_biotype:protein_coding transcript_biotype:protein_coding	3	5	2	1190.27	1127.42	1601.2	1338.02	1033.55	1172.2	767.847	974.047	988.949	1281.85	3441.21	1487.26	1518.31	1741.35	2016.09	1946.79	1321.37	1569.34	1432.91	1127.14	1618.81		1.4362	0.0134054	0.333942	TRUE
ENSOARP00000008671.1	pep chromosome:Oar_v3.1:16:25456014:25569438:-1 gene:ENSOARG00000008081.1 transcript:ENSOART00000008797.1 gene_biotype:protein_coding transcript_biotype:protein_coding gene_symbol:NDUFS4 description:NADH:ubiquinone oxidoreductase subunit S4 [Source:HGNC Symbol;Acc:HGNC:7711]	3	4	9	1179.28	1599.93	1181.9	1996.82	1202.21	1019.31	757.478	1122.78	1629.4	1854.25	1779.59	1715.44	1866.1	1945.57	1930.13	2203.4	2520.18	881.204	1221.46	1211.5	1718.61		1.41858	0.0178818	0.333942	TRUE
ENSOARP00000009437.1	pep chromosome:Oar_v3.1:2:33520999:33567695:1 gene:ENSOARG00000008790.1 transcript:ENSOART00000009574.1 gene_biotype:protein_coding transcript_biotype:protein_coding gene_symbol:GOLM1 description:golgi membrane protein 1 [Source:HGNC Symbol;Acc:HGNC:15451]		1	1					113.362	107.499	72.8101	115.78						155.011	155.859	168.464	126.655	172.922	94.2051	100.676	142.569		1.41612	0.0442185	0.414303	TRUE
ENSOARP00000021469.1	pep chromosome:Oar_v3.1:7:27279050:27284876:-1 gene:ENSOARG00000019993.1 transcript:ENSOART00000021769.1 gene_biotype:protein_coding transcript_biotype:protein_coding gene_symbol:ACTC1 description:actin, alpha, cardiac muscle 1 [Source:HGNC Symbol;Acc:HGNC:143]	2	4		1044.84	995.907	1116.82	970.295	1025.6	950.578	744.259	931.7	1291.1	1133.01	1032	1964.44	1977.98	1526.54	1297.66	1409.37	1375.06	1226.61	1040.01	966.642	1356.98		1.4038	0.00109534	0.309342	TRUE
ENSOARP00000018493.1	pep chromosome:Oar_v3.1:10:76831238:76831618:-1 gene:ENSOARG00000017230.1 transcript:ENSOART00000018755.1 gene_biotype:protein_coding transcript_biotype:protein_coding		3	5					1297.04	944.881	942.135	1256.59						1740.13	1546.25	1934	1595.25	1147.9	1360.53	1097.51	1532.71		1.39653	0.0211077	0.346068	TRUE
ENSOARP00000005188.1	pep chromosome:Oar_v3.1:22:15607416:15638437:1 gene:ENSOARG00000004828.1 transcript:ENSOART00000005275.1 gene_biotype:protein_coding transcript_biotype:protein_coding	5	6	8	2030	2652.57	4193.86	1736.18	2659.27	1994.39	1630.49	2809.21	4132.07	1983.22	3553.51	3517.96	4548.6	3185.73	3375.4	3522.77	2433.12	3393.22	3345.37	2356.98	3289.21		1.39552	0.0149396	0.333942	TRUE
ENSOARP00000016141.1	pep chromosome:Oar_v3.1:11:48096623:48102912:-1 gene:ENSOARG00000015045.1 transcript:ENSOART00000016375.1 gene_biotype:protein_coding transcript_biotype:protein_coding gene_symbol:DDX5 description:DEAD-box helicase 5 [Source:HGNC Symbol;Acc:HGNC:2746]	1	4	4	340.566	270.457	353.344	280.384	426.971	459.583	308.997	383.706	596.577	294.655	744.975	516.248	789.606	484.129	422.227	481.499	367.384	475.643	377.672	347.433	484.68		1.39503	0.0128599	0.333942	TRUE
ENSOARP00000016909.1	pep chromosome:Oar_v3.1:21:36446065:36448262:1 gene:ENSOARG00000015752.1 transcript:ENSOART00000017148.1 gene_biotype:protein_coding transcript_biotype:protein_coding gene_symbol:TMEM109 description:transmembrane protein 109 [Source:HGNC Symbol;Acc:HGNC:28771]	1	1	1	1007.45	753.237	1288.61	1077.72	964.145	769.836	655.904	1265.86	1070.99	1326.77	1733.35	1586.33	1466.06	817.592	1705.56	1336.64	931.307	1446.86	1417.8	947.478	1315.38		1.3883	0.0104403	0.333942	TRUE
ENSOARP00000002302.1	pep chromosome:Oar_v3.1:10:72450482:72487508:1 gene:ENSOARG00000002176.1 transcript:ENSOART00000002353.1 gene_biotype:protein_coding transcript_biotype:protein_coding gene_symbol:DNAJC3 description:DnaJ heat shock protein family (Hsp40) member C3 [Source:HGNC Symbol;Acc:HGNC:9439]	2	5	5	909.938	934.064	1519.79	618.181	841.138	754.199	637.982	792.978	1053.64	646.561	1499.15	1502.03	1441.49	995.319	1245.87	1611.42	1162.62	1140.92	943.394	843.507	1168.19		1.38492	0.0198419	0.341184	TRUE
ENSOARP00000017129.1	pep chromosome:Oar_v3.1:3:131047599:131075182:-1 gene:ENSOARG00000015952.1 transcript:ENSOART00000017370.1 gene_biotype:protein_coding transcript_biotype:protein_coding gene_symbol:NDUFA12 description:NADH dehydrogenase [Source:RefSeq peptide;Acc:NP_001138660]		4	1					302.867	267.182	266.39	331.282						347.367	487.342	514.279	433.145	337.85	334.211	290.699	402.593		1.38491	0.0164273	0.333942	TRUE
ENSOARP00000022228.1	pep chromosome:Oar_v3.1:1:98870400:98871047:1 gene:ENSOARG00000020681.1 transcript:ENSOART00000022533.1 gene_biotype:protein_coding transcript_biotype:protein_coding	2	2	3	1461.77	1833.57	1522.31	1684.18	2493.54	1830.95	1141.62	1754.04	3748.75	1352.55	2598.9	2821.75	3165.42	2228.32	3074.93	1907.2	1551.89	1946.22	2261.49	1677.9	2320.52		1.38299	0.0233229	0.351668	TRUE
ENSOARP00000008972.1	pep chromosome:Oar_v3.1:11:8430777:8433671:1 gene:ENSOARG00000008367.1 transcript:ENSOART00000009102.1 gene_biotype:protein_coding transcript_biotype:protein_coding gene_symbol:DYNLL2 description:dynein light chain LC8-type 2 [Source:HGNC Symbol;Acc:HGNC:24596]	2	3	2	702.403	719.326	1184.99	585.104	801.677	372.221	449.296	607.592	1056.38	491.541	1032.15	951.536	995.447	716.533	937.759	1315.01	895.997	817.602	806.195	641.1	886.249		1.38239	0.0324419	0.374753	TRUE
ENSOARP00000007775.1	pep chromosome:Oar_v3.1:25:28600028:28790195:1 gene:ENSOARG00000007254.1 transcript:ENSOART00000007891.1 gene_biotype:protein_coding transcript_biotype:protein_coding gene_symbol:MCU description:mitochondrial calcium uniporter [Source:HGNC Symbol;Acc:HGNC:23526]	10	14	18	3877.28	3764.81	5758.8	3014.82	4422.5	2576.31	3054.37	3754.64	7229.45	3551.59	4240.89	6156.05	6215.36	5989.08	3948.32	5049.96	5714.83	3440.98	5859.07	3672.84	5073.44		1.38134	0.0133927	0.333942	TRUE
ENSOARP00000010783.1	pep chromosome:Oar_v3.1:22:42927989:42939660:-1 gene:ENSOARG00000010048.1 transcript:ENSOART00000010941.1 gene_biotype:protein_coding transcript_biotype:protein_coding gene_symbol:OAT description:ornithine aminotransferase [Source:HGNC Symbol;Acc:HGNC:8091]		2						191.698	252.055	214.512	212.149						252.657	260.247	384.329	234.873	341.456	348.558	216.547	298.431		1.37814	0.0225174	0.351668	TRUE
ENSOARP00000013874.1	pep chromosome:Oar_v3.1:21:42650559:42655527:-1 gene:ENSOARG00000012951.1 transcript:ENSOART00000014079.1 gene_biotype:protein_coding transcript_biotype:protein_coding gene_symbol:SYVN1 description:synoviolin 1 [Source:HGNC Symbol;Acc:HGNC:20738]		1	1					177.944	193.83	128.504	192.226						243.93	217.448	260.409	215.217	236.528	224.576	170.848	232.488		1.36079	0.00686641	0.318887	TRUE
ENSOARP00000018087.1	pep chromosome:Oar_v3.1:3:135472970:135473278:1 gene:ENSOARG00000016841.1 transcript:ENSOART00000018343.1 gene_biotype:protein_coding transcript_biotype:protein_coding	4	3	5	3390.57	3731.26	4849.69	2588.49	3204.59	2546.52	2434.92	3978.46	5565.17	2409.13	4852.1	4530.13	6392.31	3951	4204.59	5038.99	4705.49	3502.5	4742.8	3253.5	4411.85		1.35603	0.0186089	0.334225	TRUE
ENSOARP00000020253.1	pep chromosome:Oar_v3.1:3:217072782:217082377:-1 gene:ENSOARG00000018854.1 transcript:ENSOART00000020533.1 gene_biotype:protein_coding transcript_biotype:protein_coding gene_symbol:NDUFA6 description:NADH:ubiquinone oxidoreductase subunit A6 [Source:HGNC Symbol;Acc:HGNC:7690]	2	6	8	1153.89	1397.61	1424.46	802.87	1261.2	1007.82	1025.69	1361.07	1676.96	851.128	2719.28	1334.86	2375.71	1620.31	1639.48	1664.21	1590.66	1312.78	1254.54	1159.75	1569.7		1.35348	0.0278594	0.359222	TRUE
ENSOARP00000012677.1	pep chromosome:Oar_v3.1:3:95188823:95204670:1 gene:ENSOARG00000011826.1 transcript:ENSOART00000012863.1 gene_biotype:protein_coding transcript_biotype:protein_coding gene_symbol:CCT7 description:chaperonin containing TCP1 subunit 7 [Source:HGNC Symbol;Acc:HGNC:1622]	4	13	15	2497.96	2313.93	2590.34	4318.93	2362.42	2432.8	1761.27	2544.01	2796.09	6175.8	3286.23	2749.63	2965.84	3478.15	3577.95	4248.06	3659.66	2970.07	2661.34	2527.46	3402.55		1.34623	0.0185995	0.334225	TRUE
ENSOARP00000018072.1	pep chromosome:Oar_v3.1:5:5503465:5515196:1 gene:ENSOARG00000016828.1 transcript:ENSOART00000018326.1 gene_biotype:protein_coding transcript_biotype:protein_coding gene_symbol:PLVAP description:plasmalemma vesicle associated protein [Source:HGNC Symbol;Acc:HGNC:13635]		1	1					227.054	165.667	174.803	265.143						270.276	342.871	326.436	253.591	235.423	239.23	204.338	274.951		1.34557	0.0383282	0.398545	TRUE
ENSOARP00000015127.1	pep chromosome:Oar_v3.1:13:54245612:54252650:-1 gene:ENSOARG00000014094.1 transcript:ENSOART00000015347.1 gene_biotype:protein_coding transcript_biotype:protein_coding gene_symbol:ADRM1 description:adhesion regulating molecule 1 [Source:HGNC Symbol;Acc:HGNC:15759]		3	4					449.169	305.335	306.721	401.825						560.548	458.908	563.917	488.958	390.29	461.815	360.572	483.556		1.34108	0.02302	0.351668	TRUE
ENSOARP00000017999.1	pep chromosome:Oar_v3.1:17:53911301:53919327:-1 gene:ENSOARG00000016761.1 transcript:ENSOART00000018251.1 gene_biotype:protein_coding transcript_biotype:protein_coding gene_symbol:ARPC3 description:actin related protein 2/3 complex subunit 3 [Source:HGNC Symbol;Acc:HGNC:706]	4	5	9	1614.49	1881.67	2517.44	2862.57	1645.21	1404.02	1538.62	1851.18	2301.45	3132.72	2073.49	2781.96	2285.19	2549.48	2121.73	2861.88	2375.58	2922.09	2182.2	1861.27	2484.72		1.33496	0.00493935	0.311231	TRUE
ENSOARP00000015745.1	pep chromosome:Oar_v3.1:5:44162523:44232880:-1 gene:ENSOARG00000014677.1 transcript:ENSOART00000015977.1 gene_biotype:protein_coding transcript_biotype:protein_coding gene_symbol:H2AFY description:H2A histone family member Y [Source:HGNC Symbol;Acc:HGNC:4740]	2	9	11	1722.22	2028.45	1835.29	3019.88	2499.46	1916.89	1775.11	2233.51	3658.14	2826.95	1749.23	3978.88	3406.46	2752.18	3151.76	2614.34	2630.88	2521.89	2130.5	2092.67	2786.35		1.33148	0.0123554	0.333942	TRUE
ENSOARP00000000700.1	pep chromosome:Oar_v3.1:2:234659227:234670102:1 gene:ENSOARG00000000683.1 transcript:ENSOART00000000732.1 gene_biotype:protein_coding transcript_biotype:protein_coding gene_symbol:PTP4A2 description:protein tyrosine phosphatase type IVA, member 2 [Source:HGNC Symbol;Acc:HGNC:9635]		1						503.932	425.704	348.865	473.509						576.929	639.344	710.524	604.619	407.51	573.776	433.877	577.386		1.33076	0.0381358	0.398545	TRUE
ENSOARP00000019234.1	pep chromosome:Oar_v3.1:24:36274400:36277034:-1 gene:ENSOARG00000017920.1 transcript:ENSOART00000019502.1 gene_biotype:protein_coding transcript_biotype:protein_coding gene_symbol:COPS6 description:COP9 signalosome subunit 6 [Source:HGNC Symbol;Acc:HGNC:21749]	1	3	3	311.851	305.706	325.963	273.389	313.592	208.69	278.419	365.38	469.139	259.203	355.911	564.443	529.381	337.354	363.58	378.067	363.159	352.623	435.122	294.485	391.819		1.33052	0.00709739	0.318887	TRUE
ENSOARP00000019582.1	pep chromosome:Oar_v3.1:3:216565161:216574106:-1 gene:ENSOARG00000018246.1 transcript:ENSOART00000019855.1 gene_biotype:protein_coding transcript_biotype:protein_coding gene_symbol:PHF5A description:PHD finger protein 5A [Source:HGNC Symbol;Acc:HGNC:18000]		3						688.563	751.516	528.244	744.956						890.536	1064.05	961.349	842.752	1016.88	643.751	671.757	891.656		1.32735	0.0365892	0.395069	TRUE
ENSOARP00000012572.1	pep chromosome:Oar_v3.1:2:52421111:52423389:1 gene:ENSOARG00000011729.1 transcript:ENSOART00000012757.1 gene_biotype:protein_coding transcript_biotype:protein_coding gene_symbol:HINT2 description:histidine triad nucleotide binding protein 2 [Source:HGNC Symbol;Acc:HGNC:18344]		5	4					852.739	766.281	870.499	1179.54						1094.72	1028.41	1174.44	1399.51	1249.93	1255.4	905.047	1194.42		1.31973	0.016754	0.333942	TRUE
ENSOARP00000007838.1	pep chromosome:Oar_v3.1:11:7371510:7393562:1 gene:ENSOARG00000007312.1 transcript:ENSOART00000007955.1 gene_biotype:protein_coding transcript_biotype:protein_coding gene_symbol:SCPEP1 description:serine carboxypeptidase 1 [Source:HGNC Symbol;Acc:HGNC:29507]		1						80.8787	55.7436	48.6892	66.9978						89.4997	87.8764	90.7541	76.985	63.3994	83.2554	61.9271	81.36		1.3138	0.0402221	0.408596	TRUE
ENSOARP00000016879.1	pep chromosome:Oar_v3.1:3:127384837:127388852:-1 gene:ENSOARG00000015727.1 transcript:ENSOART00000017118.1 gene_biotype:protein_coding transcript_biotype:protein_coding gene_symbol:LUM description:lumican [Source:HGNC Symbol;Acc:HGNC:6724]	4	5	11	1880.57	1579.25	1853.77	1494.61	1236.87	918.821	990.692	2217.12	2599.09	1364.8	1690.22	2309.32	2030.31	1774.31	1949.14	2367.62	1507.69	2068.19	1772.5	1459.07	1915.28		1.31267	0.0326303	0.374753	TRUE
ENSOARP00000019723.1	pep chromosome:Oar_v3.1:5:49164184:49166046:-1 gene:ENSOARG00000018374.1 transcript:ENSOART00000019996.1 gene_biotype:protein_coding transcript_biotype:protein_coding gene_symbol:NDUFA2 description:NADH:ubiquinone oxidoreductase subunit A2 [Source:HGNC Symbol;Acc:HGNC:7685]	4	7	5	3656.2	4947.99	3250.46	4798.89	3739.43	3441.91	2228.09	3615.8	5269.25	4642.39	5517.79	4188.92	4977.23	5597.7	4868.79	4855.86	5576.74	4103.66	3222.15	3616.48	4745.14		1.31209	0.0106276	0.333942	TRUE
ENSOARP00000008827.1	pep chromosome:Oar_v3.1:10:18364311:18388321:1 gene:ENSOARG00000008230.1 transcript:ENSOART00000008955.1 gene_biotype:protein_coding transcript_biotype:protein_coding gene_symbol:ITM2B description:integral membrane protein 2B [Source:HGNC Symbol;Acc:HGNC:6174]		2	1					93.2059	87.1381	71.5671	90.8393						109.633	119.37	125.945	90.2372	119.195	110.092	85.2432	111.79		1.31142	0.00754765	0.318887	TRUE
ENSOARP00000005501.1	pep chromosome:Oar_v3.1:16:9273314:9374702:1 gene:ENSOARG00000005129.1 transcript:ENSOART00000005588.1 gene_biotype:protein_coding transcript_biotype:protein_coding gene_symbol:MRPS27 description:mitochondrial ribosomal protein S27 [Source:HGNC Symbol;Acc:HGNC:14512]	3	13	20	2158.39	2007.23	3372.71	2511.82	2360.22	1590.22	1956.5	2644.84	2382.22	1985.32	3469.27	4457.72	3667.86	2925.56	2992.97	3063.75	3055.86	2692.89	2730.73	2273.12	2975.26		1.30889	0.0173609	0.333942	TRUE
ENSOARP00000021536.1	pep chromosome:Oar_v3.1:20:30662997:30663332:-1 gene:ENSOARG00000020059.1 transcript:ENSOART00000021838.1 gene_biotype:protein_coding transcript_biotype:protein_coding	21	29	18	38496.5	60365.5	32680.3	68363.1	51242.9	54082.4	24962.4	41000.3	78073.6	42326.7	55206.8	57006.6	77082.3	57427.8	70138.7	52354.6	46755.5	62009.7	49628.3	44259.9	57858.6		1.30725	0.0432932	0.413547	TRUE
ENSOARP00000021086.1	pep chromosome:Oar_v3.1:1:88200599:88266445:1 gene:ENSOARG00000019632.1 transcript:ENSOART00000021380.1 gene_biotype:protein_coding transcript_biotype:protein_coding gene_symbol:RAP1A description:RAP1A, member of RAS oncogene family [Source:HGNC Symbol;Acc:HGNC:9855]	2	2	1	477.299	369.155	439.31	488.317	417.126	441.175	299.427	355.83	597.828	422.615	560.157	708.104	543.957	475.004	624.73	583.547	436.376	598.883	375.648	406.196	529.99		1.30476	0.00600809	0.318887	TRUE
ENSOARP00000011379.1	pep chromosome:Oar_v3.1:15:28718530:28746137:1 gene:ENSOARG00000010605.1 transcript:ENSOART00000011539.1 gene_biotype:protein_coding transcript_biotype:protein_coding gene_symbol:ARCN1 description:archain 1 [Source:HGNC Symbol;Acc:HGNC:649]		4	2					300.255	287.227	268.433	299.294						332.421	365.162	457.781	376.778	328.847	406.926	288.511	375.467		1.30139	0.00447558	0.309342	TRUE
ENSOARP00000018260.1	pep chromosome:Oar_v3.1:9:42118013:42291040:-1 gene:ENSOARG00000017011.1 transcript:ENSOART00000018521.1 gene_biotype:protein_coding transcript_biotype:protein_coding gene_symbol:CYP7B1 description:cytochrome P450 family 7 subfamily B member 1 [Source:HGNC Symbol;Acc:HGNC:2652]	2	5	12	1147.63	1358.28	982.513	1077.39	1001.02	1025.39	917.474	1186.12	1376.12	1391.35	1906.2	1207.24	1711.99	1337.02	1301.18	1617.95	1209.5	1387.57	1176.51	1079.43	1404.41		1.30107	0.00100235	0.309342	TRUE
ENSOARP00000022056.1	pep chromosome:Oar_v3.1:1:198806196:198813239:-1 gene:ENSOARG00000020528.1 transcript:ENSOART00000022361.1 gene_biotype:protein_coding transcript_biotype:protein_coding gene_symbol:AHSG description:alpha-2-HS-glycoprotein precursor [Source:RefSeq peptide;Acc:NP_001009802]	6	8	9	3359.91	2836.99	4231.15	2536.79	1925.88	1905.32	2156.37	2200.05	3382.21	2839.72	2792.41	4033.56	2949.76	3351.76	3422.04	4119.6	3685.91	3555.94	2640.65	2548.79	3309.62		1.2985	0.0177374	0.333942	TRUE
ENSOARP00000003275.1	pep chromosome:Oar_v3.1:14:60342789:60347257:-1 gene:ENSOARG00000003076.1 transcript:ENSOART00000003337.1 gene_biotype:protein_coding transcript_biotype:protein_coding gene_symbol:NDUFA3 description:NADH:ubiquinone oxidoreductase subunit A3 [Source:HGNC Symbol;Acc:HGNC:7686]	1	4	6	289.184	433.721	471.667	363.423	329.749	223.469	328.917	395.578	332.72	373.355	476.195	711.254	473.603	425.898	442.835	440.944	482.868	458.603	397.26	346.154	447.966		1.29412	0.0178455	0.333942	TRUE
ENSOARP00000008341.1	pep chromosome:Oar_v3.1:6:16751793:16762501:-1 gene:ENSOARG00000007776.1 transcript:ENSOART00000008463.1 gene_biotype:protein_coding transcript_biotype:protein_coding gene_symbol:OSTC description:oligosaccharyltransferase complex non-catalytic subunit [Source:HGNC Symbol;Acc:HGNC:24448]	2	1	3	346.003	274.544	470.53	375.541	302.514	264.942	259.21	428.435	502.485	299.445	518.783	429.118	551.348	477.354	437.116	365.99	369.789	527.134	336.313	332.503	429.802		1.29262	0.0191468	0.337438	TRUE
ENSOARP00000013360.1	pep chromosome:Oar_v3.1:5:41370852:41373257:-1 gene:ENSOARG00000012466.1 transcript:ENSOART00000013556.1 gene_biotype:protein_coding transcript_biotype:protein_coding	1	2	4	427.478	815.097	627.166	512.196	506.76	379.749	417.736	689.76	929.729	482.443	590.816	748.872	906.638	553.652	600.841	837.029	761.16	505.557	789.191	529.792	683.52		1.29017	0.0414906	0.413547	TRUE
ENSOARP00000017581.1	pep chromosome:Oar_v3.1:3:172674192:172694453:1 gene:ENSOARG00000016366.1 transcript:ENSOART00000017829.1 gene_biotype:protein_coding transcript_biotype:protein_coding gene_symbol:HSP90B1 description:heat shock protein 90 beta family member 1 [Source:HGNC Symbol;Acc:HGNC:12028]	27	30	40	14122.4	14594.9	19035.5	20515.3	12707.8	12097.3	10368.1	16268.5	16108.3	22480.2	17202.3	21115.7	19001.2	17134	19187.2	22386.4	17704	17480.8	18843	14619.9	18858		1.28989	0.00517761	0.311231	TRUE
ENSOARP00000012213.1	pep chromosome:Oar_v3.1:11:55397692:55404868:1 gene:ENSOARG00000011397.1 transcript:ENSOART00000012389.1 gene_biotype:protein_coding transcript_biotype:protein_coding gene_symbol:ATP5PD description:ATP synthase subunit d, mitochondrial [Source:RefSeq peptide;Acc:NP_001136363]	17	17	27	11852	14440.9	17070.9	13008.7	13960.4	8124.65	9114.37	13312.9	19389.7	11757.4	19667.4	12680.1	19631.6	16515.7	15260	20901.1	19415.1	11347	11548.6	12297.7	15765.8		1.28202	0.0439415	0.414303	TRUE
ENSOARP00000021644.1	pep chromosome:Oar_v3.1:3:192443823:192530347:1 gene:ENSOARG00000020155.1 transcript:ENSOART00000021946.1 gene_biotype:protein_coding transcript_biotype:protein_coding gene_symbol:C2CD5 description:C2 calcium dependent domain containing 5 [Source:HGNC Symbol;Acc:HGNC:29062]		1	3					111.536	114.27	111.379	140.11						139.275	140.035	163.726	167.686	158.636	145.42	118.756	152.04		1.28028	0.0035031	0.309342	TRUE
ENSOARP00000019868.1	pep chromosome:Oar_v3.1:11:50420600:50422985:1 gene:ENSOARG00000018506.1 transcript:ENSOART00000020143.1 gene_biotype:protein_coding transcript_biotype:protein_coding gene_symbol:ACTG1 description:actin gamma 1 [Source:HGNC Symbol;Acc:HGNC:144]		37	31					21605.3	17117.8	17581.9	22039.9						26253.1	24472.7	26794.4	24878.8	26246.3	21224.1	19456.8	24904.2		1.27997	0.00691721	0.318887	TRUE
ENSOARP00000010798.1	pep chromosome:Oar_v3.1:3:163096468:163101729:-1 gene:ENSOARG00000010069.1 transcript:ENSOART00000010956.1 gene_biotype:protein_coding transcript_biotype:protein_coding gene_symbol:MYL6 description:myosin light chain 6 [Source:HGNC Symbol;Acc:HGNC:7587]	14	19	24	8004.68	9092.94	7468.62	12721.9	8427.03	6377.91	7072.18	8995	12142.2	12959.3	8462.37	11266.5	11192.5	11544.2	9070.91	10944.1	12327.7	9079.16	9473.76	8350.61	10669.8		1.27773	0.00742164	0.318887	TRUE
ENSOARP00000005864.1	pep chromosome:Oar_v3.1:20:26713897:26718853:1 gene:ENSOARG00000005464.1 transcript:ENSOART00000005954.1 gene_biotype:protein_coding transcript_biotype:protein_coding gene_symbol:CLIC1 description:chloride intracellular channel 1 [Source:HGNC Symbol;Acc:HGNC:2062]	2	4	6	639.51	741.026	608.514	618.017	600.896	592.948	433.352	656.328	895.574	841.52	698.917	848.228	831.101	688.858	934.176	806.716	645.974	774.097	590.062	605.468	770.572		1.27269	0.00269732	0.309342	TRUE
ENSOARP00000018780.1	pep chromosome:Oar_v3.1:7:10767492:10811643:1 gene:ENSOARG00000017490.1 transcript:ENSOART00000019046.1 gene_biotype:protein_coding transcript_biotype:protein_coding gene_symbol:THBS4 description:thrombospondin 4 [Source:HGNC Symbol;Acc:HGNC:11788]	6	5	9	1572.99	1260.08	1216.1	1565.77	1075.26	1257.57	876.444	1101.21	1694.72	1662.94	1073.26	2238.76	1389.01	1365.89	1319.52	2116.22	1561.12	1647.52	1353.85	1220.56	1550.96		1.2707	0.0227659	0.351668	TRUE
ENSOARP00000012625.1	pep chromosome:Oar_v3.1:2:177973869:177998815:1 gene:ENSOARG00000011780.1 transcript:ENSOART00000012811.1 gene_biotype:protein_coding transcript_biotype:protein_coding gene_symbol:ACTR3 description:ARP3 actin related protein 3 homolog [Source:HGNC Symbol;Acc:HGNC:170]	9	17	18	5928.85	6052.65	9478.55	5973.86	6030.96	5940.28	4729.4	5595.07	7889.51	5567.29	9793.1	8904.36	8175.65	7542.36	7945.23	8806.45	7411.65	7294.91	6468.5	6103.65	7716.93		1.26431	0.00973148	0.333942	TRUE
ENSOARP00000006178.1	pep chromosome:Oar_v3.1:14:47570175:47582605:1 gene:ENSOARG00000005760.1 transcript:ENSOART00000006272.1 gene_biotype:protein_coding transcript_biotype:protein_coding gene_symbol:EIF3K description:eukaryotic translation initiation factor 3 subunit K [Source:HGNC Symbol;Acc:HGNC:24656]	2	4	4	501.973	593.277	822.017	629.853	650.069	557.616	464.212	662.106	891.857	560.377	759.113	900.369	1033.35	630.949	820.526	920.13	580.788	675.809	730.976	601.692	759.122		1.26164	0.0185017	0.334225	TRUE
ENSOARP00000019341.1	pep chromosome:Oar_v3.1:20:46963580:46982363:1 gene:ENSOARG00000018017.1 transcript:ENSOART00000019611.1 gene_biotype:protein_coding transcript_biotype:protein_coding gene_symbol:SSR1 description:signal sequence receptor subunit 1 [Source:HGNC Symbol;Acc:HGNC:11323]	5	4	6	5678.56	5631.61	6219.41	5408.17	5234.31	3309.78	4215.69	6263.83	6238.47	6409.13	7035.65	6178.13	8054.33	6617.26	5808.33	6529.36	5357.98	6253.35	7264.58	5146.41	6486.33		1.26036	0.00709987	0.318887	TRUE
ENSOARP00000020642.1	pep chromosome:Oar_v3.1:1:7058779:7192169:-1 gene:ENSOARG00000019217.1 transcript:ENSOART00000020925.1 gene_biotype:protein_coding transcript_biotype:protein_coding gene_symbol:UGT1A1 description:UDP-glucuronosyltransferase 1-1 precursor [Source:RefSeq peptide;Acc:NP_001192076]	29	43	21	27109.7	29247.3	31831.2	25633.5	22925	20285	20233	28554.1	25861	38730	27261.1	36134.1	38848.7	33580.8	26277.4	31754	32267.6	29504.8	35275.8	25410.3	32003.3		1.25946	0.00568615	0.311231	TRUE
ENSOARP00000014069.1	pep chromosome:Oar_v3.1:12:22355069:22384751:1 gene:ENSOARG00000013134.1 transcript:ENSOART00000014276.1 gene_biotype:protein_coding transcript_biotype:protein_coding gene_symbol:MARC2 description:mitochondrial amidoxime reducing component 2 [Source:HGNC Symbol;Acc:HGNC:26064]	11	10	14	4921.79	5246.26	5918.89	6615.2	5898.06	4322.89	3217.22	5392.33	5891.95	7564.3	5045.02	7798.83	7334.18	6755.08	6772.88	5472.26	5321.4	7614.5	5570.8	5085.25	6391.23		1.25682	0.0195328	0.339177	TRUE
ENSOARP00000021930.1	pep chromosome:Oar_v3.1:2:225637014:225713633:-1 gene:ENSOARG00000020419.1 transcript:ENSOART00000022235.1 gene_biotype:protein_coding transcript_biotype:protein_coding gene_symbol:CUL3 description:cullin 3 [Source:HGNC Symbol;Acc:HGNC:2553]	3	5	3	736.914	655.739	945.188	1068.19	844.919	690.412	647.528	806.249	1071.92	925.522	1129.03	1122.45	1021.17	829.407	1056.28	1081.95	907.783	1010.96	801.629	787.944	989.994		1.25643	0.00381497	0.309342	TRUE
ENSOARP00000007478.1	pep chromosome:Oar_v3.1:21:41922992:41925751:1 gene:ENSOARG00000006981.1 transcript:ENSOART00000007590.1 gene_biotype:protein_coding transcript_biotype:protein_coding gene_symbol:PRDX5 description:peroxiredoxin 5 [Source:HGNC Symbol;Acc:HGNC:9355]	12	13	20	7288.1	6270.4	8724.88	7570.98	5268.57	5491.37	4838.03	6414.18	7172.75	6804.21	10200.9	9651.88	6599.81	8152.26	7663.82	8965.41	9166.86	6793.23	7531.18	6369.8	7977.77		1.25244	0.0127061	0.333942	TRUE
ENSOARP00000017838.1	pep chromosome:Oar_v3.1:1:69555965:69573539:-1 gene:ENSOARG00000016606.1 transcript:ENSOART00000018089.1 gene_biotype:protein_coding transcript_biotype:protein_coding gene_symbol:TMED5 description:transmembrane p24 trafficking protein 5 [Source:HGNC Symbol;Acc:HGNC:24251]	1	1	2	333.526	339.04	388.98	218.705	274.862	226.066	227.13	364.199	377.695	238.057	370.573	393.185	558.345	408.321	346.371	363.281	320.485	332.756	355.635	289.579	362.616		1.25222	0.0391513	0.400025	TRUE
ENSOARP00000002848.1	pep chromosome:Oar_v3.1:22:38657704:38676918:-1 gene:ENSOARG00000002680.1 transcript:ENSOART00000002904.1 gene_biotype:protein_coding transcript_biotype:protein_coding gene_symbol:TIAL1 description:TIA1 cytotoxic granule associated RNA binding protein like 1 [Source:HGNC Symbol;Acc:HGNC:11804]		2	3					454.623	279.162	360.064	437.119						476.478	505.56	476.846	427.008	476.725	464.179	375.943	470.541		1.25163	0.0415678	0.413547	TRUE
ENSOARP00000014106.1	pep chromosome:Oar_v3.1:21:44720720:44722852:1 gene:ENSOARG00000013165.1 transcript:ENSOART00000014313.1 gene_biotype:protein_coding transcript_biotype:protein_coding	19	16	32	21778.1	17989.1	24880.3	22305.7	15877.3	16058.1	18513.5	20933	28630.6	22734.5	21867.9	27666	27013.4	18219.3	24439.3	24972.2	23112.7	25304.5	27436.8	19566.4	24487.1		1.25148	0.00391939	0.309342	TRUE
ENSOARP00000005169.1	pep chromosome:Oar_v3.1:17:69951601:69952263:1 gene:ENSOARG00000004824.1 transcript:ENSOART00000005256.1 gene_biotype:protein_coding transcript_biotype:protein_coding gene_symbol:YWHAH description:tyrosine 3-monooxygenase/tryptophan 5-monooxygenase activation protein eta [Source:HGNC Symbol;Acc:HGNC:12853]		8	10					1949.99	1670.2	1915.64	1924.97						2142.75	2257.32	2735.71	2373.66	1938.84	2625.78	1861.59	2329.75		1.25148	0.0138243	0.333942	TRUE
ENSOARP00000007201.1	pep chromosome:Oar_v3.1:2:11985168:12068995:1 gene:ENSOARG00000006712.1 transcript:ENSOART00000007309.1 gene_biotype:protein_coding transcript_biotype:protein_coding gene_symbol:ECPAS description:Ecm29 proteasome adaptor and scaffold [Source:HGNC Symbol;Acc:HGNC:29020]		1	2					98.3611	110.542	103.496	104.318						144.345	142.58	145.241	120.624	92.8232	144.597	104.09	130.057		1.24947	0.0449838	0.417284	TRUE
ENSOARP00000021372.1	pep chromosome:Oar_v3.1:7:25488301:25504670:1 gene:ENSOARG00000019905.1 transcript:ENSOART00000021672.1 gene_biotype:protein_coding transcript_biotype:protein_coding gene_symbol:EMC7 description:ER membrane protein complex subunit 7 [Source:HGNC Symbol;Acc:HGNC:24301]	2	6	6	1547.71	1464.95	1835	1236.17	1602.51	1508.78	1269.98	1712.72	2148.58	1145.43	2574.97	2033.46	2733.62	1681.81	1917.93	1960.24	1608.8	1809.41	1648.7	1510.14	1885.22		1.24837	0.0304119	0.367587	TRUE
ENSOARP00000012366.1	pep chromosome:Oar_v3.1:21:28243284:28264283:1 gene:ENSOARG00000011533.1 transcript:ENSOART00000012545.1 gene_biotype:protein_coding transcript_biotype:protein_coding gene_symbol:STT3A description:STT3A, catalytic subunit of the oligosaccharyltransferase complex [Source:HGNC Symbol;Acc:HGNC:6172]	6	7	14	1993.23	1833.07	2278.35	2140.13	1886.87	1679.52	1340.64	2074.36	2479.6	2784.71	2423.02	2038.41	2681.55	2425.74	2711.89	2348.44	1639.09	2377.78	2168.72	1881.44	2347.7		1.24782	0.00768946	0.318887	TRUE
ENSOARP00000008738.1	pep chromosome:Oar_v3.1:X:78320269:78340798:-1 gene:ENSOARG00000008146.1 transcript:ENSOART00000008865.1 gene_biotype:protein_coding transcript_biotype:protein_coding gene_symbol:NSDHL description:NAD(P) dependent steroid dehydrogenase-like [Source:HGNC Symbol;Acc:HGNC:13398]	8	11	19	3915.1	4465.53	4943.38	4050.91	3321.99	2896.25	2956.36	3371.8	4181.11	4245.12	4330.3	5127.01	5476.92	3898.7	3891.43	6902.94	4699.43	3114.89	5682.59	3679.22	4584.48		1.24605	0.0365187	0.395069	TRUE
ENSOARP00000022406.1	pep chromosome:Oar_v3.1:3:59855920:59859301:-1 gene:ENSOARG00000020848.1 transcript:ENSOART00000022712.1 gene_biotype:protein_coding transcript_biotype:protein_coding gene_symbol:IL36A description:interleukin 36 alpha [Source:HGNC Symbol;Acc:HGNC:15562]	1	3	2	660.197	469.68	542.956	536.639	483.606	611.674	426.842	491.541	551.9	848.959	766.347	652.548	729.328	586.797	438.07	793.055	588.193	763.398	576.379	523.112	651.768		1.24594	0.0164972	0.333942	TRUE
ENSOARP00000005994.1	pep chromosome:Oar_v3.1:3:161649858:161683988:-1 gene:ENSOARG00000005584.1 transcript:ENSOART00000006085.1 gene_biotype:protein_coding transcript_biotype:protein_coding gene_symbol:OS9 description:OS9, endoplasmic reticulum lectin [Source:HGNC Symbol;Acc:HGNC:16994]	1	2	3	345.776	217.006	336.701	367.608	250.045	243.808	211.253	329.2	305.477	386.002	468.877	369.475	307.965	358.938	372.387	372.463	305.642	423.509	238.64	281.451	350.065		1.24378	0.0331857	0.378574	TRUE
ENSOARP00000010053.1	pep chromosome:Oar_v3.1:14:51660177:51687767:1 gene:ENSOARG00000009370.1 transcript:ENSOART00000010199.1 gene_biotype:protein_coding transcript_biotype:protein_coding gene_symbol:NECTIN2 description:nectin cell adhesion molecule 2 [Source:HGNC Symbol;Acc:HGNC:9707]		4	1					209.167	214.249	165.918	168.116						215.02	225.155	296.753	215.19	212.207	244.876	188.03	233.156		1.23999	0.0359728	0.395069	TRUE
ENSOARP00000015501.1	pep chromosome:Oar_v3.1:3:213652975:213673390:1 gene:ENSOARG00000014439.1 transcript:ENSOART00000015728.1 gene_biotype:protein_coding transcript_biotype:protein_coding gene_symbol:EIF3L description:eukaryotic translation initiation factor 3 subunit L [Source:HGNC Symbol;Acc:HGNC:18138]	9	10	14	3273.14	3484.87	3712.51	3853.8	3224.46	2593.27	2213.85	3403.26	3517.53	4074.93	3421.2	4831.37	4558.44	3512.18	4397.31	4601.22	3185.29	3451.12	4146.82	3173.27	3934.58		1.23991	0.0118949	0.333942	TRUE
ENSOARP00000022590.1	pep chromosome:Oar_v3.1:7:58614662:58891287:1 gene:ENSOARG00000021018.1 transcript:ENSOART00000022901.1 gene_biotype:protein_coding transcript_biotype:protein_coding gene_symbol:FBN1 description:fibrillin 1 [Source:HGNC Symbol;Acc:HGNC:3603]	25	53	58	17981.4	14175.6	13264.6	17266.4	11517.1	13750.8	9633.8	13388	14473	14111.1	17915.4	18520	21623	17436.7	14261.7	20682.6	16130.5	19470.5	13059.7	13631.9	16841.2		1.23543	0.0239208	0.351668	TRUE
ENSOARP00000014218.1	pep chromosome:Oar_v3.1:11:10172443:10215412:1 gene:ENSOARG00000013249.1 transcript:ENSOART00000014425.1 gene_biotype:protein_coding transcript_biotype:protein_coding gene_symbol:CLTC description:clathrin heavy chain [Source:HGNC Symbol;Acc:HGNC:2092]	59	74	82	23793.3	24424.5	32267.3	33873.1	26433.2	21207.3	18188.5	25161.5	29972.5	34632.5	25957.5	35987.2	33561.4	27857.6	32404.8	37436.2	27752.7	27019.6	31008.9	25206.2	31018.1		1.23057	0.0133721	0.333942	TRUE
ENSOARP00000017413.1	pep chromosome:Oar_v3.1:3:132056655:132081572:-1 gene:ENSOARG00000016220.1 transcript:ENSOART00000017660.1 gene_biotype:protein_coding transcript_biotype:protein_coding gene_symbol:COPZ1 description:coatomer protein complex subunit zeta 1 [Source:HGNC Symbol;Acc:HGNC:2243]	2	3	2	347.005	376.2	499.16	435.756	419.244	275.179	338.136	450.105	564.795	442.238	424.441	526.884	572.25	412.803	482.717	457.281	473.488	467.262	413.514	386.559	473.215		1.22417	0.0104622	0.333942	TRUE
ENSOARP00000019099.1	pep chromosome:Oar_v3.1:13:65715788:65761991:1 gene:ENSOARG00000017801.1 transcript:ENSOART00000019367.1 gene_biotype:protein_coding transcript_biotype:protein_coding gene_symbol:RPN2 description:ribophorin II [Source:HGNC Symbol;Acc:HGNC:10382]	11	18	16	5937.79	6263.55	6008.92	9068.36	5201.27	4748.04	4494.52	6361.02	5898.29	10485.4	6011.47	7434.29	6935.12	6576.15	7479.09	7949.41	6565.33	7296.21	7373.16	5880.99	7188.09		1.22226	0.0313455	0.368791	TRUE
ENSOARP00000019652.1	pep chromosome:Oar_v3.1:3:216599148:216619489:1 gene:ENSOARG00000018307.1 transcript:ENSOART00000019925.1 gene_biotype:protein_coding transcript_biotype:protein_coding gene_symbol:ACO2 description:aconitase 2 [Source:HGNC Symbol;Acc:HGNC:118]	8	20	30	6023.84	5918.84	6459.79	6935.65	4832.6	4517.73	4319.71	5130.34	7932.41	6039.23	7518.76	6534.1	5809.59	5971.51	7070.23	6832.27	9449.09	6106.87	4942.85	5445.21	6650.13		1.22128	0.0249023	0.353025	TRUE
ENSOARP00000009658.1	pep chromosome:Oar_v3.1:2:100174546:100175010:-1 gene:ENSOARG00000008996.1 transcript:ENSOART00000009798.1 gene_biotype:protein_coding transcript_biotype:protein_coding		3						1862.68	1657.43	1650.51	1798.29						1915.32	2250.51	2416.86	1787.71	2447.89	2014.52	1739.86	2124.09		1.22084	0.0215498	0.348454	TRUE
ENSOARP00000008675.1	pep chromosome:Oar_v3.1:2:243626656:243645084:-1 gene:ENSOARG00000008088.1 transcript:ENSOART00000008802.1 gene_biotype:protein_coding transcript_biotype:protein_coding	7	7	9	4136.85	4240.57	5648.48	4558.19	4272.74	3216.33	3298.81	4150.68	5240.29	4769.9	4606.73	6223.31	5341.4	4307.88	6168.96	6170.63	4213.74	4608.89	4358.05	4132.1	5038.48		1.21935	0.0178849	0.333942	TRUE
ENSOARP00000006811.1	pep chromosome:Oar_v3.1:1:244614170:244724969:1 gene:ENSOARG00000006343.1 transcript:ENSOART00000006915.1 gene_biotype:protein_coding transcript_biotype:protein_coding gene_symbol:XRN1 description:5'-3' exoribonuclease 1 [Source:HGNC Symbol;Acc:HGNC:30654]		1						114.852	90.179	92.9894	107.342						126.942	124.601	132.693	111.308	135.198	109.206	100.835	122.919		1.21901	0.0153339	0.333942	TRUE
ENSOARP00000011112.1	pep chromosome:Oar_v3.1:23:37747768:37751509:1 gene:ENSOARG00000010362.1 transcript:ENSOART00000011272.1 gene_biotype:protein_coding transcript_biotype:protein_coding gene_symbol:MRCL3 description:myosin regulatory light chain MRCL3 [Source:RefSeq peptide;Acc:NP_001138654]	9	13	14	7569.89	9142.51	7893.62	13354.8	8443.04	6857.27	6744.97	9559.95	10617.5	12502.8	7797.76	12287.2	11039.2	10860.5	9201.41	10552	10771.4	9488.99	9726.81	8499.52	10357.7		1.21862	0.0264897	0.355042	TRUE
ENSOARP00000010762.1	pep chromosome:Oar_v3.1:15:78057065:78071172:1 gene:ENSOARG00000010035.1 transcript:ENSOART00000010920.1 gene_biotype:protein_coding transcript_biotype:protein_coding gene_symbol:SERPING1 description:serpin family G member 1 [Source:HGNC Symbol;Acc:HGNC:1228]		2	4					153.69	152.518	168.722	137.394						168.444	185.235	171.361	173.13	188.052	232.609	152.678	185.308		1.21372	0.0237605	0.351668	TRUE
ENSOARP00000003392.1	pep chromosome:Oar_v3.1:8:75075658:75110089:-1 gene:ENSOARG00000003181.1 transcript:ENSOART00000003456.1 gene_biotype:protein_coding transcript_biotype:protein_coding gene_symbol:RMND1 description:required for meiotic nuclear division 1 homolog [Source:HGNC Symbol;Acc:HGNC:21176]	2	5	9	781.185	812.596	1078.6	1098.89	940.644	528.577	615.91	942.17	955.419	1256.26	962.538	1065.65	927.807	1061.67	989.601	966.539	1037.43	1012.57	844.834	826.186	1002.64		1.21357	0.0369526	0.395069	TRUE
ENSOARP00000011697.1	pep chromosome:Oar_v3.1:2:47441032:47528922:1 gene:ENSOARG00000010908.1 transcript:ENSOART00000011865.1 gene_biotype:protein_coding transcript_biotype:protein_coding gene_symbol:ERP44 description:endoplasmic reticulum protein 44 [Source:HGNC Symbol;Acc:HGNC:18311]	8	15	34	5923	4799.5	5820.38	7167.11	4748.69	4327.14	3797.63	5575.71	5175.58	9143.49	6068.65	6138.3	5755.5	5814.28	5587.03	6441.14	6754.31	6701.24	6245.34	5176.99	6280.88		1.21323	0.0269916	0.359039	TRUE
ENSOARP00000012951.1	pep chromosome:Oar_v3.1:21:44614163:44619467:-1 gene:ENSOARG00000012083.1 transcript:ENSOART00000013140.1 gene_biotype:protein_coding transcript_biotype:protein_coding gene_symbol:CORO1B description:coronin 1B [Source:HGNC Symbol;Acc:HGNC:2253]	1	6	5	1295.48	1397.36	1250.47	1835.38	1171.1	1280.91	918.244	1269.52	1507.78	1912.19	1404.38	1751.25	1461.57	1650.14	1624.36	1606.39	1602.19	1558.64	1135.37	1281.32	1552.77		1.21185	0.0192491	0.337438	TRUE
ENSOARP00000010027.1	pep chromosome:Oar_v3.1:20:17829611:17833587:1 gene:ENSOARG00000009343.1 transcript:ENSOART00000010171.1 gene_biotype:protein_coding transcript_biotype:protein_coding gene_symbol:HSP90AB1 description:heat shock protein 90 alpha family class B member 1 [Source:HGNC Symbol;Acc:HGNC:5258]	37	29	52	15741.7	17004.6	21482.4	20348.6	18667	13516.9	14145.3	19418.9	22398.5	19620.2	19542.5	25473.5	24876	19781.4	22922.2	21141.7	18633	16494.4	21768	17323.2	20993.2		1.21185	0.0120428	0.333942	TRUE
ENSOARP00000010126.1	pep chromosome:Oar_v3.1:3:209438173:209459865:-1 gene:ENSOARG00000009435.1 transcript:ENSOART00000010273.1 gene_biotype:protein_coding transcript_biotype:protein_coding	16	21	25	9325.64	10199.3	10957.9	12315.7	8719.22	8453.69	7309.04	10838.4	10466.7	12062.6	10708.1	13913.6	13741.4	11362.7	12241.3	12581.9	11471.6	10699.1	10015	9646.01	11687.9		1.21168	0.00755509	0.318887	TRUE
ENSOARP00000001848.1	pep chromosome:Oar_v3.1:7:83284513:83315879:-1 gene:ENSOARG00000001738.1 transcript:ENSOART00000001895.1 gene_biotype:protein_coding transcript_biotype:protein_coding gene_symbol:NEK9 description:NIMA related kinase 9 [Source:HGNC Symbol;Acc:HGNC:18591]	19	18	25	9446.73	8557.92	10497.3	11366.1	8587.16	6415.79	7192.77	9009.3	10353.7	12430.8	11221.6	8861.62	11119.4	10331.8	10075.1	12425.5	10645.9	8912.24	10260.7	8752.43	10544.6		1.20476	0.0142663	0.333942	TRUE
ENSOARP00000010901.1	pep chromosome:Oar_v3.1:19:53478986:53532306:-1 gene:ENSOARG00000010162.1 transcript:ENSOART00000011059.1 gene_biotype:protein_coding transcript_biotype:protein_coding gene_symbol:SACM1L description:SAC1 like phosphatidylinositide phosphatase [Source:HGNC Symbol;Acc:HGNC:17059]	2	11	8	1595.16	1754.51	1617.81	2185.05	1762.7	1508.2	1122.77	1689.28	1991.44	2295.65	1829.9	1786.91	2419.64	1811.74	2215.24	2015.45	1660.33	1703.3	1988.05	1630.22	1960.55		1.20262	0.0186787	0.334225	TRUE
ENSOARP00000013763.1	pep chromosome:Oar_v3.1:1:52893374:53048480:-1 gene:ENSOARG00000012853.1 transcript:ENSOART00000013968.1 gene_biotype:protein_coding transcript_biotype:protein_coding gene_symbol:PIGK description:phosphatidylinositol glycan anchor biosynthesis class K [Source:HGNC Symbol;Acc:HGNC:8965]	2	3	2	183.81	207.256	266.796	279.497	216.269	196.219	181.405	221.49	266.054	379.377	201.483	296.776	245.295	235.78	282.311	261.988	221.055	247.947	262.882	216.594	260.317		1.20187	0.0268299	0.35824	TRUE
ENSOARP00000004323.1	pep chromosome:Oar_v3.1:23:49604018:49635711:-1 gene:ENSOARG00000004046.1 transcript:ENSOART00000004399.1 gene_biotype:protein_coding transcript_biotype:protein_coding	44	55	65	57837.4	66092.6	35807	31049.7	49304	26798.1	40779.5	50905.5	41042.3	26398.7	23438.4	46900.5	20419	28692.1	31607.7	25896.7	42139.1	26669.9	26194	42985.5	29857.9	1.43967		0.0136726	0.333942	TRUE
ENSOARP00000017830.1	pep chromosome:Oar_v3.1:24:1362570:1379736:-1 gene:ENSOARG00000016597.1 transcript:ENSOART00000018081.1 gene_biotype:protein_coding transcript_biotype:protein_coding gene_symbol:HAGH description:hydroxyacylglutathione hydrolase [Source:HGNC Symbol;Acc:HGNC:4805]	8	7	18	3642.43	3293.53	3013.43	2730.95	2525.52	3653.77	3168.23	2448.06	3009.89	2475.2	2700.1	2910.86	2396.16	2251.04	2322.19	2322.92	2429.86	2673.47	2378.48	3027.92	2522.61	1.20031		0.00562077	0.311231	TRUE
ENSOARP00000019908.1	pep chromosome:Oar_v3.1:13:58996806:59018045:1 gene:ENSOARG00000018543.1 transcript:ENSOART00000020183.1 gene_biotype:protein_coding transcript_biotype:protein_coding gene_symbol:NSFL1C description:NSFL1 cofactor [Source:HGNC Symbol;Acc:HGNC:15912]	3	7	8	1791.49	2016.24	1600.07	2851.28	1949.23	2213.6	1734.29	1872.8	1839.91	2289.42	1495.99	1690.12	1547.96	1510.4	1647.55	1526.81	1496.35	1680.02	1492.42	1974.42	1642.68	1.20195		0.0180305	0.333942	TRUE
ENSOARP00000004392.1	pep chromosome:Oar_v3.1:9:47135612:47172856:-1 gene:ENSOARG00000004110.1 transcript:ENSOART00000004469.1 gene_biotype:protein_coding transcript_biotype:protein_coding gene_symbol:LACTB2 description:lactamase beta 2 [Source:HGNC Symbol;Acc:HGNC:18512]	8	14	14	3496.08	3340.75	2968.89	4332.53	3168.02	2421.78	4073.65	2959.21	2721.97	3668.48	2779.73	3073.39	2216.39	2616.39	2692.21	2544.45	3211.57	2341.66	2570.26	3295	2740.58	1.2023		0.0257887	0.353025	TRUE
ENSOARP00000004027.1	pep chromosome:Oar_v3.1:24:26195548:26200790:1 gene:ENSOARG00000003771.1 transcript:ENSOART00000004098.1 gene_biotype:protein_coding transcript_biotype:protein_coding gene_symbol:GDPD3 description:glycerophosphodiester phosphodiesterase domain containing 3 [Source:HGNC Symbol;Acc:HGNC:28638]	2	7	11	1563.99	1567.13	1247.66	1274.71	1188.1	1706.83	1581	946.414	1167.08	1189.24	1226.14	1172.61	1376.86	1077.82	942.702	1056.72	1030.05	1123.61	1133.18	1361.8	1130.88	1.20419		0.0153192	0.333942	TRUE
ENSOARP00000017228.1	pep chromosome:Oar_v3.1:15:29450455:29452173:-1 gene:ENSOARG00000016042.1 transcript:ENSOART00000017470.1 gene_biotype:protein_coding transcript_biotype:protein_coding gene_symbol:THY1 description:Thy-1 cell surface antigen [Source:HGNC Symbol;Acc:HGNC:11801]		3	5					1128.73	1407.41	1093.64	1125.7						991.072	1041.51	1049.2	873.807	1110.57	850.883	1182.57	981.545	1.20481		0.0313864	0.368791	TRUE
ENSOARP00000017619.1	pep chromosome:Oar_v3.1:24:1335319:1335668:-1 gene:ENSOARG00000016411.1 transcript:ENSOART00000017869.1 gene_biotype:protein_coding transcript_biotype:protein_coding	7	5	4	2049.83	2233.74	1835.42	2815.79	2070.55	2543.7	1386.05	2034.42	1668.33	2355	1514.65	1989.82	1625.93	1741.1	1751.63	1505.55	1619.15	2084.41	1352.94	2080.81	1725.48	1.20593		0.0426541	0.413547	TRUE
ENSOARP00000009955.1	pep chromosome:Oar_v3.1:13:42404771:42423744:1 gene:ENSOARG00000009277.1 transcript:ENSOART00000010099.1 gene_biotype:protein_coding transcript_biotype:protein_coding	15	15	17	14548.1	13749.8	14977.1	9228.89	15427.5	11673.6	10560.8	9645.41	12859.9	8234.56	9181.24	12096.8	11465.4	11171.7	8665.09	8011.37	12370.1	9667.19	9149.94	12250.4	10123.3	1.21012		0.0425759	0.413547	TRUE
ENSOARP00000010521.1	pep chromosome:Oar_v3.1:20:7692935:7694238:-1 gene:ENSOARG00000009815.1 transcript:ENSOART00000010677.1 gene_biotype:protein_coding transcript_biotype:protein_coding gene_symbol:CUTA description:cutA divalent cation tolerance homolog [Source:HGNC Symbol;Acc:HGNC:21101]	3	2	4	302.301	346.397	264.449	367.268	278.406	384.83	288.95	262.635	322.04	306.538	211.916	304.584	243.601	229.134	275.191	179.56	268.335	278.689	224.364	308.804	254.877	1.21158		0.0251265	0.353025	TRUE
ENSOARP00000013912.1	pep chromosome:Oar_v3.1:15:29153798:29160700:1 gene:ENSOARG00000012985.1 transcript:ENSOART00000014118.1 gene_biotype:protein_coding transcript_biotype:protein_coding gene_symbol:HMBS description:hydroxymethylbilane synthase [Source:HGNC Symbol;Acc:HGNC:4982]		3	4					465.251	535.663	395.018	353.148						340.031	385.264	338.975	350.506	348.084	376.573	431.806	356.133	1.21248		0.0375713	0.395856	TRUE
ENSOARP00000000757.1	pep chromosome:Oar_v3.1:19:48037537:48056296:1 gene:ENSOARG00000000729.1 transcript:ENSOART00000000789.1 gene_biotype:protein_coding transcript_biotype:protein_coding gene_symbol:ITIH4 description:inter-alpha-trypsin inhibitor heavy chain family member 4 [Source:HGNC Symbol;Acc:HGNC:6169]		3	6					705.982	893.997	763.145	671.273						588.507	634.792	597.81	616.678	789.529	530.45	754.065	621.588	1.21313		0.0497112	0.430509	TRUE
ENSOARP00000006230.1	pep chromosome:Oar_v3.1:21:12227075:12312706:1 gene:ENSOARG00000005810.1 transcript:ENSOART00000006325.1 gene_biotype:protein_coding transcript_biotype:protein_coding gene_symbol:PRCP description:prolylcarboxypeptidase [Source:HGNC Symbol;Acc:HGNC:9344]	1	4	7	644.625	746.897	624.687	656.001	572.522	709.482	528.01	520.452	548.858	632.59	462.584	544.346	474.482	464.583	531.477	446.535	513.412	614.774	434.825	620.671	511.55	1.21331		0.00475931	0.310677	TRUE
ENSOARP00000009456.1	pep chromosome:Oar_v3.1:24:27222406:27226048:-1 gene:ENSOARG00000008811.1 transcript:ENSOART00000009593.1 gene_biotype:protein_coding transcript_biotype:protein_coding	4	4	5	2122.9	2495.69	1823.62	2839.7	2147.81	2426.7	2276.87	1735.93	1785.74	2585.19	1742.75	1789.52	1831.61	1695.78	1714.42	1662.69	1722.74	1742.93	1891.88	2208.14	1819.63	1.21351		0.00854745	0.331824	TRUE
ENSOARP00000000484.1	pep chromosome:Oar_v3.1:20:13876968:13911663:-1 gene:ENSOARG00000000480.1 transcript:ENSOART00000000512.1 gene_biotype:protein_coding transcript_biotype:protein_coding gene_symbol:MOCS1 description:molybdenum cofactor synthesis 1 [Source:HGNC Symbol;Acc:HGNC:7190]		2	4					621.464	776.308	525.272	644.323						498.908	555.032	460.377	482.381	617.119	544.019	635.674	523.766	1.21366		0.0494214	0.430509	TRUE
ENSOARP00000017957.1	pep chromosome:Oar_v3.1:11:32593778:32608561:-1 gene:ENSOARG00000016719.1 transcript:ENSOART00000018208.1 gene_biotype:protein_coding transcript_biotype:protein_coding		1	1					190.216	215.376	178.011	168.8						134.388	163.598	141.381	157.284	171.151	160.558	187.312	154.184	1.21487		0.0148078	0.333942	TRUE
ENSOARP00000012978.1	pep chromosome:Oar_v3.1:12:21686923:21704931:-1 gene:ENSOARG00000012104.1 transcript:ENSOART00000013167.1 gene_biotype:protein_coding transcript_biotype:protein_coding gene_symbol:BPNT1 description:3'(2'), 5'-bisphosphate nucleotidase 1 [Source:HGNC Symbol;Acc:HGNC:1096]	11	13	19	9926.79	8753.63	9061.04	5637.24	7374.11	7641.65	8270.23	6152.92	7671.05	5047.58	7241.11	7744.02	5638.73	6430.96	6281.94	6028	7120.57	5367.77	6054.05	7728.44	6361.01	1.21497		0.0217324	0.349802	TRUE
ENSOARP00000001807.1	pep chromosome:Oar_v3.1:5:50450276:50459134:-1 gene:ENSOARG00000001722.1 transcript:ENSOART00000001852.1 gene_biotype:protein_coding transcript_biotype:protein_coding	7	6	20	4435.89	5427.82	3554.9	6470.27	4034.93	5072.3	4625.42	4004.1	4122.03	5808.64	3101.95	3933.99	3186.48	3566.45	3662.5	3436.73	3955.93	3767.42	3917.18	4626.54	3807.78	1.21502		0.0303754	0.367587	TRUE
ENSOARP00000003779.1	pep chromosome:Oar_v3.1:23:46984295:47014837:-1 gene:ENSOARG00000003542.1 transcript:ENSOART00000003846.1 gene_biotype:protein_coding transcript_biotype:protein_coding gene_symbol:HDHD2 description:haloacid dehalogenase like hydrolase domain containing 2 [Source:HGNC Symbol;Acc:HGNC:25364]	2	3	4	868.158	726.651	669.934	632.252	606.635	440.763	940.453	629.96	578.58	628.189	631.011	673.906	433.153	469.184	518.033	533.086	694.07	443.28	567.37	673.486	554.182	1.21528		0.0464808	0.423372	TRUE
ENSOARP00000014566.1	pep chromosome:Oar_v3.1:14:13544482:13559962:-1 gene:ENSOARG00000013587.1 transcript:ENSOART00000014780.1 gene_biotype:protein_coding transcript_biotype:protein_coding gene_symbol:GALNS description:galactosamine (N-acetyl)-6-sulfatase [Source:HGNC Symbol;Acc:HGNC:4122]	4	8	9	2362.65	2501.03	1962.55	2422.2	2252.56	3158.08	2434.31	1932.23	2165.34	2979.13	1976.48	2178.1	1763.41	1642.95	1816.4	1721.67	1647.08	1843.73	1862.87	2353.08	1934.93	1.2161		0.0205389	0.342632	TRUE
ENSOARP00000002552.1	pep scaffold:Oar_v3.1:AMGL01123244.1:2225:7923:1 gene:ENSOARG00000002404.1 transcript:ENSOART00000002605.1 gene_biotype:protein_coding transcript_biotype:protein_coding gene_symbol:S100A13 description:S100 calcium binding protein A13 [Source:HGNC Symbol;Acc:HGNC:10490]	2	3	6	2062.9	1893.14	1491.41	1583.26	1903.06	2220.55	1578.63	1353.13	2033.83	1519.76	1445.93	1273.49	1688.5	1389.88	1432.94	1327.15	1129.7	1373.35	1284.84	1737.97	1428.73	1.21645		0.0193369	0.337438	TRUE
ENSOARP00000012500.1	pep chromosome:Oar_v3.1:13:42836690:42858711:1 gene:ENSOARG00000011663.1 transcript:ENSOART00000012684.1 gene_biotype:protein_coding transcript_biotype:protein_coding	1	1	1	265.794	262.591	262.894	206.985	188.005	199.945	277.203	225.099	267.858	165.318	163.277	222.812	200.314	185.581	159.212	162.809	209.321	253.609	158.059	233.735	191.938	1.21776		0.0281263	0.359222	TRUE
ENSOARP00000016310.1	pep chromosome:Oar_v3.1:13:81230114:81232958:1 gene:ENSOARG00000015202.1 transcript:ENSOART00000016544.1 gene_biotype:protein_coding transcript_biotype:protein_coding	2	3	2	846.86	1004.41	946.79	719.66	883.298	902.098	1035.61	728.133	1073.83	584.695	860.196	687.963	824.313	635.548	693.64	741.948	634.506	603.164	691.774	876.464	718.939	1.21911		0.0178534	0.333942	TRUE
ENSOARP00000018264.1	pep chromosome:Oar_v3.1:1:70238670:70255870:-1 gene:ENSOARG00000017012.1 transcript:ENSOART00000018525.1 gene_biotype:protein_coding transcript_biotype:protein_coding gene_symbol:GCLM description:glutamate-cysteine ligase modifier subunit [Source:HGNC Symbol;Acc:HGNC:4312]	3	5	7	1638.63	2464.68	1475.82	2535.94	1789.01	1841.23	1294.68	1630.54	1321.78	1745.04	1346.29	1541.22	1371.53	1325.34	1723.77	1474.73	1329.18	1667.38	1366.06	1789.38	1465.48	1.22102		0.0233789	0.351668	TRUE
ENSOARP00000016678.1	pep chromosome:Oar_v3.1:2:110832878:110850143:1 gene:ENSOARG00000015550.1 transcript:ENSOART00000016916.1 gene_biotype:protein_coding transcript_biotype:protein_coding gene_symbol:CBR4 description:carbonyl reductase 4 [Source:HGNC Symbol;Acc:HGNC:25891]		3	3					617.183	653.585	498.725	526.767						439.477	513.247	394.239	440.849	561.857	472.064	570.557	467.186	1.22126		0.0400773	0.408302	TRUE
ENSOARP00000009587.1	pep chromosome:Oar_v3.1:16:32617427:32779330:1 gene:ENSOARG00000008923.1 transcript:ENSOART00000009725.1 gene_biotype:protein_coding transcript_biotype:protein_coding gene_symbol:OXCT1 description:3-oxoacid CoA-transferase 1 [Source:HGNC Symbol;Acc:HGNC:8527]		5	8					1360.96	1520.37	1437.58	1341.46						1092.71	1350.51	1102.11	1129.9	1273.01	1019.35	1413.36	1155.86	1.22278		0.00862519	0.331824	TRUE
ENSOARP00000002328.1	pep chromosome:Oar_v3.1:5:54419010:54503175:-1 gene:ENSOARG00000002208.1 transcript:ENSOART00000002379.1 gene_biotype:protein_coding transcript_biotype:protein_coding gene_symbol:PRELID2 description:PRELI domain containing 2 [Source:HGNC Symbol;Acc:HGNC:28306]		2	2					204.972	251.863	193.696	186.493						156.888	191.72	164.301	166.625	181.306	160.806	207.807	169.847	1.22349		0.0156188	0.333942	TRUE
ENSOARP00000002487.1	pep chromosome:Oar_v3.1:2:237205147:237241280:1 gene:ENSOARG00000002344.1 transcript:ENSOART00000002539.1 gene_biotype:protein_coding transcript_biotype:protein_coding gene_symbol:MECR description:mitochondrial trans-2-enoyl-CoA reductase [Source:HGNC Symbol;Acc:HGNC:19691]		1						299.281	401.57	306.502	287.575						252.203	283.941	239.264	258.544	289.5	251.474	320.816	261.872	1.22509		0.0214007	0.348423	TRUE
ENSOARP00000002894.1	pep chromosome:Oar_v3.1:18:32579001:32598213:-1 gene:ENSOARG00000002726.1 transcript:ENSOART00000002951.1 gene_biotype:protein_coding transcript_biotype:protein_coding gene_symbol:PPCDC description:phosphopantothenoylcysteine decarboxylase [Source:HGNC Symbol;Acc:HGNC:28107]	2	1	6	690.957	801.369	554.365	729.726	626.783	954.815	604.251	635.255	638.96	676.934	547.508	690.995	590.378	515.379	492.454	503.517	487.031	604.273	498.435	690.129	563.274	1.22521		0.00999563	0.333942	TRUE
ENSOARP00000014270.1	pep chromosome:Oar_v3.1:11:56749350:56896257:1 gene:ENSOARG00000013295.1 transcript:ENSOART00000014477.1 gene_biotype:protein_coding transcript_biotype:protein_coding gene_symbol:SDK2 description:sidekick cell adhesion molecule 2 [Source:HGNC Symbol;Acc:HGNC:19308]	5	9	16	3774.51	2707.51	2189.24	2285.26	1888.79	2811.64	2977.59	2080.26	2059.73	2145.35	2639.55	1807.15	2203.99	1742.58	2079.32	1729.41	2117.68	2505.29	1880.73	2530.6	2064.56	1.22573		0.0259631	0.353025	TRUE
ENSOARP00000000230.1	pep chromosome:Oar_v3.1:14:24875640:24887592:1 gene:ENSOARG00000000242.1 transcript:ENSOART00000000256.1 gene_biotype:protein_coding transcript_biotype:protein_coding gene_symbol:COQ9 description:coenzyme Q9 [Source:HGNC Symbol;Acc:HGNC:25302]	5	5	9	2389.68	2869.95	2357.91	1688.34	1967.27	2134.03	2546.27	2056.01	2819.56	1162.84	1939.7	2176.13	1806.9	1808.45	1815.54	1560.97	1849.39	1492.76	1981.33	2224.72	1814.27	1.22623		0.0436424	0.413547	TRUE
ENSOARP00000022179.1	pep chromosome:Oar_v3.1:1:201457776:201515894:1 gene:ENSOARG00000020638.1 transcript:ENSOART00000022484.1 gene_biotype:protein_coding transcript_biotype:protein_coding		1	5					994.471	1084.7	815.637	950.563						884.216	796.161	695.644	700.48	902.243	723.934	956.301	779.341	1.22706		0.0270957	0.35907	TRUE
ENSOARP00000009487.1	pep chromosome:Oar_v3.1:13:62661157:62708067:1 gene:ENSOARG00000008841.1 transcript:ENSOART00000009624.1 gene_biotype:protein_coding transcript_biotype:protein_coding gene_symbol:CHMP4B description:charged multivesicular body protein 4B [Source:HGNC Symbol;Acc:HGNC:16171]	6	8	5	3607.92	3410.24	2731.06	2638.72	2555.17	3931.7	3021.24	3034.8	3386.6	1945.79	2489.69	2534.01	3844.35	2953.92	2271.05	2022.27	2139.13	2470.31	2189.79	3083.26	2511.62	1.2276		0.0352855	0.393612	TRUE
ENSOARP00000019165.1	pep chromosome:Oar_v3.1:24:36249218:36249991:-1 gene:ENSOARG00000017861.1 transcript:ENSOART00000019433.1 gene_biotype:protein_coding transcript_biotype:protein_coding gene_symbol:MBLAC1 description:metallo-beta-lactamase domain containing 1 [Source:HGNC Symbol;Acc:HGNC:22180]		1	3					237.753	236.76	267.284	193.149						184.844	189.802	201.208	152.8	213.713	198.237	232.18	189.082	1.22794		0.0326381	0.374753	TRUE
ENSOARP00000011753.1	pep chromosome:Oar_v3.1:3:8063665:8095159:-1 gene:ENSOARG00000010958.1 transcript:ENSOART00000011924.1 gene_biotype:protein_coding transcript_biotype:protein_coding gene_symbol:SLC25A25 description:solute carrier family 25 member 25 [Source:HGNC Symbol;Acc:HGNC:20663]		1	2					434.921	447.147	396.014	435.819						353.545	339.332	321.41	344.509	348.91	383.254	428.025	348.007	1.22993		0.000445328	0.309342	TRUE
ENSOARP00000016144.1	pep chromosome:Oar_v3.1:6:63296288:63320248:-1 gene:ENSOARG00000015046.1 transcript:ENSOART00000016378.1 gene_biotype:protein_coding transcript_biotype:protein_coding gene_symbol:GNPDA2 description:glucosamine-6-phosphate deaminase 2 [Source:HGNC Symbol;Acc:HGNC:21526]		5						1141.75	1667.44	1440.15	1212.42						1070.71	1078.66	1100.54	1082.31	1082.16	1173.89	1350.27	1097.5	1.23031		0.0181892	0.333942	TRUE
ENSOARP00000009668.1	pep chromosome:Oar_v3.1:1:36643319:37041253:1 gene:ENSOARG00000008998.1 transcript:ENSOART00000009808.1 gene_biotype:protein_coding transcript_biotype:protein_coding gene_symbol:PATJ description:PATJ, crumbs cell polarity complex component [Source:HGNC Symbol;Acc:HGNC:28881]		4	4					579.694	742.475	528.974	449.306						423.338	456.14	431.692	472.234	498.317	478.225	565.541	459.243	1.23146		0.0472437	0.425302	TRUE
ENSOARP00000006901.1	pep chromosome:Oar_v3.1:14:48631788:48642040:1 gene:ENSOARG00000006448.1 transcript:ENSOART00000007006.1 gene_biotype:protein_coding transcript_biotype:protein_coding gene_symbol:PSMC4 description:proteasome 26S subunit, ATPase 4 [Source:HGNC Symbol;Acc:HGNC:9551]	4	6	8	1615.48	2141.29	1202.84	1597.7	1520.75	2102.41	1432.79	1090.12	1783.48	1153.82	1174.9	1301.22	1368.8	1238.61	1192.94	1313.7	1307.62	997.439	1144.16	1549.31	1257.87	1.23169		0.0295899	0.367057	TRUE
ENSOARP00000005855.1	pep chromosome:Oar_v3.1:2:2131909:2147663:1 gene:ENSOARG00000005457.1 transcript:ENSOART00000005945.1 gene_biotype:protein_coding transcript_biotype:protein_coding gene_symbol:STOM description:stomatin [Source:HGNC Symbol;Acc:HGNC:3383]	9	13	15	4706.65	6810.75	4468.66	5905.35	5181.33	5032.74	4293.62	7271.09	5448.27	5022.52	3663.15	6048.78	4044.89	4352.2	3435.93	3785.36	4554.34	4214.29	3999.13	5367.22	4353.83	1.23276		0.024283	0.353025	TRUE
ENSOARP00000019360.1	pep chromosome:Oar_v3.1:24:1743961:1770871:-1 gene:ENSOARG00000018036.1 transcript:ENSOART00000019630.1 gene_biotype:protein_coding transcript_biotype:protein_coding gene_symbol:ECI1 description:enoyl-CoA delta isomerase 1 [Source:HGNC Symbol;Acc:HGNC:2703]	10	10	12	6253.04	6329.46	5411.34	8849.27	6350.83	4947.98	5060.82	6881.77	5104.5	5674.93	4670.32	6078.52	4299.8	5298.52	5149.65	4350.67	5041.42	5325.41	4265.11	6160.36	4992.85	1.23384		0.00788496	0.319584	TRUE
ENSOARP00000014637.1	pep chromosome:Oar_v3.1:15:80512126:80522804:1 gene:ENSOARG00000013647.1 transcript:ENSOART00000014852.1 gene_biotype:protein_coding transcript_biotype:protein_coding gene_symbol:ACAD8 description:acyl-CoA dehydrogenase family member 8 [Source:HGNC Symbol;Acc:HGNC:87]		2	2					717.07	564.686	545.913	637.023						468.061	579.39	494.872	534.968	456.757	455.97	612.579	496.348	1.23417		0.0166218	0.333942	TRUE
ENSOARP00000020594.1	pep chromosome:Oar_v3.1:7:20566246:20567524:1 gene:ENSOARG00000019172.1 transcript:ENSOART00000020877.1 gene_biotype:protein_coding transcript_biotype:protein_coding gene_symbol:NEDD8-MDP1 description:NEDD8-MDP1 readthrough [Source:HGNC Symbol;Acc:HGNC:39551]	2	2	5	1223.39	1085.98	904.153	1490.75	1115.42	1465.05	1111.97	1054.82	1133.9	1389.19	926.796	941.03	887.228	942.239	903.344	795.872	941.231	811.531	841.943	1166.67	944.08	1.23578		0.0125316	0.333942	TRUE
ENSOARP00000000135.1	pep chromosome:Oar_v3.1:24:2153764:2159156:1 gene:ENSOARG00000000159.1 transcript:ENSOART00000000160.1 gene_biotype:protein_coding transcript_biotype:protein_coding gene_symbol:PRSS22 description:serine protease 22 [Source:HGNC Symbol;Acc:HGNC:14368]	1	2	3	609.415	792.948	495.058	756.655	592.349	768.138	547.125	554.767	427.972	679.856	516.426	681.802	456.068	491.741	485.506	383.847	533.2	654.489	406.04	630.581	509.969	1.23651		0.0303448	0.367587	TRUE
ENSOARP00000020570.1	pep chromosome:Oar_v3.1:7:20524488:20538003:1 gene:ENSOARG00000019146.1 transcript:ENSOART00000020853.1 gene_biotype:protein_coding transcript_biotype:protein_coding gene_symbol:TGM1 description:transglutaminase 1 [Source:HGNC Symbol;Acc:HGNC:11777]	36	38	47	26219.1	28304.1	26606.2	23382.7	23947.3	32031.9	30570.6	16962.4	20737.2	23373.4	22223.5	21568	26090.9	16858.9	19737.6	19766.9	16906.4	20162.4	21561.8	25585.7	20662.1	1.23829		0.0109242	0.333942	TRUE
ENSOARP00000002162.1	pep chromosome:Oar_v3.1:18:32205183:32275996:1 gene:ENSOARG00000002056.1 transcript:ENSOART00000002213.1 gene_biotype:protein_coding transcript_biotype:protein_coding gene_symbol:PTPN9 description:protein tyrosine phosphatase, non-receptor type 9 [Source:HGNC Symbol;Acc:HGNC:9661]		2	1					227.579	328.459	270.903	259.724						205.112	229.341	229.275	180.534	242.387	223.03	269.299	217.292	1.23934		0.0289308	0.364383	TRUE
ENSOARP00000005313.1	pep chromosome:Oar_v3.1:13:51465912:51530581:-1 gene:ENSOARG00000004955.1 transcript:ENSOART00000005400.1 gene_biotype:protein_coding transcript_biotype:protein_coding gene_symbol:PTPRA description:protein tyrosine phosphatase, receptor type A [Source:HGNC Symbol;Acc:HGNC:9664]		1	1					260.929	305.214	298.534	259.421						216.4	227.443	212.17	248.402	255.985	200.718	280.241	226.01	1.23995		0.00652599	0.318887	TRUE
ENSOARP00000012693.1	pep chromosome:Oar_v3.1:5:4504333:4506951:1 gene:ENSOARG00000011840.1 transcript:ENSOART00000012879.1 gene_biotype:protein_coding transcript_biotype:protein_coding gene_symbol:ISYNA1 description:inositol-3-phosphate synthase 1 [Source:HGNC Symbol;Acc:HGNC:29821]	11	9	14	6934.15	8105.3	6708.71	7417	6136.61	8717.54	7147.68	6061.41	6042.46	7723.74	5254.45	6569.67	5658.83	5127.82	4633.68	5079.45	5858.35	5387.64	6265.11	7103.32	5727.5	1.24021		0.00334949	0.309342	TRUE
ENSOARP00000007228.1	pep chromosome:Oar_v3.1:14:49025074:49037237:1 gene:ENSOARG00000006746.1 transcript:ENSOART00000007337.1 gene_biotype:protein_coding transcript_biotype:protein_coding gene_symbol:SHKBP1 description:SH3KBP1 binding protein 1 [Source:HGNC Symbol;Acc:HGNC:19214]		1						196.956	215.559	189.336	185.399						164.611	157.575	166.528	161.492	164.178	137.938	196.48	158.403	1.24038		0.00129882	0.309342	TRUE
ENSOARP00000001830.1	pep chromosome:Oar_v3.1:11:51420658:51427633:1 gene:ENSOARG00000001747.1 transcript:ENSOART00000001877.1 gene_biotype:protein_coding transcript_biotype:protein_coding gene_symbol:SGSH description:N-sulfoglucosamine sulfohydrolase [Source:HGNC Symbol;Acc:HGNC:10818]	7	5	9	1897.17	1867.83	1561.16	2039.01	1496.26	1511.8	1854.69	1397.34	1513.23	1569.02	1349.04	1422.07	1123.8	1246.91	1628.18	1195.78	1280.07	1425.24	1307.08	1688.68	1360.81	1.24094		0.00186337	0.309342	TRUE
ENSOARP00000004170.1	pep chromosome:Oar_v3.1:15:74864132:74882170:-1 gene:ENSOARG00000003906.1 transcript:ENSOART00000004243.1 gene_biotype:protein_coding transcript_biotype:protein_coding gene_symbol:ARHGAP1 description:Rho GTPase activating protein 1 [Source:HGNC Symbol;Acc:HGNC:673]		1	1					87.3521	98.3839	78.0311	70.2809						63.5696	69.8619	68.6415	76.1478	60.7318	61.953	82.8563	66.6094	1.24391		0.0164684	0.333942	TRUE
ENSOARP00000006738.1	pep chromosome:Oar_v3.1:X:75853931:75854341:-1 gene:ENSOARG00000006295.1 transcript:ENSOART00000006842.1 gene_biotype:protein_coding transcript_biotype:protein_coding	9	7	19	9245.55	6606.53	5784.34	7358.48	6140.52	6496.56	7577.35	6599.79	5664.84	5974.17	5963.42	7265.15	4738	4968.28	5455.08	4558.35	6251.22	5485.68	5068.63	6908.13	5534.31	1.24824		0.00333842	0.309342	TRUE
ENSOARP00000022066.1	pep chromosome:Oar_v3.1:3:57284105:57284889:1 gene:ENSOARG00000020536.1 transcript:ENSOART00000022371.1 gene_biotype:protein_coding transcript_biotype:protein_coding gene_symbol:VAMP5 description:vesicle associated membrane protein 5 [Source:HGNC Symbol;Acc:HGNC:12646]		1						1129.62	1358.4	1328.31	1098.19						972.001	1001.07	935.01	1018.87	965.189	985.98	1223.16	979.318	1.24899		0.00126239	0.309342	TRUE
ENSOARP00000000485.1	pep chromosome:Oar_v3.1:6:44243762:44244496:1 gene:ENSOARG00000000485.1 transcript:ENSOART00000000513.1 gene_biotype:protein_coding transcript_biotype:protein_coding gene_symbol:SOD3 description:superoxide dismutase 3 [Source:HGNC Symbol;Acc:HGNC:11181]	1	5	3	624.032	723.655	555.37	1009.31	537.653	870.466	561.351	649.337	682.766	629.228	500.266	530.655	500.949	506.508	532.863	485.505	494.591	627.657	491.301	675.17	540.143	1.24998		0.0128843	0.333942	TRUE
ENSOARP00000012841.1	pep chromosome:Oar_v3.1:11:39666143:39667110:-1 gene:ENSOARG00000011978.1 transcript:ENSOART00000013028.1 gene_biotype:protein_coding transcript_biotype:protein_coding gene_symbol:MIEN1 description:migration and invasion enhancer 1 [Source:HGNC Symbol;Acc:HGNC:28230]	3	3	6	1632.82	1594.69	1186.8	1245.65	1125.94	1491	1719.77	1241.71	1695.78	1250.6	941.987	1143.77	1113.58	1087.97	967.321	1116.35	1038.72	977.008	1040.87	1388.3	1110.19	1.25051		0.0091368	0.333942	TRUE
ENSOARP00000005080.1	pep chromosome:Oar_v3.1:X:77185295:77193872:-1 gene:ENSOARG00000004743.1 transcript:ENSOART00000005166.1 gene_biotype:protein_coding transcript_biotype:protein_coding gene_symbol:ATP6AP1 description:ATPase H+ transporting accessory protein 1 [Source:HGNC Symbol;Acc:HGNC:868]	1	1	2	730.376	865.235	658.533	734.765	701.098	1032.37	764.47	551.401	613.887	689.947	757.101	619.107	674.229	502.56	529.753	451.299	509.353	813.383	488.489	743.415	594.109	1.25131		0.021449	0.348423	TRUE
ENSOARP00000019398.1	pep chromosome:Oar_v3.1:12:77891233:77911837:1 gene:ENSOARG00000018072.1 transcript:ENSOART00000019668.1 gene_biotype:protein_coding transcript_biotype:protein_coding	7	10	4	3488.43	3185.01	2081.43	2819.99	3025.83	3840.24	2515.4	1948.01	2329.09	2421.57	2458.09	2112.48	2947.68	2442.54	2075.33	1870.62	1958.28	2357.26	1811.27	2793.95	2231.86	1.25185		0.0204773	0.342632	TRUE
ENSOARP00000016672.1	pep chromosome:Oar_v3.1:2:198721727:198723054:1 gene:ENSOARG00000015545.1 transcript:ENSOART00000016910.1 gene_biotype:protein_coding transcript_biotype:protein_coding	17	22	16	55233	47865.3	45230.7	46324.2	42842.7	35323.9	62978.6	45254.6	52941.6	41504.7	39922.3	42805.8	28298.9	34334.2	31488.1	31617.2	43353.8	32035.4	40898.7	47020	37501.6	1.25381		0.0154389	0.333942	TRUE
ENSOARP00000008800.1	pep chromosome:Oar_v3.1:15:76051389:76092367:1 gene:ENSOARG00000008199.1 transcript:ENSOART00000008928.1 gene_biotype:protein_coding transcript_biotype:protein_coding gene_symbol:PTPRJ description:protein tyrosine phosphatase, receptor type J [Source:HGNC Symbol;Acc:HGNC:9673]	1	1	4	175.959	240.321	265.142	301.267	181.49	261.619	238.609	198.237	195.163	228.811	175.179	191.504	172.182	153.033	173.525	142.911	223.917	202.833	170.35	229.089	182.707	1.25386		0.00981566	0.333942	TRUE
ENSOARP00000006855.1	pep chromosome:Oar_v3.1:23:25896411:25927113:-1 gene:ENSOARG00000006399.1 transcript:ENSOART00000006960.1 gene_biotype:protein_coding transcript_biotype:protein_coding gene_symbol:DSG2 description:desmoglein 2 [Source:HGNC Symbol;Acc:HGNC:3049]	15	10	31	6273.35	6575.06	5262.63	7040.62	4950.4	6125.35	6654.87	6227.78	4982.13	6871.51	4884.43	5523.36	4267.53	4896.76	4251.74	4828.03	5516.2	4752.29	3478.2	6101.44	4864.89	1.25418		0.00554011	0.311231	TRUE
ENSOARP00000015407.1	pep chromosome:Oar_v3.1:5:18954711:18958821:1 gene:ENSOARG00000014357.1 transcript:ENSOART00000015632.1 gene_biotype:protein_coding transcript_biotype:protein_coding gene_symbol:SF3A2 description:splicing factor 3a subunit 2 [Source:HGNC Symbol;Acc:HGNC:10766]		1	2					115.231	164.217	129.625	151.436						108.696	112.023	90.3619	118.227	119.523	118.138	138.828	110.665	1.25448		0.0253808	0.353025	TRUE
ENSOARP00000010355.1	pep chromosome:Oar_v3.1:1:110716493:110719899:1 gene:ENSOARG00000009648.1 transcript:ENSOART00000010509.1 gene_biotype:protein_coding transcript_biotype:protein_coding	6	9	9	3535.35	4796.5	3284.31	5086.54	3212.62	4192.54	3673.35	3983.04	3212.25	3664.81	3191.18	3276.42	3060.84	3194.12	3085.29	3018.65	2892.22	3014.37	2843	3920.62	3125.24	1.2545		0.000827682	0.309342	TRUE
ENSOARP00000002876.1	pep chromosome:Oar_v3.1:19:13162537:13194070:1 gene:ENSOARG00000002706.1 transcript:ENSOART00000002933.1 gene_biotype:protein_coding transcript_biotype:protein_coding gene_symbol:ENTPD3 description:ectonucleoside triphosphate diphosphohydrolase 3 [Source:HGNC Symbol;Acc:HGNC:3365]	1	2	6	595.435	786.924	568.85	776.926	536.716	568.155	603.008	536.04	469.925	526.715	369.788	667.825	445.914	507.323	558.902	421.626	476.112	499.875	501.546	614.801	489.769	1.25529		0.00538191	0.311231	TRUE
ENSOARP00000017083.1	pep chromosome:Oar_v3.1:X:108781398:108785028:-1 gene:ENSOARG00000015911.1 transcript:ENSOART00000017324.1 gene_biotype:protein_coding transcript_biotype:protein_coding	2	3	4	374.069	501.384	334.391	697.07	399.318	627.361	344.754	418.047	359.798	492.803	331.579	355.981	367.039	296.7	362.632	373.881	324.858	343.912	323.651	446.455	354.679	1.25876		0.0252075	0.353025	TRUE
ENSOARP00000002788.1	pep chromosome:Oar_v3.1:3:68703907:68706233:-1 gene:ENSOARG00000002624.1 transcript:ENSOART00000002843.1 gene_biotype:protein_coding transcript_biotype:protein_coding	9	8		26993.9	24970	18330.1	18199.6	18270.1	28504.6	24986.4	16843	22359.6	18176.2	18154.3	19872.9	16783.9	16678.6	14953	15867.6	15437.3	15665.1	16635.9	21706.3	17208	1.2614		0.00740802	0.318887	TRUE
ENSOARP00000016758.1	pep chromosome:Oar_v3.1:X:59747226:59748856:-1 gene:ENSOARG00000015620.1 transcript:ENSOART00000016996.1 gene_biotype:protein_coding transcript_biotype:protein_coding gene_symbol:PDZD11 description:PDZ domain containing 11 [Source:HGNC Symbol;Acc:HGNC:28034]		2						250.343	307.387	291.009	215						203.642	209.503	192.462	226.824	229.711	192.852	263.415	208.649	1.26248		0.0142271	0.333942	TRUE
ENSOARP00000009491.1	pep chromosome:Oar_v3.1:3:85357066:85409649:-1 gene:ENSOARG00000008843.1 transcript:ENSOART00000009628.1 gene_biotype:protein_coding transcript_biotype:protein_coding gene_symbol:GALM description:galactose mutarotase [Source:HGNC Symbol;Acc:HGNC:24063]	5	6	22	5673.45	5765.35	5260.22	4880.07	4056.33	8190.99	5820.01	4740.78	7486.19	3903.04	3784.4	6386.31	3475.14	3882.35	3607.07	4016.66	4564.37	3599.72	4136.9	5442.43	4303.75	1.26458		0.0435829	0.413547	TRUE
ENSOARP00000021999.1	pep chromosome:Oar_v3.1:3:57047396:57061814:-1 gene:ENSOARG00000020479.1 transcript:ENSOART00000022304.1 gene_biotype:protein_coding transcript_biotype:protein_coding gene_symbol:RETSAT description:retinol saturase [Source:HGNC Symbol;Acc:HGNC:25991]	17	23	42	17122.1	14447.5	17361.9	7991.49	16512.9	14088.6	9662.28	14298.9	13127.3	9804.23	9203.67	12799.4	13461.5	13770.7	9186.56	9384.09	8585.41	9034.15	10796.6	13499.9	10664.3	1.26589		0.0409902	0.411654	TRUE
ENSOARP00000000701.1	pep chromosome:Oar_v3.1:25:41147344:41163775:-1 gene:ENSOARG00000000684.1 transcript:ENSOART00000000733.1 gene_biotype:protein_coding transcript_biotype:protein_coding gene_symbol:MMRN2 description:multimerin 2 [Source:HGNC Symbol;Acc:HGNC:19888]	1	1	2	292.202	286.909	245.033	380.612	250.914	301.762	302.632	197.397	203.371	267.303	196.364	247.549	221.172	218.129	212.671	202.324	189.47	250.409	215.806	277.698	219.21	1.26681		0.00332059	0.309342	TRUE
ENSOARP00000001644.1	pep chromosome:Oar_v3.1:20:26463053:26475301:-1 gene:ENSOARG00000001568.1 transcript:ENSOART00000001687.1 gene_biotype:protein_coding transcript_biotype:protein_coding		1	1					22.4884	27.3948	28.1827	21.4898						21.0085	21.0879	18.101	19.0176	23.4305	15.3187	24.715	19.4856	1.26837		0.0338658	0.381396	TRUE
ENSOARP00000017018.1	pep chromosome:Oar_v3.1:3:129632326:129646398:1 gene:ENSOARG00000015849.1 transcript:ENSOART00000017259.1 gene_biotype:protein_coding transcript_biotype:protein_coding gene_symbol:MRPL42 description:mitochondrial ribosomal protein L42 [Source:HGNC Symbol;Acc:HGNC:14493]		1	1					349.03	462.019	355.45	324.697						310.377	316.914	254.886	263.254	305.351	299.764	369.356	290.752	1.27035		0.01443	0.333942	TRUE
ENSOARP00000017890.1	pep chromosome:Oar_v3.1:X:60488890:60498812:1 gene:ENSOARG00000016658.1 transcript:ENSOART00000018141.1 gene_biotype:protein_coding transcript_biotype:protein_coding		1						272.79	322.692	246.224	199.871						201.146	214.242	175.443	205.757	222.401	194.706	256.551	201.714	1.27185		0.0279605	0.359222	TRUE
ENSOARP00000009869.1	pep chromosome:Oar_v3.1:22:41724286:41741375:1 gene:ENSOARG00000009197.1 transcript:ENSOART00000010011.1 gene_biotype:protein_coding transcript_biotype:protein_coding gene_symbol:ACADSB description:acyl-CoA dehydrogenase short/branched chain [Source:HGNC Symbol;Acc:HGNC:91]	7	11	10	3731.31	3711.58	4569.19	2702.94	3115.12	2621.83	4178.97	3087.29	2984.54	2094.21	3100.48	3415.72	2473.39	2397.48	3568.56	2195.45	2790.4	2489.66	2339.6	3403.91	2674.03	1.27295		0.0133801	0.333942	TRUE
ENSOARP00000017597.1	pep chromosome:Oar_v3.1:9:73705484:73712717:1 gene:ENSOARG00000016387.1 transcript:ENSOART00000017846.1 gene_biotype:protein_coding transcript_biotype:protein_coding gene_symbol:SLC25A32 description:solute carrier family 25 member 32 [Source:HGNC Symbol;Acc:HGNC:29683]		1	2					90.8409	112.607	73.4473	71.9178						81.1444	56.4203	63.1408	67.8819	65.5471	72.4968	85.7364	67.3398	1.27319		0.0492877	0.430509	TRUE
ENSOARP00000015860.1	pep chromosome:Oar_v3.1:13:45500106:45502962:1 gene:ENSOARG00000014785.1 transcript:ENSOART00000016093.1 gene_biotype:protein_coding transcript_biotype:protein_coding gene_symbol:IDI1 description:isopentenyl-diphosphate delta isomerase 1 [Source:HGNC Symbol;Acc:HGNC:5387]		2	12					738.052	862.632	939.089	1040.41						808.326	700.208	606.997	725.157	630.887	730.541	888.088	697.169	1.27385		0.014968	0.333942	TRUE
ENSOARP00000006794.1	pep chromosome:Oar_v3.1:13:51851446:51856015:1 gene:ENSOARG00000006341.1 transcript:ENSOART00000006898.1 gene_biotype:protein_coding transcript_biotype:protein_coding gene_symbol:IDH3B description:isocitrate dehydrogenase 3 (NAD(+)) beta [Source:HGNC Symbol;Acc:HGNC:5385]		3	2					270.77	308.261	244.197	268.421						215.892	246.872	193.049	192.459	211.456	225.721	271.969	213.428	1.27429		0.00431688	0.309342	TRUE
ENSOARP00000008731.1	pep chromosome:Oar_v3.1:18:68080130:68102383:-1 gene:ENSOARG00000008140.1 transcript:ENSOART00000008858.1 gene_biotype:protein_coding transcript_biotype:protein_coding gene_symbol:AHNAK2 description:AHNAK nucleoprotein 2 [Source:HGNC Symbol;Acc:HGNC:20125]		1	3					597.937	665.433	563.76	440.33						385.158	427.759	417.165	470.216	486.12	458.343	560.606	439.437	1.27574		0.0179245	0.333942	TRUE
ENSOARP00000012193.1	pep chromosome:Oar_v3.1:1:261893432:261897962:-1 gene:ENSOARG00000011377.1 transcript:ENSOART00000012369.1 gene_biotype:protein_coding transcript_biotype:protein_coding	1	1	1	732.582	914.415	605.297	990.649	638.055	1057.5	457.66	824.466	644.143	776.418	490.833	650.147	587.104	537.847	730.432	539.344	642.852	446.226	518.204	752	588.845	1.27708		0.0309598	0.368791	TRUE
ENSOARP00000010475.1	pep chromosome:Oar_v3.1:5:10693092:10698366:-1 gene:ENSOARG00000009773.1 transcript:ENSOART00000010630.1 gene_biotype:protein_coding transcript_biotype:protein_coding gene_symbol:RAD23A description:RAD23 homolog A, nucleotide excision repair protein [Source:HGNC Symbol;Acc:HGNC:9812]	2	2	4	1706.98	1997.3	1559.45	1957.99	1265.48	3376.46	1772.06	1271.7	1662.22	2033.48	1325.71	1536.04	1434.19	1215.91	1200.01	1334.42	1232.42	1083.39	1462.5	1778.81	1390.36	1.27938		0.042266	0.413547	TRUE
ENSOARP00000021590.1	pep chromosome:Oar_v3.1:7:32714525:32717199:-1 gene:ENSOARG00000020109.1 transcript:ENSOART00000021892.1 gene_biotype:protein_coding transcript_biotype:protein_coding gene_symbol:SRP14 description:signal recognition particle 14 [Source:HGNC Symbol;Acc:HGNC:11299]		1	1					383.44	374.704	349.767	291.899						316.266	268.473	264.592	256.317	250.796	275.259	348.016	271.162	1.28343		0.00471576	0.310677	TRUE
ENSOARP00000005704.1	pep chromosome:Oar_v3.1:24:40834595:40838542:-1 gene:ENSOARG00000005314.1 transcript:ENSOART00000005792.1 gene_biotype:protein_coding transcript_biotype:protein_coding gene_symbol:NUDT1 description:nudix hydrolase 1 [Source:HGNC Symbol;Acc:HGNC:8048]		2						404.438	561.091	494.596	409.485						351.141	352.257	336.109	386.843	402.55	340.217	463.013	360.707	1.28363		0.00885342	0.333942	TRUE
ENSOARP00000010408.1	pep chromosome:Oar_v3.1:17:44007293:44043930:1 gene:ENSOARG00000009698.1 transcript:ENSOART00000010563.1 gene_biotype:protein_coding transcript_biotype:protein_coding gene_symbol:GOLGA3 description:golgin A3 [Source:HGNC Symbol;Acc:HGNC:4426]		1	1					185.645	265.385	190.596	204.049						173.545	156.879	151.426	166.255	165.148	165.042	209.219	162.893	1.2844		0.00676468	0.318887	TRUE
ENSOARP00000007672.1	pep chromosome:Oar_v3.1:2:242013423:242021512:-1 gene:ENSOARG00000007158.1 transcript:ENSOART00000007787.1 gene_biotype:protein_coding transcript_biotype:protein_coding	1	2	3	618.98	552.667	468.274	671.272	480.924	622.142	524.291	453.785	463.162	606.798	362.58	477.958	330.746	392.528	429.982	414.791	419.991	438.476	376.526	543.865	423.306	1.2848		0.0029043	0.309342	TRUE
ENSOARP00000000860.1	pep scaffold:Oar_v3.1:AMGL01124041.1:603:915:-1 gene:ENSOARG00000000835.1 transcript:ENSOART00000000893.1 gene_biotype:protein_coding transcript_biotype:protein_coding	4	7	4	7345.88	8084.17	5281.87	7513.54	6199.77	8672.29	7270.51	5981.12	5804.71	9019.31	5108.63	5789	4579.72	4007.89	4866.46	5114.47	5332.24	5610.85	5472.24	6960.59	5408.37	1.287		0.0102609	0.333942	TRUE
ENSOARP00000007878.1	pep chromosome:Oar_v3.1:25:28945545:29016918:-1 gene:ENSOARG00000007348.1 transcript:ENSOART00000007995.1 gene_biotype:protein_coding transcript_biotype:protein_coding gene_symbol:P4HA1 description:prolyl 4-hydroxylase subunit alpha 1 [Source:HGNC Symbol;Acc:HGNC:8546]		1						29.7159	29.5491	27.1443	31.0389						23.2384	17.388	22.2735	23.251	28.6751	23.2437	29.3278	22.7728	1.28784		0.0172318	0.333942	TRUE
ENSOARP00000013352.1	pep chromosome:Oar_v3.1:17:53005972:53021259:-1 gene:ENSOARG00000012456.1 transcript:ENSOART00000013548.1 gene_biotype:protein_coding transcript_biotype:protein_coding		3	2					538.151	582.931	397.052	496.643						396.869	411.248	399.993	391.855	395.887	332.108	498.716	387.076	1.28842		0.0104816	0.333942	TRUE
ENSOARP00000010539.1	pep chromosome:Oar_v3.1:15:15464603:15466718:-1 gene:ENSOARG00000009829.1 transcript:ENSOART00000010695.1 gene_biotype:protein_coding transcript_biotype:protein_coding		1	1					160.082	180.054	162.524	128.715						111.195	118.894	115.122	115.159	132.909	138.866	156.701	121.611	1.28854		0.00788762	0.319584	TRUE
ENSOARP00000011520.1	pep chromosome:Oar_v3.1:19:35638398:36049439:1 gene:ENSOARG00000010733.1 transcript:ENSOART00000011682.1 gene_biotype:protein_coding transcript_biotype:protein_coding gene_symbol:MAGI1 description:membrane associated guanylate kinase, WW and PDZ domain containing 1 [Source:HGNC Symbol;Acc:HGNC:946]		1						72.7897	99.3029	81.8538	65.463						48.4268	59.6416	63.4024	75.5647	64.7049	58.6947	78.8891	61.202	1.28899		0.0382709	0.398545	TRUE
ENSOARP00000002871.1	pep chromosome:Oar_v3.1:17:67708653:67717848:1 gene:ENSOARG00000002704.1 transcript:ENSOART00000002928.1 gene_biotype:protein_coding transcript_biotype:protein_coding gene_symbol:HSCB description:HscB mitochondrial iron-sulfur cluster cochaperone [Source:HGNC Symbol;Acc:HGNC:28913]		2						485.732	636.732	512.509	483.815						412.41	452.362	402.969	397.495	417.431	370.338	526.24	408.1	1.28949		0.00320249	0.309342	TRUE
ENSOARP00000012699.1	pep chromosome:Oar_v3.1:18:20303375:20319991:-1 gene:ENSOARG00000011841.1 transcript:ENSOART00000012885.1 gene_biotype:protein_coding transcript_biotype:protein_coding gene_symbol:ANPEP description:alanyl aminopeptidase, membrane [Source:HGNC Symbol;Acc:HGNC:500]		3	10					1338.14	1339.16	1105.23	1605.21						1132.78	1052.79	1058.83	929.175	1012.86	1020.22	1335.3	1032.63	1.29311		0.005739	0.311231	TRUE
ENSOARP00000022706.1	pep chromosome:Oar_v3.1:7:69387661:69436582:1 gene:ENSOARG00000021126.1 transcript:ENSOART00000023019.1 gene_biotype:protein_coding transcript_biotype:protein_coding gene_symbol:PPM1A description:protein phosphatase, Mg2+/Mn2+ dependent 1A [Source:HGNC Symbol;Acc:HGNC:9275]		1	2					246.483	286.999	239.852	264.543						185.887	193.159	193.334	182.54	202.792	248.67	258.837	199.948	1.29452		0.00438464	0.309342	TRUE
ENSOARP00000003536.1	pep chromosome:Oar_v3.1:17:4187247:4308588:-1 gene:ENSOARG00000003318.1 transcript:ENSOART00000003600.1 gene_biotype:protein_coding transcript_biotype:protein_coding gene_symbol:TRIM2 description:tripartite motif containing 2 [Source:HGNC Symbol;Acc:HGNC:15974]		2	1					254.36	322.042	244.38	204.181						212.097	205.909	174.881	174.436	204.383	199.379	252.848	194.589	1.2994		0.0160336	0.333942	TRUE
ENSOARP00000018424.1	pep chromosome:Oar_v3.1:5:92108985:92202805:-1 gene:ENSOARG00000017158.1 transcript:ENSOART00000018686.1 gene_biotype:protein_coding transcript_biotype:protein_coding gene_symbol:TTC37 description:tetratricopeptide repeat domain 37 [Source:HGNC Symbol;Acc:HGNC:23639]		3	2					479.51	608.375	452.546	466.396						375.495	483.512	397.891	329.325	319.096	415.701	498.135	382.987	1.30066		0.0246109	0.353025	TRUE
ENSOARP00000003474.1	pep chromosome:Oar_v3.1:11:52490463:52504223:1 gene:ENSOARG00000003264.1 transcript:ENSOART00000003538.1 gene_biotype:protein_coding transcript_biotype:protein_coding gene_symbol:TIMP2 description:metalloproteinase inhibitor 2 precursor [Source:RefSeq peptide;Acc:NP_001159658]	3	6	3	1653.02	1885.04	1922.89	1501.42	2074.18	2336.67	1781.84	1218.36	1919.12	1188.4	2081.37	1515.88	1159.05	955.013	1244.91	973.88	1379.61	1353.72	1509.01	1766.11	1350.32	1.30792		0.0220856	0.349838	TRUE
ENSOARP00000011348.1	pep chromosome:Oar_v3.1:14:52669010:52689803:1 gene:ENSOARG00000010573.1 transcript:ENSOART00000011508.1 gene_biotype:protein_coding transcript_biotype:protein_coding gene_symbol:PPP5C description:protein phosphatase 5 catalytic subunit [Source:HGNC Symbol;Acc:HGNC:9322]		3	9					385.679	455.932	553.483	343.659						332.86	350.876	284.754	337.577	300.884	358.158	427.651	326.429	1.31009		0.0207442	0.342632	TRUE
ENSOARP00000009464.1	pep chromosome:Oar_v3.1:20:7493706:7495654:1 gene:ENSOARG00000008818.1 transcript:ENSOART00000009601.1 gene_biotype:protein_coding transcript_biotype:protein_coding gene_symbol:HSD17B8 description:hydroxysteroid 17-beta dehydrogenase 8 [Source:HGNC Symbol;Acc:HGNC:3554]		1	3					261.828	329.811	252.161	230.569						179.192	216.716	174.316	224.147	261.483	177.235	266.189	203.164	1.31022		0.0309392	0.368791	TRUE
ENSOARP00000022803.1	pep chromosome:Oar_v3.1:3:207980687:207984844:1 gene:ENSOARG00000025177.1 transcript:ENSOART00000027079.1 gene_biotype:protein_coding transcript_biotype:protein_coding gene_symbol:TNFRSF1A description:tumor necrosis factor receptor superfamily member 1A precursor [Source:RefSeq peptide;Acc:NP_001159657]		1						317.481	459.845	297.545	266.307						243.126	247.61	244.734	250.022	239.11	277.193	327.956	250.001	1.31182		0.0236701	0.351668	TRUE
ENSOARP00000007529.1	pep chromosome:Oar_v3.1:1:247660667:247687648:1 gene:ENSOARG00000007026.1 transcript:ENSOART00000007642.1 gene_biotype:protein_coding transcript_biotype:protein_coding gene_symbol:RBP2 description:retinol binding protein 2 [Source:HGNC Symbol;Acc:HGNC:9920]	6	12	21	8022.5	7389.23	8596.01	4742.04	6936.47	7320.48	9402.54	5520.4	9119.59	4864.51	5274.26	6107.05	5053.19	4988.49	4875.55	4758.32	4804.11	5283.82	5279.19	7087.75	5391.89	1.31452		0.0105143	0.333942	TRUE
ENSOARP00000012807.1	pep chromosome:Oar_v3.1:5:17784194:17798765:-1 gene:ENSOARG00000011941.1 transcript:ENSOART00000012994.1 gene_biotype:protein_coding transcript_biotype:protein_coding gene_symbol:TJP3 description:tight junction protein 3 [Source:HGNC Symbol;Acc:HGNC:11829]		1						537.097	775.945	611.519	489.296						515.206	395.498	401.145	459.04	407.51	557.556	594.246	451.978	1.31477		0.0351259	0.393075	TRUE
ENSOARP00000013533.1	pep chromosome:Oar_v3.1:21:44657971:44670183:-1 gene:ENSOARG00000012625.1 transcript:ENSOART00000013733.1 gene_biotype:protein_coding transcript_biotype:protein_coding gene_symbol:PITPNM1 description:phosphatidylinositol transfer protein membrane associated 1 [Source:HGNC Symbol;Acc:HGNC:9003]		1						421.425	455.43	373.315	346.557						311.884	344.754	294.372	285.529	264.696	314.961	396.961	301.654	1.31595		0.0034464	0.309342	TRUE
ENSOARP00000013332.1	pep chromosome:Oar_v3.1:15:80031987:80046922:-1 gene:ENSOARG00000012438.1 transcript:ENSOART00000013528.1 gene_biotype:protein_coding transcript_biotype:protein_coding gene_symbol:TCN1 description:transcobalamin 1 [Source:HGNC Symbol;Acc:HGNC:11652]		3	10					1184.44	799.408	1017.53	825.703						722.485	866.929	591.426	598.116	721.012	847.283	944.416	716.547	1.31801		0.0376845	0.395856	TRUE
ENSOARP00000018736.1	pep chromosome:Oar_v3.1:4:105907079:105918079:1 gene:ENSOARG00000017457.1 transcript:ENSOART00000019002.1 gene_biotype:protein_coding transcript_biotype:protein_coding gene_symbol:PIP description:prolactin induced protein [Source:HGNC Symbol;Acc:HGNC:8993]	1	2	10	2312.19	1974.83	3231.53	2045.07	1524.93	2007.72	1301.43	2728.84	1507.39	1703	1252.28	1619.19	1570.63	1557.99	1654.87	1433.23	1396.2	1671.93	1939.96	2063.02	1563.84	1.3192		0.0105796	0.333942	TRUE
ENSOARP00000001549.1	pep chromosome:Oar_v3.1:2:136603071:136680841:-1 gene:ENSOARG00000001485.1 transcript:ENSOART00000001592.1 gene_biotype:protein_coding transcript_biotype:protein_coding gene_symbol:METAP1D description:methionyl aminopeptidase type 1D, mitochondrial [Source:HGNC Symbol;Acc:HGNC:32583]	1	2		810.838	662.218	504.86	972.884	640.511	853.728	734.019	614.466	417.806	942.693	546.821	748.892	360.641	469.451	550.423	438.486	625.768	577.623	464.177	710.644	538.571	1.3195		0.0289439	0.364383	TRUE
ENSOARP00000013616.1	pep chromosome:Oar_v3.1:6:59351088:59449924:-1 gene:ENSOARG00000012711.1 transcript:ENSOART00000013818.1 gene_biotype:protein_coding transcript_biotype:protein_coding gene_symbol:RBM47 description:RNA binding motif protein 47 [Source:HGNC Symbol;Acc:HGNC:30358]		1	3					187.852	244.32	196.159	184.875						130.482	201.787	133.684	130.952	157.593	175.779	201.983	152.882	1.32117		0.0299917	0.367587	TRUE
ENSOARP00000002985.1	pep chromosome:Oar_v3.1:18:32680496:32684177:1 gene:ENSOARG00000002812.1 transcript:ENSOART00000003044.1 gene_biotype:protein_coding transcript_biotype:protein_coding gene_symbol:COX5A description:cytochrome c oxidase subunit 5A [Source:HGNC Symbol;Acc:HGNC:2267]	17	24	22	40320.2	54213.2	41308.8	55295.4	45080.1	34290	50410.6	44694.6	36700	42984.4	33926.3	31800.4	35190.6	36029.1	27833.5	29084.5	32282.4	35122	36913.4	45189.4	34126.3	1.32418		0.000433985	0.309342	TRUE
ENSOARP00000007731.1	pep chromosome:Oar_v3.1:24:11372442:11405761:-1 gene:ENSOARG00000007215.1 transcript:ENSOART00000007846.1 gene_biotype:protein_coding transcript_biotype:protein_coding		1	9					822.1	1056.91	982.175	796.299						723.748	658.258	643.749	655.798	672.535	756.057	907.939	683.843	1.3277		0.0020485	0.309342	TRUE
ENSOARP00000008714.1	pep chromosome:Oar_v3.1:14:7084036:7090942:-1 gene:ENSOARG00000008122.1 transcript:ENSOART00000008841.1 gene_biotype:protein_coding transcript_biotype:protein_coding gene_symbol:CMC2 description:C-X9-C motif containing 2 [Source:HGNC Symbol;Acc:HGNC:24447]		1						299.888	262.651	208.944	289.329						205.003	216.216	170.783	161.728	271.485	180.34	262.688	197.827	1.32786		0.0405812	0.410628	TRUE
ENSOARP00000003130.1	pep chromosome:Oar_v3.1:2:10279261:10280016:1 gene:ENSOARG00000002946.1 transcript:ENSOART00000003190.1 gene_biotype:protein_coding transcript_biotype:protein_coding gene_symbol:HDHD3 description:haloacid dehalogenase like hydrolase domain containing 3 [Source:HGNC Symbol;Acc:HGNC:28171]	5	6	8	2489.04	2543.7	1732.95	2164.84	2004.95	1834.59	2512.7	2199.52	2124.95	1468.22	2012.94	2050.8	1218.52	1454.53	1671.85	1483.7	1567.69	1438.62	1638.84	2165.1	1625.46	1.33199		0.00150177	0.309342	TRUE
ENSOARP00000011586.1	pep chromosome:Oar_v3.1:8:28971001:29018962:1 gene:ENSOARG00000010805.1 transcript:ENSOART00000011752.1 gene_biotype:protein_coding transcript_biotype:protein_coding gene_symbol:SNX3 description:sorting nexin 3 [Source:HGNC Symbol;Acc:HGNC:11174]	1	2	2	180.063	293.739	194.711	312.493	165.649	332.96	191.884	197.029	177.497	220.519	151.692	184.496	160.732	142.723	193.854	135.336	133.649	238.144	145.711	225.603	168.245	1.34092		0.0150198	0.333942	TRUE
ENSOARP00000012586.1	pep chromosome:Oar_v3.1:6:58541944:58557273:1 gene:ENSOARG00000011740.1 transcript:ENSOART00000012771.1 gene_biotype:protein_coding transcript_biotype:protein_coding gene_symbol:LIAS description:lipoic acid synthetase [Source:HGNC Symbol;Acc:HGNC:16429]		1	1					59.4352	69.1373	56.8382	52.6871						38.9627	47.8781	43.4538	49.8008	51.0752	35.2601	59.2277	44.014	1.34566		0.00962308	0.333942	TRUE
ENSOARP00000013382.1	pep chromosome:Oar_v3.1:2:183674973:183679298:1 gene:ENSOARG00000012490.1 transcript:ENSOART00000013579.1 gene_biotype:protein_coding transcript_biotype:protein_coding gene_symbol:DBI description:diazepam binding inhibitor, acyl-CoA binding protein [Source:HGNC Symbol;Acc:HGNC:2690]	10	16	24	14029.4	14777.6	14766.1	13447.2	12664.9	9507.95	17973	14153.5	19918.9	9712.12	8617.7	11220.9	7381.21	9496.18	10465.3	9053.26	12973.4	9133.45	8451.22	13727.4	10200.5	1.34576		0.0148182	0.333942	TRUE
ENSOARP00000009282.1	pep chromosome:Oar_v3.1:14:50750057:50767924:-1 gene:ENSOARG00000008652.1 transcript:ENSOART00000009418.1 gene_biotype:protein_coding transcript_biotype:protein_coding gene_symbol:ETHE1 description:ETHE1, persulfide dioxygenase [Source:HGNC Symbol;Acc:HGNC:23287]	18	17	17	23993.3	24896.8	22089.3	28971.5	18021.5	19357.6	32104.1	18876.7	17645.2	21796.8	17558.7	21052.7	11397.4	14232.9	18338.5	17629.4	20081.5	15819.9	14940.5	23090.8	17049.7	1.35432		0.00412067	0.309342	TRUE
ENSOARP00000012209.1	pep chromosome:Oar_v3.1:3:8279878:8313953:1 gene:ENSOARG00000011387.1 transcript:ENSOART00000012385.1 gene_biotype:protein_coding transcript_biotype:protein_coding gene_symbol:ENG description:endoglin [Source:HGNC Symbol;Acc:HGNC:3349]		1	1					92.6231	147.487	92.3095	92.1209						71.3991	81.1158	75.9739	78.1348	97.6145	59.6441	103.817	76.483	1.35739		0.0388602	0.399645	TRUE
ENSOARP00000009936.1	pep chromosome:Oar_v3.1:16:33567396:33580406:-1 gene:ENSOARG00000009262.1 transcript:ENSOART00000010079.1 gene_biotype:protein_coding transcript_biotype:protein_coding gene_symbol:CARD6 description:caspase recruitment domain family member 6 [Source:HGNC Symbol;Acc:HGNC:16394]		1	2					270.039	421.658	261.877	234.621						211.068	219.165	188.853	216.558	217.393	224.861	289.21	212.655	1.36		0.0206382	0.342632	TRUE
ENSOARP00000009937.1	pep chromosome:Oar_v3.1:3:86615354:86644936:-1 gene:ENSOARG00000009260.1 transcript:ENSOART00000010080.1 gene_biotype:protein_coding transcript_biotype:protein_coding gene_symbol:QPCT description:glutaminyl-peptide cyclotransferase precursor [Source:RefSeq peptide;Acc:NP_001159650]	1	1	2	326.083	295.657	309.631	297.075	202.086	236.647	181.912	177.916	123.23	133.24	177.029	166.911	206.353	178.45	238.215	219.568	259.308	203.774	138.334	246.713	180.999	1.36306		0.0150176	0.333942	TRUE
ENSOARP00000009302.1	pep chromosome:Oar_v3.1:2:31709019:31765595:1 gene:ENSOARG00000008668.1 transcript:ENSOART00000009439.1 gene_biotype:protein_coding transcript_biotype:protein_coding gene_symbol:FBP2 description:fructose-bisphosphatase 2 [Source:HGNC Symbol;Acc:HGNC:3607]		4	8					1891.65	1981.17	2073.07	1800.57						1318.26	1396.07	1351.49	1762.35	1477.61	1217.43	1933.96	1410.81	1.37081		0.00179494	0.309342	TRUE
ENSOARP00000008742.1	pep chromosome:Oar_v3.1:24:13698383:13713355:1 gene:ENSOARG00000008149.1 transcript:ENSOART00000008869.1 gene_biotype:protein_coding transcript_biotype:protein_coding gene_symbol:NTAN1 description:N-terminal asparagine amidase [Source:HGNC Symbol;Acc:HGNC:29909]		2	4					736.571	987.281	700.554	663.3						552.969	601.224	517.026	565.976	565.954	528.022	762.433	554.515	1.37495		0.00290919	0.309342	TRUE
ENSOARP00000004965.1	pep chromosome:Oar_v3.1:1:236245001:236250588:1 gene:ENSOARG00000004641.1 transcript:ENSOART00000005050.1 gene_biotype:protein_coding transcript_biotype:protein_coding	1	2		2588.77	1279.57	1005.52	1690.2	1343.54	1884.32	1230.98	1312.28	671.711	1361.04	903.475	1608	1160.52	877.255	1037.22	1109.8	830.333	1445.11	1198.96	1480.03	1076.04	1.37544		0.0239433	0.351668	TRUE
ENSOARP00000009662.1	pep chromosome:Oar_v3.1:21:42295599:42307126:-1 gene:ENSOARG00000008997.1 transcript:ENSOART00000009802.1 gene_biotype:protein_coding transcript_biotype:protein_coding gene_symbol:PYGM description:Glycogen phosphorylase, muscle form [Source:UniProtKB/Swiss-Prot;Acc:O18751]		1	1					154.352	138.029	127.367	111.075						88.1079	121.363	100.628	95.4146	84.109	87.6284	131.762	95.4599	1.38028		0.00627012	0.318887	TRUE
ENSOARP00000018813.1	pep chromosome:Oar_v3.1:9:43514982:43545070:1 gene:ENSOARG00000017527.1 transcript:ENSOART00000019079.1 gene_biotype:protein_coding transcript_biotype:protein_coding gene_symbol:ADHFE1 description:alcohol dehydrogenase, iron containing 1 [Source:HGNC Symbol;Acc:HGNC:16354]		2	2					241.723	260.118	287.345	195.025						185.453	163.124	153.369	235.696	203.816	132.299	243.638	175.768	1.38614		0.0303645	0.367587	TRUE
ENSOARP00000012722.1	pep chromosome:Oar_v3.1:16:39682778:39699023:1 gene:ENSOARG00000011869.1 transcript:ENSOART00000012908.1 gene_biotype:protein_coding transcript_biotype:protein_coding gene_symbol:AMACR description:alpha-methylacyl-CoA racemase [Source:HGNC Symbol;Acc:HGNC:451]	10	12	18	6105.97	6938.57	5329.62	7619.6	6489.35	5701.19	5075.23	6614.3	3966.23	3929.7	5312.97	5421.46	5210.96	5215.72	5571.62	3000.77	4662.89	4034.53	3470.48	6183.3	4443.03	1.39168		0.0011067	0.309342	TRUE
ENSOARP00000014130.1	pep chromosome:Oar_v3.1:X:14246518:14287686:1 gene:ENSOARG00000013189.1 transcript:ENSOART00000014337.1 gene_biotype:protein_coding transcript_biotype:protein_coding gene_symbol:TXLNG description:taxilin gamma [Source:HGNC Symbol;Acc:HGNC:18578]		1						618.189	957.246	489.996	469.343						472.318	438.344	434.98	437.263	395.5	438.923	607.375	435.645	1.3942		0.0362167	0.395069	TRUE
ENSOARP00000021436.1	pep chromosome:Oar_v3.1:3:42406932:42409130:-1 gene:ENSOARG00000019966.1 transcript:ENSOART00000021736.1 gene_biotype:protein_coding transcript_biotype:protein_coding	2	2	2	616.126	711.449	413.411	908.769	700.309	838.778	552.255	461.075	394.601	816.04	376.68	515.714	387.455	409.956	445.054	432.017	442.412	450.817	408.571	629.415	450.648	1.39669		0.00866037	0.331824	TRUE
ENSOARP00000001008.1	pep chromosome:Oar_v3.1:24:25623247:25693132:-1 gene:ENSOARG00000000960.1 transcript:ENSOART00000001041.1 gene_biotype:protein_coding transcript_biotype:protein_coding gene_symbol:XPO6 description:exportin 6 [Source:HGNC Symbol;Acc:HGNC:19733]		1						57.0162	80.4664	55.4674	61.0778						41.3922	45.0305	40.7106	44.792	56.8723	42.0119	62.789	44.8333	1.4005		0.00649118	0.318887	TRUE
ENSOARP00000021376.1	pep chromosome:Oar_v3.1:3:39944111:40011564:1 gene:ENSOARG00000019910.1 transcript:ENSOART00000021676.1 gene_biotype:protein_coding transcript_biotype:protein_coding		1	10					824.2	882.251	1069.03	643.593						630.63	582.791	603.351	572.019	592.83	603.452	841.02	597.228	1.40821		0.00371065	0.309342	TRUE
ENSOARP00000017132.1	pep chromosome:Oar_v3.1:2:201532822:201716739:1 gene:ENSOARG00000015954.1 transcript:ENSOART00000017373.1 gene_biotype:protein_coding transcript_biotype:protein_coding gene_symbol:SPATS2L description:spermatogenesis associated serine rich 2 like [Source:HGNC Symbol;Acc:HGNC:24574]		1						84.9232	59.864	97.5888	73.3564						42.9806	53.1258	46.7888	64.4392	65.4881	61.0117	77.6708	54.9424	1.41368		0.0218638	0.349838	TRUE
ENSOARP00000018043.1	pep chromosome:Oar_v3.1:3:133420696:133428181:1 gene:ENSOARG00000016800.1 transcript:ENSOART00000018295.1 gene_biotype:protein_coding transcript_biotype:protein_coding gene_symbol:KRT78 description:keratin 78 [Source:HGNC Symbol;Acc:HGNC:28926]	36	35	38	44632.3	30825.1	30223.9	16494.3	23702.4	39083.4	30220.3	16157	21623	17303	23620.5	16223.9	21805.3	24432.8	16513.2	16560.7	18250.1	19781.6	18050.7	27318.7	19271	1.41761		0.0109774	0.333942	TRUE
ENSOARP00000001711.1	pep chromosome:Oar_v3.1:7:83213442:83223682:-1 gene:ENSOARG00000001619.1 transcript:ENSOART00000001754.1 gene_biotype:protein_coding transcript_biotype:protein_coding gene_symbol:MLH3 description:mutL homolog 3 [Source:HGNC Symbol;Acc:HGNC:7128]		1	2					142.93	187.512	203.891	105.584						89.652	135.54	124.33	89.1758	99.4405	126.255	154.984	109.155	1.41985		0.0489847	0.430437	TRUE
ENSOARP00000014053.1	pep chromosome:Oar_v3.1:17:62600483:62620320:1 gene:ENSOARG00000013118.1 transcript:ENSOART00000014260.1 gene_biotype:protein_coding transcript_biotype:protein_coding gene_symbol:ACADS description:acyl-CoA dehydrogenase short chain [Source:HGNC Symbol;Acc:HGNC:90]	19	25	26	25131.3	17317.2	17281	16427.2	15739.5	12153	27939	16327.1	14149.4	17989.2	10731.9	16990.6	8924.74	11801.4	12614.6	11300.1	15261.1	11395.9	10411.8	17950.6	12591.8	1.42557		0.00533934	0.311231	TRUE
ENSOARP00000017983.1	pep chromosome:Oar_v3.1:1:144615433:144755652:-1 gene:ENSOARG00000016739.1 transcript:ENSOART00000018235.1 gene_biotype:protein_coding transcript_biotype:protein_coding		1	2					380.334	777.567	452.365	468.602						344.435	336.918	314.903	353.924	405.141	353.631	500.379	350.466	1.42775		0.0244971	0.353025	TRUE
ENSOARP00000019836.1	pep chromosome:Oar_v3.1:3:178680119:178684272:1 gene:ENSOARG00000018475.1 transcript:ENSOART00000020109.1 gene_biotype:protein_coding transcript_biotype:protein_coding gene_symbol:HMOX1 description:heme oxygenase 1 [Source:HGNC Symbol;Acc:HGNC:5013]	10	11	19	7912.93	5630.03	7483.6	4644.16	7828.72	4703.83	6996.75	4687.57	5923.43	2487.65	4881.81	5691.2	4275.37	3535.32	3751.48	4458.65	3963.77	3670.41	5334.68	6081.09	4243.43	1.43306		0.00608033	0.318887	TRUE
ENSOARP00000004164.1	pep chromosome:Oar_v3.1:23:35812588:35813106:1 gene:ENSOARG00000003899.1 transcript:ENSOART00000004237.1 gene_biotype:protein_coding transcript_biotype:protein_coding gene_symbol:CETN1 description:centrin 1 [Source:HGNC Symbol;Acc:HGNC:1866]		1						40.2316	46.3253	33.4384	50.3339						28.9114	30.2221	27.5413	21.5941	40.685	30.1949	42.0846	29.3436	1.4342		0.0208009	0.342632	TRUE
ENSOARP00000022671.1	pep chromosome:Oar_v3.1:1:101329722:101333508:-1 gene:ENSOARG00000021095.1 transcript:ENSOART00000022983.1 gene_biotype:protein_coding transcript_biotype:protein_coding gene_symbol:CRNN description:cornulin [Source:HGNC Symbol;Acc:HGNC:1230]	2	4	4	922.943	1021.53	402.891	1098.97	1148.65	1224.22	521.642	697.095	941.893	470.7	472.447	924.721	528.623	457.254	584.264	455.91	582.934	675.012	438.734	824.45	572.201	1.44084		0.0317532	0.369406	TRUE
ENSOARP00000002651.1	pep scaffold:Oar_v3.1:JH923326.1:21:325:1 gene:ENSOARG00000002501.1 transcript:ENSOART00000002704.1 gene_biotype:protein_coding transcript_biotype:protein_coding gene_symbol:EEF1D description:elongation factor 1-delta [Source:RefSeq peptide;Acc:NP_001009449]		1						150.646	228.215	120.344	93.967						87.4574	89.6534	95.2114	92.3713	97.6017	120.792	140.419	96.6082	1.45349		0.0479987	0.428343	TRUE
ENSOARP00000017050.1	pep chromosome:Oar_v3.1:3:214312229:214332184:1 gene:ENSOARG00000015877.1 transcript:ENSOART00000017291.1 gene_biotype:protein_coding transcript_biotype:protein_coding gene_symbol:GTPBP1 description:GTP binding protein 1 [Source:HGNC Symbol;Acc:HGNC:4669]		2	1					64.4299	91.2966	74.0554	49.4929						41.1991	52.4121	38.6352	63.1009	46.9382	42.4251	68.1413	46.7823	1.45656		0.0255917	0.353025	TRUE
ENSOARP00000009602.1	pep chromosome:Oar_v3.1:11:54739292:54743024:1 gene:ENSOARG00000008941.1 transcript:ENSOART00000009740.1 gene_biotype:protein_coding transcript_biotype:protein_coding gene_symbol:TRIM65 description:tripartite motif containing 65 [Source:HGNC Symbol;Acc:HGNC:27316]		1						104.135	122.26	69.5079	60.8585						60.6806	53.3233	60.5659	53.3136	57.1334	67.7312	85.666	58.5848	1.46226		0.0251183	0.353025	TRUE
ENSOARP00000002634.1	pep chromosome:Oar_v3.1:19:48144472:48153558:-1 gene:ENSOARG00000002470.1 transcript:ENSOART00000002687.1 gene_biotype:protein_coding transcript_biotype:protein_coding gene_symbol:GNL3 description:G protein nucleolar 3 [Source:HGNC Symbol;Acc:HGNC:29931]		1						155.5	197.9	120.344	209.299						104.704	128.155	88.1202	98.7626	143.031	131.45	166.856	114.006	1.46358		0.0255651	0.353025	TRUE
ENSOARP00000005623.1	pep chromosome:Oar_v3.1:3:207486007:207499758:-1 gene:ENSOARG00000005238.1 transcript:ENSOART00000005711.1 gene_biotype:protein_coding transcript_biotype:protein_coding gene_symbol:ENO2 description:enolase 2 [Source:HGNC Symbol;Acc:HGNC:3353]		2						1007.67	684.706	696.488	597.392						501.818	674.489	451.391	455.253	450.85	415.521	731.98	485.093	1.50895		0.0108856	0.333942	TRUE
ENSOARP00000012581.1	pep chromosome:Oar_v3.1:18:20214019:20219160:-1 gene:ENSOARG00000011741.1 transcript:ENSOART00000012766.1 gene_biotype:protein_coding transcript_biotype:protein_coding gene_symbol:PEX11A description:peroxisomal biogenesis factor 11 alpha [Source:HGNC Symbol;Acc:HGNC:8852]		1						398.371	586.109	525.097	409.046						342.518	297.169	267.628	304.23	393.151	275.339	473.227	310.557	1.5238		0.00388636	0.309342	TRUE
ENSOARP00000022089.1	pep chromosome:Oar_v3.1:1:199613063:199775220:1 gene:ENSOARG00000020556.1 transcript:ENSOART00000022394.1 gene_biotype:protein_coding transcript_biotype:protein_coding gene_symbol:IGF2BP2 description:insulin like growth factor 2 mRNA binding protein 2 [Source:HGNC Symbol;Acc:HGNC:28867]		1						489.574	710.312	331.678	475.702						296.226	356.008	280.798	261.621	353.727	349.717	483.983	313.995	1.54137		0.0153296	0.333942	TRUE
ENSOARP00000006730.1	pep chromosome:Oar_v3.1:2:10282879:10310995:-1 gene:ENSOARG00000006287.1 transcript:ENSOART00000006834.1 gene_biotype:protein_coding transcript_biotype:protein_coding gene_symbol:BSPRY description:B-box and SPRY domain containing [Source:HGNC Symbol;Acc:HGNC:18232]		1						496.855	865.418	404.543	359.712						315.061	331.328	301.261	332.162	296.549	366.863	500.143	323.041	1.54823		0.0250207	0.353025	TRUE
ENSOARP00000015632.1	pep chromosome:Oar_v3.1:15:55912012:55977913:1 gene:ENSOARG00000014571.1 transcript:ENSOART00000015863.1 gene_biotype:protein_coding transcript_biotype:protein_coding gene_symbol:BBOX1 description:gamma-butyrobetaine hydroxylase 1 [Source:HGNC Symbol;Acc:HGNC:964]		1						307.168	500.461	294.882	390.19						227.695	247.216	201.377	263.042	321.352	177.56	364.685	235.395	1.54924		0.0158577	0.333942	TRUE
ENSOARP00000003742.1	pep chromosome:Oar_v3.1:4:12768760:12781448:-1 gene:ENSOARG00000003501.1 transcript:ENSOART00000003809.1 gene_biotype:protein_coding transcript_biotype:protein_coding gene_symbol:PDK4 description:pyruvate dehydrogenase kinase 4 [Source:HGNC Symbol;Acc:HGNC:8812]	1	2		160.867	466.319	233.396	147.596	292.195	139.479	141.931	319.204	343.665	74.364	110.578	130.402	121.807	199.542	170.036	145.982	96.634	95.1245	189.869	216.188	139.458	1.5502		0.0462242	0.422125	TRUE
ENSOARP00000000319.1	pep chromosome:Oar_v3.1:1:101772589:101777128:1 gene:ENSOARG00000000330.1 transcript:ENSOART00000000345.1 gene_biotype:protein_coding transcript_biotype:protein_coding		1	2					503.274	663.428	353.376	356.609						442.523	315.476	295.051	238.486	247.504	254.108	452.905	291.839	1.5519		0.0308699	0.368791	TRUE
ENSOARP00000012692.1	pep chromosome:Oar_v3.1:20:38786314:38931603:-1 gene:ENSOARG00000011838.1 transcript:ENSOART00000012878.1 gene_biotype:protein_coding transcript_biotype:protein_coding gene_symbol:CAP2 description:cyclase associated actin cytoskeleton regulatory protein 2 [Source:HGNC Symbol;Acc:HGNC:20039]		1	1					96.906	200.404	100.446	79.1969						67.6083	74.3365	60.7144	70.4822	80.7789	71.9208	111.487	70.7057	1.57678		0.0261421	0.353068	TRUE
ENSOARP00000013599.1	pep chromosome:Oar_v3.1:5:41517974:41538482:-1 gene:ENSOARG00000012688.1 transcript:ENSOART00000013801.1 gene_biotype:protein_coding transcript_biotype:protein_coding gene_symbol:ATP8B3 description:ATPase phospholipid transporting 8B3 [Source:HGNC Symbol;Acc:HGNC:13535]		1						440.434	650.859	729.169	450.268						344.787	379.11	292.346	326.954	373.308	349.022	553.881	342.981	1.6149		0.0027409	0.309342	TRUE
ENSOARP00000011022.1	pep chromosome:Oar_v3.1:21:42368615:42383929:-1 gene:ENSOARG00000010277.1 transcript:ENSOART00000011182.1 gene_biotype:protein_coding transcript_biotype:protein_coding gene_symbol:CDC42BPG description:CDC42 binding protein kinase gamma [Source:HGNC Symbol;Acc:HGNC:29829]		3	4					649.632	815.325	690.233	856.416						439.827	461.477	517.101	442.194	449.267	471.901	748.031	462.909	1.61593		4.65438e-05	0.164067	TRUE
ENSOARP00000019502.1	pep chromosome:Oar_v3.1:5:13418209:13420578:-1 gene:ENSOARG00000018172.1 transcript:ENSOART00000019774.1 gene_biotype:protein_coding transcript_biotype:protein_coding gene_symbol:TMEM205 description:transmembrane protein 205 [Source:HGNC Symbol;Acc:HGNC:29631]		2	2					542.385	856.127	632.163	490.922						390.933	421.143	313.688	371.896	384.798	391.298	616.129	377.455	1.63232		0.00196146	0.309342	TRUE
ENSOARP00000011826.1	pep chromosome:Oar_v3.1:1:261195348:261207325:1 gene:ENSOARG00000011030.1 transcript:ENSOART00000011997.1 gene_biotype:protein_coding transcript_biotype:protein_coding gene_symbol:NDUFV3 description:NADH:ubiquinone oxidoreductase subunit V3 [Source:HGNC Symbol;Acc:HGNC:7719]		1						439.221	578.456	374.283	527.667						241.538	363.117	211.912	277.955	401.244	284.144	473.291	289.524	1.63472		0.00945441	0.333942	TRUE
ENSOARP00000008109.1	pep chromosome:Oar_v3.1:X:77817305:77857655:-1 gene:ENSOARG00000007555.1 transcript:ENSOART00000008230.1 gene_biotype:protein_coding transcript_biotype:protein_coding gene_symbol:ATP2B3 description:ATPase plasma membrane Ca2+ transporting 3 [Source:HGNC Symbol;Acc:HGNC:816]		1						348.22	302.972	321.268	254.686						201.826	214.439	190.233	180.902	168.095	166.669	304.812	186.239	1.63667		0.00014998	0.26434	TRUE
ENSOARP00000000015.1	pep chromosome:Oar_v3.1:21:43305834:43310013:-1 gene:ENSOARG00000000038.1 transcript:ENSOART00000000039.1 gene_biotype:protein_coding transcript_biotype:protein_coding gene_symbol:FIBP description:FGF1 intracellular binding protein [Source:HGNC Symbol;Acc:HGNC:3705]		1	5					1057.31	1029.84	555.243	562.873						473.791	579.798	363.367	374.562	433.626	457.784	763.777	441.657	1.72935		0.0112051	0.333942	TRUE
ENSOARP00000002601.1	pep chromosome:Oar_v3.1:2:237260926:237274077:1 gene:ENSOARG00000002451.1 transcript:ENSOART00000002654.1 gene_biotype:protein_coding transcript_biotype:protein_coding gene_symbol:SRSF4 description:serine and arginine rich splicing factor 4 [Source:HGNC Symbol;Acc:HGNC:10786]		1	5					959.084	2235.73	697.561	917.533						691.916	634.76	501.28	428.684	716.731	598.461	1082.36	585.975	1.8471		0.0251869	0.353025	TRUE
ENSOARP00000018068.1	pep chromosome:Oar_v3.1:3:133433601:133443905:1 gene:ENSOARG00000016824.1 transcript:ENSOART00000018322.1 gene_biotype:protein_coding transcript_biotype:protein_coding gene_symbol:KRT79 description:keratin 79 [Source:HGNC Symbol;Acc:HGNC:28930]		13	10					9388.56	5236.4	2942.84	2308.92						1975.84	1896.37	2459.88	1963.56	2298.3	2134.16	4275.16	2112.08	2.02414		0.0237385	0.351668	TRUE
ENSOARP00000012487.1	pep chromosome:Oar_v3.1:11:45629502:45669645:-1 gene:ENSOARG00000011644.1 transcript:ENSOART00000012670.1 gene_biotype:protein_coding transcript_biotype:protein_coding gene_symbol:CDC27 description:cell division cycle 27 [Source:HGNC Symbol;Acc:HGNC:1728]		1	1					135.928	422.107	128.216	45.8164						44.3749	68.9333	56.0437	49.2628	58.4905	59.6979	135.495	55.5831	2.43771		0.0414355	0.413547	TRUE
ENSOARP00000002135.1	pep chromosome:Oar_v3.1:1:20087510:20093540:1 gene:ENSOARG00000002030.1 transcript:ENSOART00000002185.1 gene_biotype:protein_coding transcript_biotype:protein_coding gene_symbol:TMEM69 description:transmembrane protein 69 [Source:HGNC Symbol;Acc:HGNC:28035]		1						931.637	2915.95	907.095	353.792						179.134	216.216	130.06	169.777	191.07	427.57	966.289	202.946	4.7613		0.00441969	0.309342	TRUE
ENSOARP00000018839.1	pep chromosome:Oar_v3.1:20:46781827:46812748:-1 gene:ENSOARG00000017552.1 transcript:ENSOART00000019105.1 gene_biotype:protein_coding transcript_biotype:protein_coding gene_symbol:DSP description:desmoplakin [Source:HGNC Symbol;Acc:HGNC:3052]	229	234	253	161144	132550	130158	143612	142856	166037	141144	108074	143936	155097	166296	128397	152836	125351	116300	136406	139824	116621	121416	139626	135678	1.0291		0.631399	0.885323	FALSE
ENSOARP00000001780.1	pep chromosome:Oar_v3.1:3:205801838:205853818:-1 gene:ENSOARG00000001682.1 transcript:ENSOART00000001823.1 gene_biotype:protein_coding transcript_biotype:protein_coding gene_symbol:A2ML1 description:alpha-2-macroglobulin like 1 [Source:HGNC Symbol;Acc:HGNC:23336]	124	125	141	212501	168750	148194	133566	223616	307804	95248.5	155312	144354	99031.5	332518	132879	246759	173936	145440	90672	87254.5	217721	121551	170754	149365	1.1432		0.481337	0.815336	FALSE
ENSOARP00000010495.1	pep chromosome:Oar_v3.1:3:7654311:7699067:-1 gene:ENSOARG00000009772.1 transcript:ENSOART00000010651.1 gene_biotype:protein_coding transcript_biotype:protein_coding	121	144	210	71885.9	85043.7	78641.8	71619.1	69765.5	65915.5	73538.7	72755.2	84027.5	71380.7	69754.9	80198.9	80519.8	69616.9	65309.2	69050.1	68763.3	57370	80988.8	73450.9	72034.8	1.01966		0.681132	0.905693	FALSE
ENSOARP00000020156.1	pep chromosome:Oar_v3.1:3:179543050:179599359:-1 gene:ENSOARG00000018760.1 transcript:ENSOART00000020436.1 gene_biotype:protein_coding transcript_biotype:protein_coding gene_symbol:MYH9 description:myosin heavy chain 9 [Source:HGNC Symbol;Acc:HGNC:7579]	129	162	155	80173.8	88425.9	88982.4	94043.3	83888.2	74884.1	63390.3	79695.1	97362.1	83666	95636.3	94421.3	115739	95197.5	87541.8	93926.2	84243.8	88774	86910.4	81161.2	92675.9	0.875753		0.0150346	0.333942	FALSE
ENSOARP00000013846.1	pep chromosome:Oar_v3.1:3:10721674:10725535:1 gene:ENSOARG00000012928.1 transcript:ENSOART00000014051.1 gene_biotype:protein_coding transcript_biotype:protein_coding gene_symbol:HSPA5 description:heat shock protein family A (Hsp70) member 5 [Source:HGNC Symbol;Acc:HGNC:5238]	102	99	117	154632	164633	161353	146036	129072	135900	176946	137467	162854	169150	154371	134119	138642	125709	112421	143454	140151	112633	172037	149975	140924	1.06423		0.329415	0.718113	FALSE
ENSOARP00000018258.1	pep chromosome:Oar_v3.1:3:133722475:133727191:1 gene:ENSOARG00000017002.1 transcript:ENSOART00000018519.1 gene_biotype:protein_coding transcript_biotype:protein_coding	123	122	101	267787	194102	213989	154800	171110	268830	227307	144056	168741	235754	288312	164527	238823	204090	171167	194248	170555	187905	187569	200325	198046	1.01151		0.905445	0.973734	FALSE
ENSOARP00000006211.1	pep chromosome:Oar_v3.1:14:47589195:47661156:1 gene:ENSOARG00000005791.1 transcript:ENSOART00000006305.1 gene_biotype:protein_coding transcript_biotype:protein_coding gene_symbol:ACTN4 description:actinin alpha 4 [Source:HGNC Symbol;Acc:HGNC:166]	101	95	126	84716.7	83443.9	84933.4	97954.9	68628.8	68935.1	90025.6	77972.8	89508.6	94409.8	73909.3	84858.5	75802.9	70106.1	68221.2	74504.4	84867	80191.8	86086.3	81534.3	79826.5	1.02139		0.691404	0.909375	FALSE
ENSOARP00000017035.1	pep chromosome:Oar_v3.1:9:13812106:13844427:1 gene:ENSOARG00000015846.1 transcript:ENSOART00000017276.1 gene_biotype:protein_coding transcript_biotype:protein_coding gene_symbol:PLEC description:plectin [Source:HGNC Symbol;Acc:HGNC:9069]	117	154	184	64055.5	68771	61240.8	62430.9	62989.3	59738.1	57881.4	54482.8	63444.3	64076.8	68008.7	65640.4	74310.7	56848.2	64133.9	59623.7	56906.5	55768.1	63607.9	61318.3	62729.1	0.977508		0.547643	0.856359	FALSE
ENSOARP00000014782.1	pep chromosome:Oar_v3.1:6:88136611:88159187:1 gene:ENSOARG00000013782.1 transcript:ENSOART00000015001.1 gene_biotype:protein_coding transcript_biotype:protein_coding gene_symbol:ALB description:serum albumin precursor [Source:RefSeq peptide;Acc:NP_001009376]	87	91	109	122984	95095.8	127882	121482	87900.3	79542.7	117427	114224	143130	95662.5	100099	116998	104639	84724.2	127643	132706	86131.8	112556	85118.7	106889	106442	1.0042		0.961112	0.988019	FALSE
ENSOARP00000017758.1	pep chromosome:Oar_v3.1:5:47292664:47309664:-1 gene:ENSOARG00000016537.1 transcript:ENSOART00000018009.1 gene_biotype:protein_coding transcript_biotype:protein_coding gene_symbol:HSPA9 description:heat shock protein family A (Hsp70) member 9 [Source:HGNC Symbol;Acc:HGNC:5244]	91	85	88	66652.2	55445.3	66906.8	90076.9	56891	47243.3	79774.9	65114.9	59584.8	78706.3	71437	82595.9	46747.2	60182.7	55550.9	60814.7	82383.2	49547.8	60650.1	64801.7	63276.2	1.02411		0.800119	0.947086	FALSE
ENSOARP00000022560.1	pep chromosome:Oar_v3.1:1:100169975:100178510:-1 gene:ENSOARG00000020993.1 transcript:ENSOART00000022871.1 gene_biotype:protein_coding transcript_biotype:protein_coding gene_symbol:SELENBP1 description:selenium binding protein 1 [Source:HGNC Symbol;Acc:HGNC:10719]	61	66	83	113132	121118	102896	136653	99009.9	118343	102943	101626	116963	145157	89267.9	124559	94598	100443	96600.1	104878	112643	114441	93417.8	111341	107380	1.03689		0.564915	0.862952	FALSE
ENSOARP00000018227.1	pep chromosome:Oar_v3.1:3:133704094:133709834:1 gene:ENSOARG00000016974.1 transcript:ENSOART00000018488.1 gene_biotype:protein_coding transcript_biotype:protein_coding gene_symbol:KRT5 description:keratin 5 [Source:HGNC Symbol;Acc:HGNC:6442]	65	78	150	160643	127947	157854	124709	118132	136627	107201	127896	159343	161330	154401	149479	158968	170746	142748	142793	113005	131458	164068	131523	148940	0.883057		0.0495576	0.430509	FALSE
ENSOARP00000018273.1	pep chromosome:Oar_v3.1:3:133739439:133744414:1 gene:ENSOARG00000017016.1 transcript:ENSOART00000018534.1 gene_biotype:protein_coding transcript_biotype:protein_coding	14	12	14	10135.2	7596.29	8033.2	6667.35	5832.17	7721.48	7871.28	5821.87	5372.97	10401.2	9654.86	7450.18	7930.41	9788.4	6895.33	7192.62	6065.26	8828.32	7225.86	7349.18	7741.82	0.949283		0.578137	0.869054	FALSE
ENSOARP00000019364.1	pep chromosome:Oar_v3.1:11:50196914:50206198:1 gene:ENSOARG00000018038.1 transcript:ENSOART00000019634.1 gene_biotype:protein_coding transcript_biotype:protein_coding gene_symbol:P4HB description:prolyl 4-hydroxylase subunit beta [Source:HGNC Symbol;Acc:HGNC:8548]	85	81	96	159547	125202	197037	102873	131990	96869.4	187400	133476	193101	143348	159938	129532	128386	124962	104211	139740	155745	96545.9	168024	137731	137737	0.999956		0.999671	0.999908	FALSE
ENSOARP00000013649.1	pep chromosome:Oar_v3.1:19:43152605:43292791:-1 gene:ENSOARG00000012724.1 transcript:ENSOART00000013853.1 gene_biotype:protein_coding transcript_biotype:protein_coding gene_symbol:FLNB description:filamin B [Source:HGNC Symbol;Acc:HGNC:3755]	82	100	161	57006.2	55923.1	54325.2	55729.6	50518.9	51729.1	56844	50405.4	51990.3	47183.9	60209.3	53119.7	54929.8	45240.4	43289.4	47316.2	50767.1	46476.6	47831	53996.9	49637.3	1.08783		0.0390008	0.399645	FALSE
ENSOARP00000010588.1	pep chromosome:Oar_v3.1:5:10700649:10703831:-1 gene:ENSOARG00000009870.1 transcript:ENSOART00000010745.1 gene_biotype:protein_coding transcript_biotype:protein_coding gene_symbol:CALR description:calreticulin [Source:HGNC Symbol;Acc:HGNC:1455]	64	58	85	94739.5	57848.7	124964	88553.7	83201.9	59358.2	104143	98603.2	100255	110294	101442	89311.9	92744	89929.9	70892.9	85026.4	91798.2	69514.9	107685	86296.6	90804.8	0.950353		0.603191	0.879706	FALSE
ENSOARP00000022381.1	pep chromosome:Oar_v3.1:7:46840046:46885147:1 gene:ENSOARG00000020821.1 transcript:ENSOART00000022687.1 gene_biotype:protein_coding transcript_biotype:protein_coding gene_symbol:ANXA2 description:Annexin A2 [Source:UniProtKB/Swiss-Prot;Acc:A2SW69]	62	78	62	130203	155828	140397	139356	126241	132332	123489	130905	144172	114605	155207	137962	145998	125352	119494	119329	122170	117744	146670	134516	130989	1.02693		0.55896	0.86071	FALSE
ENSOARP00000020497.1	pep chromosome:Oar_v3.1:1:3566321:3641659:1 gene:ENSOARG00000019080.1 transcript:ENSOART00000020780.1 gene_biotype:protein_coding transcript_biotype:protein_coding gene_symbol:COL6A3 description:collagen type VI alpha 3 chain [Source:HGNC Symbol;Acc:HGNC:2213]	73	85	100	52043.8	56662.8	47053.4	64257.3	46704.8	50934.9	48689.3	48007.9	48487.2	53767.3	54622.9	55914.8	55016.7	51473	52985.3	47172.1	41325.9	48514.7	52019.2	51512.5	50850.2	1.01302		0.779561	0.937901	FALSE
ENSOARP00000018536.1	pep chromosome:Oar_v3.1:11:41324173:41338864:-1 gene:ENSOARG00000017272.1 transcript:ENSOART00000018798.1 gene_biotype:protein_coding transcript_biotype:protein_coding gene_symbol:KRT17 description:keratin 17 [Source:HGNC Symbol;Acc:HGNC:6427]	72	89	62	135623	87214.2	160973	66327.8	93354.7	122327	92970.8	97303.2	89247.5	100931	157176	107465	169315	115421	113639	118369	88499	114979	117412	103380	115280	0.896776		0.335779	0.725062	FALSE
ENSOARP00000000946.1	pep chromosome:Oar_v3.1:25:41522440:41537926:-1 gene:ENSOARG00000000912.1 transcript:ENSOART00000000979.1 gene_biotype:protein_coding transcript_biotype:protein_coding	71	71	74	91948.1	136855	166465	99763.1	92127.1	69832.5	142374	129616	98996.4	144543	106079	122827	91357.7	104661	98683.7	105484	104289	110842	100925	112029	107274	1.04432		0.660882	0.898241	FALSE
ENSOARP00000017956.1	pep chromosome:Oar_v3.1:19:51217881:51226160:1 gene:ENSOARG00000016718.1 transcript:ENSOART00000018207.1 gene_biotype:protein_coding transcript_biotype:protein_coding gene_symbol:UQCRC1 description:ubiquinol-cytochrome c reductase core protein 1 [Source:HGNC Symbol;Acc:HGNC:12585]	37	44	47	38796.6	44965.6	49319.6	53088.2	33679.8	31730.1	26674.9	42475.6	36557	55318.5	43623.4	50610.7	47207.1	52126.4	43520.7	47939.7	51600.6	54400.8	35339.2	39160.4	46644.2	0.839555		0.0641882	0.455686	FALSE
ENSOARP00000005603.1	pep chromosome:Oar_v3.1:X:77260856:77284094:1 gene:ENSOARG00000005208.1 transcript:ENSOART00000005691.1 gene_biotype:protein_coding transcript_biotype:protein_coding gene_symbol:FLNA description:filamin A [Source:HGNC Symbol;Acc:HGNC:3754]	62	83	116	45511	34838.1	34079.9	32321.5	28582	34250	30400.5	33623.8	33615.5	26009.4	35524.7	41424.4	37592	29459.8	31530.7	35743.7	29097.8	32337.8	35891.3	33908.2	33212.2	1.02096		0.743532	0.924206	FALSE
ENSOARP00000000124.1	pep chromosome:Oar_v3.1:15:33230597:33237578:-1 gene:ENSOARG00000000142.1 transcript:ENSOART00000000149.1 gene_biotype:protein_coding transcript_biotype:protein_coding gene_symbol:HSPA8 description:heat shock protein family A (Hsp70) member 8 [Source:HGNC Symbol;Acc:HGNC:5241]	69	69	99	73232.5	74105.3	74344.6	94779.7	67978	57067.3	88087.2	69514	88704.6	89804	72248.4	83403.2	78739.9	68677.9	67053.2	82924.2	72814.8	65043.9	90202.7	74093.9	77624.9	0.954512		0.474232	0.810818	FALSE
ENSOARP00000012635.1	pep chromosome:Oar_v3.1:12:52956347:52968507:1 gene:ENSOARG00000011789.1 transcript:ENSOART00000012821.1 gene_biotype:protein_coding transcript_biotype:protein_coding gene_symbol:PRDX6 description:peroxiredoxin 6 [Source:HGNC Symbol;Acc:HGNC:16753]	55	59	65	81396.7	74705	124030	91441.6	63873.5	60653.6	95840.1	75197.3	142460	70640.5	92434.9	86364.1	85469.6	77115.4	87974.4	125011	93663.5	73861.5	95753.9	81389.7	91704.9	0.887517		0.25959	0.679832	FALSE
ENSOARP00000021706.1	pep chromosome:Oar_v3.1:1:92852079:92888538:1 gene:ENSOARG00000020213.1 transcript:ENSOART00000022009.1 gene_biotype:protein_coding transcript_biotype:protein_coding gene_symbol:ATP1A1 description:Sodium/potassium-transporting ATPase subunit alpha-1 [Source:UniProtKB/Swiss-Prot;Acc:P04074]	68	69	84	43987.8	48579.9	60681.9	68717.6	39179.2	39134.1	42295.2	51287.8	38795.7	68508.9	40188.9	58459	56232.2	54989.7	55581.6	53268.6	50436.2	54333.1	43647.2	48303.5	51554.4	0.936944		0.459603	0.803457	FALSE
ENSOARP00000007206.1	pep chromosome:Oar_v3.1:23:62117011:62125799:-1 gene:ENSOARG00000006727.1 transcript:ENSOART00000007314.1 gene_biotype:protein_coding transcript_biotype:protein_coding	58	71	53	129220	90549.9	87621.9	72527.1	77215.2	91981.4	115271	71920.6	105156	126753	93554.2	87664.4	77742.8	74626.4	65145.3	103703	100652	71875.3	98399.9	90191	89767.3	1.00472		0.961007	0.988019	FALSE
ENSOARP00000022764.1	pep chromosome:Oar_v3.1:7:77577780:77619469:-1 gene:ENSOARG00000021179.1 transcript:ENSOART00000023078.1 gene_biotype:protein_coding transcript_biotype:protein_coding gene_symbol:ACTN1 description:actinin alpha 1 [Source:HGNC Symbol;Acc:HGNC:163]	49	44	79	36232.2	30570.4	35354.2	32401	26372	24023.5	35638.1	29531.6	34479.9	32406	31196.2	35317.6	32611.8	27689	25470.6	30381	31657.9	28540.4	41266.2	30968.6	31663.5	0.978054		0.734241	0.920905	FALSE
ENSOARP00000018114.1	pep chromosome:Oar_v3.1:11:41180429:41184184:-1 gene:ENSOARG00000016865.1 transcript:ENSOART00000018370.1 gene_biotype:protein_coding transcript_biotype:protein_coding gene_symbol:KRT36 description:keratin 36 [Source:HGNC Symbol;Acc:HGNC:6454]	65	76	65	105507	84681.9	83604.1	59586.1	70909.6	127644	97809.5	54230.1	68070.8	84625.8	115971	63124.4	92293.7	77610.2	59312.4	64616.6	57215.4	77424	70693.1	82455.8	73966	1.11478		0.35461	0.736472	FALSE
ENSOARP00000013575.1	pep chromosome:Oar_v3.1:2:62999570:63011634:-1 gene:ENSOARG00000012672.1 transcript:ENSOART00000013776.1 gene_biotype:protein_coding transcript_biotype:protein_coding gene_symbol:ANXA1 description:annexin A1 [Source:HGNC Symbol;Acc:HGNC:533]	65	73	62	111009	165641	120632	151123	132079	168025	107994	117591	128198	155684	180852	129159	159394	136038	117589	122738	117333	145181	137123	132407	137822	0.960716		0.58427	0.870846	FALSE
ENSOARP00000018359.1	pep chromosome:Oar_v3.1:11:41277222:41284786:-1 gene:ENSOARG00000017105.1 transcript:ENSOART00000018621.1 gene_biotype:protein_coding transcript_biotype:protein_coding gene_symbol:KRT14 description:keratin 14 [Source:HGNC Symbol;Acc:HGNC:6416]	34	44	98	61522.4	42822	62400	43873.4	48054.2	57353.9	39729.1	43577.6	47821.8	61390.2	69689.8	54361.6	69309.5	56889.8	56742.3	54811.3	44415.5	57703.9	53913.9	49214.6	56531.9	0.870563		0.0706896	0.466631	FALSE
ENSOARP00000001046.1	pep chromosome:Oar_v3.1:3:205464543:205535076:1 gene:ENSOARG00000000950.1 transcript:ENSOART00000001080.1 gene_biotype:protein_coding transcript_biotype:protein_coding gene_symbol:A2M description:alpha-2-macroglobulin [Source:HGNC Symbol;Acc:HGNC:7]	66	65	115	55543.7	65292.9	58718.3	43480.2	60079.7	39495.6	70289.5	37437.6	56884.1	59311.2	36023.6	51602.8	38544.1	42515.9	42904	43291.6	48292.6	38920	42175.5	52511.6	44948.9	1.16825		0.107176	0.522341	FALSE
ENSOARP00000001243.1	pep chromosome:Oar_v3.1:2:136225512:136275286:-1 gene:ENSOARG00000001187.1 transcript:ENSOART00000001282.1 gene_biotype:protein_coding transcript_biotype:protein_coding gene_symbol:ITGA6 description:integrin subunit alpha 6 [Source:HGNC Symbol;Acc:HGNC:6142]	48	63	84	51695.5	59043.6	63384.5	42562.2	39321	44365	58226.7	49759.4	55305.1	44655.2	60803	58556.3	53667	45842.7	44707.6	49118.9	52790.8	53585.3	51956	50397.8	51652.3	0.975714		0.702253	0.912101	FALSE
ENSOARP00000007284.1	pep chromosome:Oar_v3.1:23:26317548:26353280:1 gene:ENSOARG00000006798.1 transcript:ENSOART00000007393.1 gene_biotype:protein_coding transcript_biotype:protein_coding gene_symbol:DSC2 description:desmocollin 2 [Source:HGNC Symbol;Acc:HGNC:3036]	38	40	55	39851.8	37400	32733.9	24516.4	30266.9	34952	39681.7	25957	29224.8	26023	31985.2	26022.9	40972.4	26237.7	23708.8	24219.2	26384.7	25344.7	31978.7	32687.5	28019.1	1.16662		0.0700969	0.465836	FALSE
ENSOARP00000011702.1	pep chromosome:Oar_v3.1:18:54338798:54352776:1 gene:ENSOARG00000010912.1 transcript:ENSOART00000011870.1 gene_biotype:protein_coding transcript_biotype:protein_coding gene_symbol:PDIA3 description:protein disulfide-isomerase A3 precursor [Source:RefSeq peptide;Acc:NP_001156517]	56	55	88	63615.8	55024.9	80852.7	68278	60640.2	47813.8	59023.5	64556.8	77897.4	77296.8	78826.5	68433.4	70417.5	71475	63639.6	68442.8	73017.6	58492.1	73542.6	61826.2	70788.3	0.873395		0.0273723	0.359222	FALSE
ENSOARP00000007885.1	pep chromosome:Oar_v3.1:3:162124659:162196045:-1 gene:ENSOARG00000007332.1 transcript:ENSOART00000008002.1 gene_biotype:protein_coding transcript_biotype:protein_coding gene_symbol:LRP1 description:LDL receptor related protein 1 [Source:HGNC Symbol;Acc:HGNC:6692]	66	79	100	29903.9	33488.9	28498.6	37443.1	27475	28592.4	27667.9	29306.3	27859.5	32884.3	38873.6	31212.1	35929.8	27813.6	27685.3	34476	27634.5	33948.3	31495.4	30138.3	31595.9	0.953868		0.386528	0.756952	FALSE
ENSOARP00000004320.1	pep chromosome:Oar_v3.1:17:40060886:40102313:-1 gene:ENSOARG00000004036.1 transcript:ENSOART00000004396.1 gene_biotype:protein_coding transcript_biotype:protein_coding gene_symbol:ETFDH description:electron transfer flavoprotein dehydrogenase [Source:HGNC Symbol;Acc:HGNC:3483]	48	60	64	55667.4	47680.3	71554.6	39563.8	42125.5	37857.2	43712.3	50390.9	58259.1	55576.8	52165.9	64005.2	56428.7	54537.3	47638.3	52581	68246.5	50420.3	53393.8	47609.2	55474.4	0.858219		0.0490259	0.430437	FALSE
ENSOARP00000003727.1	pep chromosome:Oar_v3.1:3:69278630:69486024:-1 gene:ENSOARG00000003474.1 transcript:ENSOART00000003794.1 gene_biotype:protein_coding transcript_biotype:protein_coding gene_symbol:SPTBN1 description:spectrin beta, non-erythrocytic 1 [Source:HGNC Symbol;Acc:HGNC:11275]	53	81	120	33031.7	36734.3	32127.7	34114.5	29037.7	29357.6	32302.8	31435.3	34206.7	33257.4	26864.7	35150.2	31574.1	30183.3	28595.8	29152.7	29991.1	25494.3	31511.8	32184.4	30409.5	1.05837		0.19459	0.619506	FALSE
ENSOARP00000007615.1	pep chromosome:Oar_v3.1:13:52130353:52173973:-1 gene:ENSOARG00000007100.1 transcript:ENSOART00000007728.1 gene_biotype:protein_coding transcript_biotype:protein_coding gene_symbol:TGM3 description:transglutaminase 3 [Source:HGNC Symbol;Acc:HGNC:11779]	34	51	68	47145.5	42670.4	37577.8	47068	43350	46827	53908.2	35054.1	47297.7	41316.3	44173.1	34122.6	54401.4	33283.8	33918.4	34950	32569.2	34584.4	47328.7	43841.8	39212.8	1.11805		0.161439	0.58012	FALSE
ENSOARP00000009080.1	pep chromosome:Oar_v3.1:1:253633735:253672933:-1 gene:ENSOARG00000008456.1 transcript:ENSOART00000009212.1 gene_biotype:protein_coding transcript_biotype:protein_coding gene_symbol:TF description:transferrin [Source:HGNC Symbol;Acc:HGNC:11740]	54	52	84	57707.8	48995.6	56496.2	53303.1	46636.3	44519.7	50754.8	54201.3	53286.5	56005.5	57525.9	49753.6	59479.7	48458	42779.8	57410.9	47093.4	50069.9	50631	51388.5	51809	0.991883		0.85869	0.96622	FALSE
ENSOARP00000006927.1	pep chromosome:Oar_v3.1:23:25963537:25996637:-1 gene:ENSOARG00000006471.1 transcript:ENSOART00000007033.1 gene_biotype:protein_coding transcript_biotype:protein_coding gene_symbol:DSG3 description:desmoglein 3 [Source:HGNC Symbol;Acc:HGNC:3050]	39	41	56	48520.4	50485.6	42046.6	51023.8	41488.6	50074.9	46664.6	44505.6	42113.3	56232.5	45443.3	44427.5	42820.8	43584.7	38090.7	39864.7	34820.5	42866.4	41154	46713.6	42571.3	1.0973		0.0759675	0.475931	FALSE
ENSOARP00000018748.1	pep chromosome:Oar_v3.1:12:27015919:27036298:1 gene:ENSOARG00000017468.1 transcript:ENSOART00000019014.1 gene_biotype:protein_coding transcript_biotype:protein_coding gene_symbol:EPHX1 description:epoxide hydrolase 1 [Source:HGNC Symbol;Acc:HGNC:3401]	44	44	75	70206	62844.8	51156.6	53839.2	55878.9	56541.4	41495.2	54038.4	51595.1	62885.8	45268	59549.2	53028.7	51867.9	46309.7	52473.9	53466.8	51346.5	46955.6	55191.2	52012	1.06113		0.318763	0.709009	FALSE
ENSOARP00000010482.1	pep chromosome:Oar_v3.1:11:54848050:54874496:-1 gene:ENSOARG00000009764.1 transcript:ENSOART00000010637.1 gene_biotype:protein_coding transcript_biotype:protein_coding gene_symbol:ITGB4 description:integrin subunit beta 4 [Source:HGNC Symbol;Acc:HGNC:6158]	55	71	75	30799.4	33296.1	34574.3	34569.5	26099	25897.8	31513.3	30342.1	30413.6	39182.7	34499.1	34529.2	31092.8	30097.9	29381.1	31373.7	35406.9	33235.5	29610.3	30715	32495.9	0.945196		0.2461	0.671441	FALSE
ENSOARP00000020567.1	pep chromosome:Oar_v3.1:3:180247850:180254397:-1 gene:ENSOARG00000019145.1 transcript:ENSOART00000020850.1 gene_biotype:protein_coding transcript_biotype:protein_coding gene_symbol:TST description:thiosulfate sulfurtransferase [Source:HGNC Symbol;Acc:HGNC:12388]	33	41	35	85891.8	47536.4	59452.4	78054.3	52009.7	36863.3	74299	69050.1	60674.3	60114.4	50727.2	69545.1	35652.3	50564.9	41647.2	38483.2	79908.7	49563.6	55259.6	60785	52375.9	1.16055		0.239951	0.664719	FALSE
ENSOARP00000014695.1	pep chromosome:Oar_v3.1:5:43029041:43063502:-1 gene:ENSOARG00000013705.1 transcript:ENSOART00000014913.1 gene_biotype:protein_coding transcript_biotype:protein_coding gene_symbol:VDAC1 description:voltage-dependent anion-selective channel protein 1 [Source:RefSeq peptide;Acc:NP_001119824]	37	42	56	79639.6	87949.9	73840.7	75280.5	72096.8	68022	76541	61294.4	64949.6	69479.3	81713.7	64117.3	67285.9	74167.2	62548.6	54008.5	59348.2	72134.3	64096.3	73965.3	66331.3	1.11509		0.0481533	0.428637	FALSE
ENSOARP00000018244.1	pep chromosome:Oar_v3.1:11:41206815:41224898:-1 gene:ENSOARG00000016992.1 transcript:ENSOART00000018505.1 gene_biotype:protein_coding transcript_biotype:protein_coding gene_symbol:KRT15 description:keratin 15 [Source:HGNC Symbol;Acc:HGNC:6421]	16	49	63	41239.1	35409.3	33872	37629	29255.3	35808.4	28572.9	35599.5	36429.8	40587.5	30752.7	34506	34650.2	37478.3	38198.2	27923.3	28613.3	32624.1	31003.2	34448.6	33662.7	1.02335		0.688935	0.909375	FALSE
ENSOARP00000016600.1	pep chromosome:Oar_v3.1:2:198711632:198719647:-1 gene:ENSOARG00000015476.1 transcript:ENSOART00000016837.1 gene_biotype:protein_coding transcript_biotype:protein_coding gene_symbol:HSPD1 description:heat shock protein family D (Hsp60) member 1 [Source:HGNC Symbol;Acc:HGNC:5261]	43	44	58	30279	22851.8	33546.7	23441.8	23635.1	16171.2	22290.6	27161.1	34884.9	19776	36307.3	33887	23637.3	35443.7	23540.1	32935.2	39047.6	20126.2	18262.1	24406.7	27880.5	0.875403		0.288162	0.695312	FALSE
ENSOARP00000005881.1	pep chromosome:Oar_v3.1:2:2156199:2187147:-1 gene:ENSOARG00000005473.1 transcript:ENSOART00000005971.1 gene_biotype:protein_coding transcript_biotype:protein_coding gene_symbol:GSN description:gelsolin [Source:RefSeq peptide;Acc:NP_001232935]	30	40	52	38478.7	42633.1	47239.2	34507.4	37672.6	31270.1	43772.8	35896	44774.9	46638.5	38032.3	42912.8	34012.3	35283.2	33039.3	36530.3	33574	36341.8	45850.3	38621	38508.8	1.00291		0.96311	0.989208	FALSE
ENSOARP00000009205.1	pep chromosome:Oar_v3.1:25:29800361:29865160:1 gene:ENSOARG00000008576.1 transcript:ENSOART00000009339.1 gene_biotype:protein_coding transcript_biotype:protein_coding gene_symbol:VCL description:vinculin [Source:HGNC Symbol;Acc:HGNC:12665]	53	1	1	2202.95	2110.65	1943.41	2219.26	1426.26	1474.16	2067.96	1885.26	2186.11	2272.17	1891.44	2121.66	1857.68	2003.29	1675.98	1962.09	2274.81	1942	2094.53	1892.26	2017.76	0.937803		0.311116	0.704357	FALSE
ENSOARP00000010959.1	pep chromosome:Oar_v3.1:13:42495764:42512048:1 gene:ENSOARG00000010221.1 transcript:ENSOART00000011117.1 gene_biotype:protein_coding transcript_biotype:protein_coding	45	42	64	48154.4	54085.6	54584.3	46704.8	55973	42355.6	53353.7	54913.3	86410.9	60590.9	38563.8	47176.5	39546.5	50255.7	43014.5	50602.5	42244.5	32449.9	50656.3	51048.7	47628.9	1.0718		0.485365	0.817066	FALSE
ENSOARP00000015915.1	pep chromosome:Oar_v3.1:6:3796404:3840343:1 gene:ENSOARG00000014830.1 transcript:ENSOART00000016148.1 gene_biotype:protein_coding transcript_biotype:protein_coding gene_symbol:ANXA5 description:annexin A5 [Source:HGNC Symbol;Acc:HGNC:543]	45	43	45	60729.2	41680	54892.7	48339.7	54382.6	46582	43409.3	51370.4	57099.9	31436.2	67428.4	43257.6	72088.7	52090.8	56815.2	32774.5	35199.8	61203.6	43125.2	49818.4	48383.3	1.02966		0.794532	0.943641	FALSE
ENSOARP00000006873.1	pep chromosome:Oar_v3.1:8:1763844:1881188:-1 gene:ENSOARG00000006410.1 transcript:ENSOART00000006978.1 gene_biotype:protein_coding transcript_biotype:protein_coding gene_symbol:COL12A1 description:collagen type XII alpha 1 chain [Source:HGNC Symbol;Acc:HGNC:2188]	39	56	98	18653.7	21342.8	13267	19436.6	16194.1	19843	14125.3	16584.8	17066.8	16654	16652.7	18645.5	18178.5	19322.2	14687	14375.9	13639.2	16252.7	14874.6	17219.1	16300	1.05639		0.407471	0.772512	FALSE
ENSOARP00000006943.1	pep chromosome:Oar_v3.1:13:41710778:41735318:-1 gene:ENSOARG00000006484.1 transcript:ENSOART00000007050.1 gene_biotype:protein_coding transcript_biotype:protein_coding gene_symbol:APMAP description:adipocyte plasma membrane associated protein [Source:HGNC Symbol;Acc:HGNC:13238]	37	39	46	40717.4	43010	35387.2	34786.7	32393.7	32054.3	33710	34608	33870	42059.1	33707.2	39829.1	34431.4	32088.3	30414.3	31971.7	34357.1	35573.7	40628	35654.3	35176	1.0136		0.78631	0.939194	FALSE
ENSOARP00000006633.1	pep chromosome:Oar_v3.1:1:27463127:27485557:1 gene:ENSOARG00000006198.1 transcript:ENSOART00000006736.1 gene_biotype:protein_coding transcript_biotype:protein_coding gene_symbol:CPT2 description:carnitine palmitoyltransferase 2 [Source:HGNC Symbol;Acc:HGNC:2330]	50	55	66	32760.5	32526.6	34458.6	38647.5	28231.7	27793.6	36023.2	36537.8	32911.2	37465	35419.9	34730.6	29576	28129.9	28378.4	27311	36478.4	28565.2	31047.6	33170.5	31624.5	1.04888		0.392738	0.762313	FALSE
ENSOARP00000003258.1	pep chromosome:Oar_v3.1:X:40680225:40760099:1 gene:ENSOARG00000003052.1 transcript:ENSOART00000003319.1 gene_biotype:protein_coding transcript_biotype:protein_coding gene_symbol:MAOA description:monoamine oxidase A [Source:HGNC Symbol;Acc:HGNC:6833]	26	41	38	24420.7	26710.9	25974.5	24215.1	27444.2	21153.9	17177.3	26222.4	27405.1	33973.8	21423.4	31448.4	25382.8	25836.4	28309.7	23203.7	25577.6	27756.2	18274.2	23923.1	25891.8	0.923966		0.319958	0.709472	FALSE
ENSOARP00000020282.1	pep chromosome:Oar_v3.1:4:111555467:111572217:-1 gene:ENSOARG00000018882.1 transcript:ENSOART00000020562.1 gene_biotype:protein_coding transcript_biotype:protein_coding gene_symbol:PDIA4 description:protein disulfide isomerase family A member 4 [Source:HGNC Symbol;Acc:HGNC:30167]	49	44	75	47645.6	35974.9	49579.2	30583.1	45641.3	31604.6	41898.6	48097	56454.7	32887.3	50648.8	41347.7	40457.3	45640.2	36894.8	26428	29320.8	35615.6	44438.5	40717.3	39081.6	1.04185		0.687653	0.909375	FALSE
ENSOARP00000018205.1	pep chromosome:Oar_v3.1:11:41198168:41202367:-1 gene:ENSOARG00000016951.1 transcript:ENSOART00000018463.1 gene_biotype:protein_coding transcript_biotype:protein_coding gene_symbol:KRT13 description:keratin 13 [Source:HGNC Symbol;Acc:HGNC:6415]	39	15	26	22561.5	18091.4	22684.5	11371.1	13683.4	23780.5	15130	14742.8	18907.3	15289.3	17662.1	17284.3	21096.5	23716	17227.3	14276.2	14778.4	15371.5	12243	17194.9	16805.7	1.02316		0.830171	0.957261	FALSE
ENSOARP00000019931.1	pep chromosome:Oar_v3.1:15:63173125:63209306:1 gene:ENSOARG00000018566.1 transcript:ENSOART00000020206.1 gene_biotype:protein_coding transcript_biotype:protein_coding gene_symbol:CAT description:catalase [Source:HGNC Symbol;Acc:HGNC:1516]	32	35	51	29652.1	22458.5	23269	32324.5	22357.4	19729	32378.2	26114.4	29789.2	28260.3	25201.3	24096.7	19761.9	25097.2	21753.2	19909.8	26411.1	17979.4	23084.8	25640.5	23494.1	1.09136		0.284744	0.692457	FALSE
ENSOARP00000009401.1	pep chromosome:Oar_v3.1:25:30845597:30859494:1 gene:ENSOARG00000008758.1 transcript:ENSOART00000009538.1 gene_biotype:protein_coding transcript_biotype:protein_coding gene_symbol:VDAC2 description:voltage dependent anion channel 2 [Source:HGNC Symbol;Acc:HGNC:12672]	31	29	34	56465	63072.7	49784.6	60169	55468	49123.6	57693.1	46311.7	46222.8	50852.8	64438.8	45698.5	51697.2	55205.9	47195.5	41759	40708.1	50120.2	44817.4	54485.3	48584.4	1.12146		0.058821	0.452482	FALSE
ENSOARP00000014235.1	pep chromosome:Oar_v3.1:8:51074264:51143134:-1 gene:ENSOARG00000013284.1 transcript:ENSOART00000014442.1 gene_biotype:protein_coding transcript_biotype:protein_coding gene_symbol:NT5E description:5'-nucleotidase ecto [Source:HGNC Symbol;Acc:HGNC:8021]	34	34	50	29288.8	35691.5	32303	27172.7	26099.8	23358.3	31103.1	23860.6	22187.4	27297.3	22215.4	31128.2	22898.4	25506.5	21034.7	22648.4	25581.9	26663.6	24326.8	28331.9	24528.6	1.15506		0.0292561	0.367003	FALSE
ENSOARP00000017455.1	pep chromosome:Oar_v3.1:2:201944630:202012588:1 gene:ENSOARG00000016231.1 transcript:ENSOART00000017702.1 gene_biotype:protein_coding transcript_biotype:protein_coding	43	45	90	29584.6	42405.1	25189.3	38930.4	30868.7	37415.4	55230	26204.5	46142.5	26190.4	24473.4	44211.4	38522.4	19050	23783.7	25987.3	20115	23163.2	53832.9	34605	29527.5	1.17196		0.308702	0.704357	FALSE
ENSOARP00000010893.1	pep chromosome:Oar_v3.1:24:14521443:14578119:1 gene:ENSOARG00000010149.1 transcript:ENSOART00000011051.1 gene_biotype:protein_coding transcript_biotype:protein_coding	43	47	69	24487.8	25692.4	23740.9	25548.7	20649.2	22419.8	19362.1	23094.6	21604.4	24978.4	26531.5	24173.4	26552.1	23553	22435.3	23063.6	20637.5	23134.6	24960.6	23025.1	23715.7	0.970884		0.483115	0.816258	FALSE
ENSOARP00000003507.1	pep chromosome:Oar_v3.1:X:40781769:40812225:-1 gene:ENSOARG00000003288.1 transcript:ENSOART00000003571.1 gene_biotype:protein_coding transcript_biotype:protein_coding gene_symbol:MAOB description:monoamine oxidase B [Source:HGNC Symbol;Acc:HGNC:6834]	43	36	39	49079.5	68148	41486.7	45699.8	47671.2	39798.8	43331.3	47260.8	33517	55686.2	38289.8	45260.5	43111.2	42683.4	41720.9	37363.8	46835.1	42857.9	30756.5	47200.9	41149.5	1.14706		0.0887248	0.494495	FALSE
ENSOARP00000017117.1	pep chromosome:Oar_v3.1:2:116166778:116259893:-1 gene:ENSOARG00000015936.1 transcript:ENSOART00000017358.1 gene_biotype:protein_coding transcript_biotype:protein_coding gene_symbol:UGGT1 description:UDP-glucose glycoprotein glucosyltransferase 1 [Source:HGNC Symbol;Acc:HGNC:15663]	35	51	88	25306.8	23884.3	26260.4	26119.2	21488.4	19952.3	22267.8	25670.9	24890.4	30614.7	27178.2	28249	26048.2	23906.6	23042	25521.1	24504	24757.8	27441.3	23761.1	25932.3	0.916272		0.0551061	0.44248	FALSE
ENSOARP00000005894.1	pep chromosome:Oar_v3.1:1:104711158:104729637:1 gene:ENSOARG00000005489.1 transcript:ENSOART00000005984.1 gene_biotype:protein_coding transcript_biotype:protein_coding gene_symbol:LMNA description:lamin A/C [Source:HGNC Symbol;Acc:HGNC:6636]	46	59	65	44975.3	43674.5	41492.5	39983.4	37530.2	44254.7	45811.9	38629.4	53519.2	39505.3	45792.7	42829.5	42251.4	38745.3	36986.3	37696.6	40219.5	32943.7	41207.4	41943.1	40766.1	1.02887		0.574724	0.86814	FALSE
ENSOARP00000003809.1	pep chromosome:Oar_v3.1:11:35579799:35615996:-1 gene:ENSOARG00000003559.1 transcript:ENSOART00000003876.1 gene_biotype:protein_coding transcript_biotype:protein_coding gene_symbol:ABCC3 description:ATP binding cassette subfamily C member 3 [Source:HGNC Symbol;Acc:HGNC:54]	42	52	61	24818.4	27513.9	28234.4	31440.9	25542.4	21782.5	28598.5	26107.4	25146.7	28228.5	22185	37358.4	31736.5	26297.8	28833.6	22121.3	26412	28214	22754.3	26615.5	26888	0.989867		0.878312	0.968527	FALSE
ENSOARP00000014805.1	pep chromosome:Oar_v3.1:14:55454935:55527143:1 gene:ENSOARG00000013801.1 transcript:ENSOART00000015025.1 gene_biotype:protein_coding transcript_biotype:protein_coding gene_symbol:MYH14 description:myosin heavy chain 14 [Source:HGNC Symbol;Acc:HGNC:23212]	28	57	44	11403	14197.9	13417.5	13652.9	13320.1	12291.5	11307.4	10980.8	13900.1	14270.4	14368.8	11461.1	15070.5	11159.9	11273.2	13065.6	12866.8	12798.3	12679.6	12517.9	12930.6	0.968084		0.499276	0.826655	FALSE
ENSOARP00000011440.1	pep chromosome:Oar_v3.1:11:26561092:26570595:1 gene:ENSOARG00000010662.1 transcript:ENSOART00000011600.1 gene_biotype:protein_coding transcript_biotype:protein_coding gene_symbol:ACADVL description:acyl-CoA dehydrogenase very long chain [Source:HGNC Symbol;Acc:HGNC:92]	45	49	58	29541	32270.5	29384.7	36442.7	24843.9	26548.6	36426.5	29322.2	34179.8	31558.2	28276.4	36798.6	23919.4	26984.6	25942.1	23221.1	33874.7	24343.7	30864.7	30346.2	28753.6	1.05539		0.451293	0.799627	FALSE
ENSOARP00000007050.1	pep chromosome:Oar_v3.1:23:62068918:62077944:-1 gene:ENSOARG00000006585.1 transcript:ENSOART00000007157.1 gene_biotype:protein_coding transcript_biotype:protein_coding	11	18	26	17784.7	6075.54	6765.69	7355.28	9677.95	9411.93	9728.93	5295.32	8880.04	12409.2	10837.5	6096.77	7414.23	4638.91	4240.25	8457.52	15471.7	5517.41	11180	8418.7	7998.38	1.05255		0.787835	0.939803	FALSE
ENSOARP00000009461.1	pep chromosome:Oar_v3.1:20:26660385:26662316:-1 gene:ENSOARG00000008817.1 transcript:ENSOART00000009598.1 gene_biotype:protein_coding transcript_biotype:protein_coding gene_symbol:HSPA1A description:heat shock 70 kDa protein 1A/1B [Source:RefSeq peptide;Acc:NP_001254803]	37	40	65	33578.9	34203.9	30610.2	35737.2	28707.6	26536	35452	30916.2	42923.5	33173.9	26991.9	36311.4	29837.5	28701.5	27643.5	35925.3	33437.2	25005.2	31044.9	31812.5	31547.9	1.00839		0.898033	0.973734	FALSE
ENSOARP00000007138.1	pep chromosome:Oar_v3.1:23:62100351:62105829:-1 gene:ENSOARG00000006669.1 transcript:ENSOART00000007245.1 gene_biotype:protein_coding transcript_biotype:protein_coding	8	12	102	33461.8	16228.3	29613.5	13256.3	11743.6	28352.6	26666.3	15096.8	28940.8	23659.9	29539.2	12960.4	18028.9	15686.3	10073.7	27400.5	26477.4	17669.3	26523.6	20276.7	20394.8	0.99421		0.974438	0.992701	FALSE
ENSOARP00000004171.1	pep chromosome:Oar_v3.1:18:65639631:65644368:-1 gene:ENSOARG00000003903.1 transcript:ENSOART00000004244.1 gene_biotype:protein_coding transcript_biotype:protein_coding gene_symbol:HSP90AA1 description:heat shock protein 90 alpha family class A member 1 [Source:HGNC Symbol;Acc:HGNC:5253]	30	66	91	32319.4	32751.5	37230.4	38871	33387.6	27873.7	30872.1	38561.4	43833.1	37030.5	35369.3	47595.2	44085.6	35922.4	38104.4	36529.5	34451.9	31974.7	41409.4	33784.3	38491	0.877719		0.0313853	0.368791	FALSE
ENSOARP00000017958.1	pep chromosome:Oar_v3.1:19:47692549:47715586:1 gene:ENSOARG00000016713.1 transcript:ENSOART00000018209.1 gene_biotype:protein_coding transcript_biotype:protein_coding gene_symbol:TKT description:transketolase [Source:HGNC Symbol;Acc:HGNC:11834]	36	34	63	34939.2	39381.6	36543.8	27522.4	32809.1	30939.2	40644.9	27626	41390	28607.2	27412	31375.5	29550.3	26397.4	26771.4	27800.5	27689.8	25685.1	30359.5	33476.6	29119.6	1.14962		0.0452244	0.417473	FALSE
ENSOARP00000011910.1	pep chromosome:Oar_v3.1:5:17593660:17606951:1 gene:ENSOARG00000011109.1 transcript:ENSOART00000012084.1 gene_biotype:protein_coding transcript_biotype:protein_coding gene_symbol:EEF2 description:eukaryotic translation elongation factor 2 [Source:HGNC Symbol;Acc:HGNC:3214]	40	52	69	36291.8	36091.2	40395.8	42063.3	36377.9	29568.7	34435.4	31979.2	41161.6	37343.8	38716.5	39311.8	41264.5	34843.5	37793.3	40731.4	35171.2	33426.8	38314.2	35696.4	37922.1	0.941308		0.171955	0.594523	FALSE
ENSOARP00000009651.1	pep chromosome:Oar_v3.1:24:14095322:14204211:-1 gene:ENSOARG00000008975.1 transcript:ENSOART00000009791.1 gene_biotype:protein_coding transcript_biotype:protein_coding gene_symbol:MYH11 description:myosin heavy chain 11 [Source:HGNC Symbol;Acc:HGNC:7569]	26	50	67	20615.2	12317.2	11910	11651.7	15413.8	12973.1	10180.3	14087.6	12814.5	10354.9	27862.5	12874	17566.7	12250.9	11391.1	10966.4	10633.1	14026.4	26044.8	13352.7	14263.2	0.936163		0.642384	0.891497	FALSE
ENSOARP00000013997.1	pep chromosome:Oar_v3.1:18:21207814:21341880:-1 gene:ENSOARG00000013053.1 transcript:ENSOART00000014204.1 gene_biotype:protein_coding transcript_biotype:protein_coding gene_symbol:IQGAP1 description:IQ motif containing GTPase activating protein 1 [Source:HGNC Symbol;Acc:HGNC:6110]	22	40	64	19990.3	19407	19938.6	18294.4	15997.5	18158.5	19526.3	17686.6	20000.7	17858.2	18984.8	20589	21501.7	16458.1	16866.5	18598.8	16864.4	17590.2	18818.7	18579	18493.1	1.00465		0.905307	0.973734	FALSE
ENSOARP00000016195.1	pep chromosome:Oar_v3.1:24:19686502:19711770:1 gene:ENSOARG00000015094.1 transcript:ENSOART00000016429.1 gene_biotype:protein_coding transcript_biotype:protein_coding gene_symbol:UQCRC2 description:ubiquinol-cytochrome c reductase core protein 2 [Source:HGNC Symbol;Acc:HGNC:12586]	27	39	50	29498.3	38172	33781.2	43490.9	29259.2	27773.1	23736.9	33465.1	28846.7	42474.3	29677.8	36836.2	33669.7	35115	31993.1	33558.4	36862.5	37091.6	27593.3	31883.4	33723	0.945451		0.451647	0.799627	FALSE
ENSOARP00000022705.1	pep chromosome:Oar_v3.1:7:69263476:69286338:-1 gene:ENSOARG00000021125.1 transcript:ENSOART00000023018.1 gene_biotype:protein_coding transcript_biotype:protein_coding gene_symbol:DHRS7 description:dehydrogenase/reductase 7 [Source:HGNC Symbol;Acc:HGNC:21524]	37	36	43	28377.4	42531.9	56117.5	26604.1	49410.2	29216.7	27805.7	42128.5	46866.7	47483.2	25185.4	61555.6	46683.5	44639.6	33347.6	31099.2	44842.3	36866.6	42050.1	36348.5	40777.3	0.89139		0.367118	0.743303	FALSE
ENSOARP00000004868.1	pep chromosome:Oar_v3.1:23:50596330:50639204:1 gene:ENSOARG00000004545.1 transcript:ENSOART00000004951.1 gene_biotype:protein_coding transcript_biotype:protein_coding gene_symbol:ME2 description:malic enzyme 2 [Source:HGNC Symbol;Acc:HGNC:6984]	42	41	58	29771.4	23918.1	22747.9	48611.6	24646.5	25669	31604.7	26932.6	28687.5	29977.8	31489.3	32995.2	19090.1	23886.3	28676.5	24229.6	28693.9	24856	28094.5	28407	27049.7	1.05018		0.598505	0.878659	FALSE
ENSOARP00000017917.1	pep chromosome:Oar_v3.1:5:47473181:47642282:1 gene:ENSOARG00000016676.1 transcript:ENSOART00000018168.1 gene_biotype:protein_coding transcript_biotype:protein_coding gene_symbol:CTNNA1 description:catenin alpha 1 [Source:HGNC Symbol;Acc:HGNC:2509]	28	38	59	18416.8	17225	18666.5	18549.3	16827.1	14753	18898.4	17546.4	19681.5	18978.9	18361.6	17287.8	19566.8	16589.3	14903.1	16389.9	18052.7	15100	17675.3	17560.4	17436.6	1.0071		0.867731	0.968527	FALSE
ENSOARP00000021500.1	pep chromosome:Oar_v3.1:1:13658273:13893777:1 gene:ENSOARG00000020023.1 transcript:ENSOART00000021802.1 gene_biotype:protein_coding transcript_biotype:protein_coding gene_symbol:MACF1 description:microtubule-actin crosslinking factor 1 [Source:HGNC Symbol;Acc:HGNC:13664]	40	82	89	18009.4	20707.7	20120.1	18491.5	18655.7	17420	17209.5	17720.7	20861.1	16618.6	18233.9	20558.3	21038.4	17047.5	16666.3	18507.5	17348.1	15946.2	18118.5	18505.2	18188.2	1.01743		0.671388	0.90261	FALSE
ENSOARP00000004428.1	pep chromosome:Oar_v3.1:24:26218820:26227471:-1 gene:ENSOARG00000004143.1 transcript:ENSOART00000004506.1 gene_biotype:protein_coding transcript_biotype:protein_coding	33	35	43	24300.4	23694.1	23243.2	25149.7	20865.2	19550	22560.4	20636.8	26807.6	24396.3	23525.9	24408.9	26045.1	21134.9	21939.2	24656	23678.4	22741.9	23809.4	22423.6	23870.5	0.939385		0.10123	0.513161	FALSE
ENSOARP00000015950.1	pep chromosome:Oar_v3.1:4:76827114:76881294:-1 gene:ENSOARG00000014862.1 transcript:ENSOART00000016184.1 gene_biotype:protein_coding transcript_biotype:protein_coding gene_symbol:OGDH description:oxoglutarate dehydrogenase [Source:HGNC Symbol;Acc:HGNC:8124]	42	58	87	26738.2	21133.3	26449.3	26721.8	21637.4	21888.1	23193.2	23966.6	27740.1	27063.1	30108.8	36050.6	21105.1	26982.8	25480.3	26372.7	28899.8	21728.4	22962.1	23862.7	26484.2	0.901017		0.111576	0.527084	FALSE
ENSOARP00000005198.1	pep chromosome:Oar_v3.1:6:101807941:101824456:-1 gene:ENSOARG00000004851.1 transcript:ENSOART00000005285.1 gene_biotype:protein_coding transcript_biotype:protein_coding gene_symbol:HSD17B13 description:hydroxysteroid 17-beta dehydrogenase 13 [Source:HGNC Symbol;Acc:HGNC:18685]	29	29	33	28419.5	28064.2	31841.2	30973.8	26763.9	20637.6	17175.6	26750.1	27317.2	44042.7	21171.6	28292.2	23779.9	28793.2	22349.9	29212.5	35010.9	30285.1	26924.3	25853.8	28264.5	0.914711		0.368399	0.744923	FALSE
ENSOARP00000012143.1	pep chromosome:Oar_v3.1:13:30747528:30755046:1 gene:ENSOARG00000011328.1 transcript:ENSOART00000012319.1 gene_biotype:protein_coding transcript_biotype:protein_coding gene_symbol:VIM description:vimentin [Source:HGNC Symbol;Acc:HGNC:12692]	36	34	37	22072.5	20998.9	17921.3	23429.2	18037.6	20522.7	15553.9	19909.2	23220.7	19270.6	19943.1	20735	24306.1	20024	20181.5	20835.1	18021.4	20977	17835.9	19658.9	20405	0.963436		0.478441	0.814007	FALSE
ENSOARP00000008043.1	pep chromosome:Oar_v3.1:8:10276893:10461247:-1 gene:ENSOARG00000007496.1 transcript:ENSOART00000008163.1 gene_biotype:protein_coding transcript_biotype:protein_coding gene_symbol:ME1 description:NADP-dependent malic enzyme [Source:RefSeq peptide;Acc:NP_001128692]	30	40	63	28067.3	33165.7	29339.9	31312.4	26080.9	25394.5	24765.9	28474.9	34565.9	23926.3	21025.4	33063.3	22489.7	25333.1	22873.2	26285.5	26038.6	25257	26453.2	28195.6	25837.8	1.09125		0.177048	0.604687	FALSE
ENSOARP00000021938.1	pep chromosome:Oar_v3.1:1:96252746:96271517:-1 gene:ENSOARG00000020427.1 transcript:ENSOART00000022243.1 gene_biotype:protein_coding transcript_biotype:protein_coding gene_symbol:HMGCS2 description:3-hydroxy-3-methylglutaryl-CoA synthase 2 [Source:HGNC Symbol;Acc:HGNC:5008]	35	52	53	27297.5	32418.3	55511.1	38871.6	38859.8	24175.7	24044.4	44909.9	38989.8	46659.7	30923.2	68895.7	27480.3	37064.8	45072.5	42676.4	43425.8	35599.6	31219.2	34347.5	39512.4	0.869284		0.285587	0.692457	FALSE
ENSOARP00000007650.1	pep chromosome:Oar_v3.1:4:48950573:48976889:1 gene:ENSOARG00000007136.1 transcript:ENSOART00000007763.1 gene_biotype:protein_coding transcript_biotype:protein_coding gene_symbol:DLD description:dihydrolipoamide dehydrogenase [Source:HGNC Symbol;Acc:HGNC:2898]	34	34	41	31490	26008.6	28051.6	25964.3	22507.4	20173.6	32607.8	25167.1	26874.7	18294.4	28557.1	26088.3	18428.6	22719.3	21281.8	22531.5	24009.6	16620.6	22139.8	26203.6	22213.1	1.17964		0.0473119	0.425302	FALSE
ENSOARP00000016145.1	pep chromosome:Oar_v3.1:9:13690819:13692852:-1 gene:ENSOARG00000015048.1 transcript:ENSOART00000016379.1 gene_biotype:protein_coding transcript_biotype:protein_coding gene_symbol:CYC1 description:cytochrome c1 [Source:HGNC Symbol;Acc:HGNC:2579]	18	22	31	40850.3	46441.7	41323.4	61404.8	38287.4	33712.4	37041.5	44486.4	33984.5	57040.1	34776.3	43327	40619.4	43262.6	37089.1	36813	44550.1	46547.2	37979.1	42294.4	41010.8	1.0313		0.691462	0.909375	FALSE
ENSOARP00000005909.1	pep chromosome:Oar_v3.1:25:25444638:25560202:1 gene:ENSOARG00000005491.1 transcript:ENSOART00000005999.1 gene_biotype:protein_coding transcript_biotype:protein_coding gene_symbol:HK1 description:hexokinase 1 [Source:HGNC Symbol;Acc:HGNC:4922]	34	38	56	24964.7	32120.6	24172.4	26615.2	23325.6	28927.1	23535.3	24896	29574.1	22172.9	19208.8	26244.5	27005.6	22265	21275.7	22077.4	22189.4	22426	21162.2	25923.5	23065.7	1.1239		0.051502	0.431167	FALSE
ENSOARP00000016542.1	pep chromosome:Oar_v3.1:X:108316770:108344828:-1 gene:ENSOARG00000015422.1 transcript:ENSOART00000016778.1 gene_biotype:protein_coding transcript_biotype:protein_coding gene_symbol:AIFM1 description:apoptosis inducing factor mitochondria associated 1 [Source:HGNC Symbol;Acc:HGNC:8768]	29	27	38	30376.8	34882.5	30118.3	34533.9	32629.8	25031.5	35944	29492.1	31342.6	32159.7	25714	38171.2	24933	25018	26550	22962	32194.3	26976	25435.2	31438.2	28005.3	1.12258		0.0926521	0.505571	FALSE
ENSOARP00000022608.1	pep chromosome:Oar_v3.1:7:61798658:61834331:-1 gene:ENSOARG00000021037.1 transcript:ENSOART00000022919.1 gene_biotype:protein_coding transcript_biotype:protein_coding	31	38	72	26020.4	30879.6	33503	32755.6	31642.4	22432.1	23950.3	27026.4	29279	31867.6	27687.2	35786.9	29477.2	30110.1	26962.4	24335.3	33969.9	25896	30932.6	28245.5	29486.4	0.957914		0.490425	0.818844	FALSE
ENSOARP00000012067.1	pep chromosome:Oar_v3.1:18:19584176:19598601:-1 gene:ENSOARG00000011260.1 transcript:ENSOART00000012243.1 gene_biotype:protein_coding transcript_biotype:protein_coding gene_symbol:MFGE8 description:milk fat globule-EGF factor 8 protein [Source:HGNC Symbol;Acc:HGNC:7036]	34	31	53	36855.6	54457.8	44042.2	46515.6	39180.6	37103.8	55375.2	30175.8	36044	63277.6	32645.5	41232.3	38388.2	41193	36527.4	40955.4	35658.4	32850.8	44439.3	42163.5	39624.2	1.06408		0.500104	0.826713	FALSE
ENSOARP00000010410.1	pep chromosome:Oar_v3.1:6:84677146:84709178:-1 gene:ENSOARG00000009708.1 transcript:ENSOART00000010565.1 gene_biotype:protein_coding transcript_biotype:protein_coding	35	36	49	32880.4	37766.3	36613	34487.1	31907.1	28919.6	25846.7	34894.8	35477.3	40740.2	33792.9	41557.8	46396	41331.6	33818	33400.3	37101.5	33723	38769.4	32692.4	37614.6	0.869143		0.0198121	0.341184	FALSE
ENSOARP00000022429.1	pep chromosome:Oar_v3.1:2:233730933:233753041:1 gene:ENSOARG00000020868.1 transcript:ENSOART00000022735.1 gene_biotype:protein_coding transcript_biotype:protein_coding gene_symbol:AK2 description:adenylate kinase 2 [Source:HGNC Symbol;Acc:HGNC:362]	33	43	32	30485.2	22694.2	35900.8	23955.7	21284.5	18322.2	21635.3	35090.8	24932	26054.8	27509	41954.9	20340.4	24784.7	27836.4	24930.2	35591.4	24244.9	20107.8	25453	26513.4	0.960006		0.708205	0.914516	FALSE
ENSOARP00000011426.1	pep chromosome:Oar_v3.1:17:61935603:61959962:-1 gene:ENSOARG00000010650.1 transcript:ENSOART00000011586.1 gene_biotype:protein_coding transcript_biotype:protein_coding	28	30	45	35060.5	28822.7	30456	27774.8	29862.9	22311.7	30406.7	30857.4	33225.4	27991.2	28204.2	35325.5	22386.6	25588.6	22700.2	24209.6	36834.5	26400.7	20075.8	29240.4	27059.3	1.0806		0.343672	0.729778	FALSE
ENSOARP00000016189.1	pep chromosome:Oar_v3.1:5:44831112:44859061:1 gene:ENSOARG00000015081.1 transcript:ENSOART00000016423.1 gene_biotype:protein_coding transcript_biotype:protein_coding gene_symbol:TGFBI description:transforming growth factor beta induced [Source:HGNC Symbol;Acc:HGNC:11771]	30	28	45	19863.6	18777.9	16960.5	15817	15801.3	15646.7	17479.3	18160.4	21736.4	17192.5	18649.8	20896.9	29781.5	16908.3	20306.2	20575.7	15597.4	20346.3	18855.5	17253.6	19799.9	0.871396		0.0526375	0.432511	FALSE
ENSOARP00000019929.1	pep chromosome:Oar_v3.1:2:207166821:207195222:-1 gene:ENSOARG00000018563.1 transcript:ENSOART00000020204.1 gene_biotype:protein_coding transcript_biotype:protein_coding gene_symbol:NDUFS1 description:NADH:ubiquinone oxidoreductase core subunit S1 [Source:HGNC Symbol;Acc:HGNC:7707]	25	48	49	16680.4	19307.7	16108.2	25981.3	15702.2	15484.6	13144.5	16772.3	18431.7	26912.2	16779	20434.6	18768.8	20192.9	20850	21869.1	20507.5	19537.7	15344	17074.8	19773.6	0.863514		0.0803904	0.480598	FALSE
ENSOARP00000009198.1	pep chromosome:Oar_v3.1:16:31124651:31216832:-1 gene:ENSOARG00000008573.1 transcript:ENSOART00000009332.1 gene_biotype:protein_coding transcript_biotype:protein_coding gene_symbol:NNT description:nicotinamide nucleotide transhydrogenase [Source:HGNC Symbol;Acc:HGNC:7863]	32	48	56	20037.9	20291.4	25422	22580.1	17156.9	14428.2	15594.2	24369	24755.7	27026.2	18150.2	30311	22535.6	21787.9	20022.4	26151.9	30670.3	18776.8	22153.6	19619.8	23500.4	0.834869		0.0585471	0.452482	FALSE
ENSOARP00000008520.1	pep chromosome:Oar_v3.1:1:250958731:251069283:-1 gene:ENSOARG00000007925.1 transcript:ENSOART00000008644.1 gene_biotype:protein_coding transcript_biotype:protein_coding gene_symbol:PCCB description:propionyl-CoA carboxylase beta subunit [Source:HGNC Symbol;Acc:HGNC:8654]	29	35	39	17027.8	16251.1	21907.3	21035.2	14953.3	13307.6	13993.7	20611.9	21533	22400.4	14207.6	22811	14917.5	18400.5	18036.5	18819	24977.1	17276	11716.4	17102.4	18224	0.938457		0.532978	0.849157	FALSE
ENSOARP00000011212.1	pep chromosome:Oar_v3.1:26:25493375:25522452:-1 gene:ENSOARG00000010451.1 transcript:ENSOART00000011372.1 gene_biotype:protein_coding transcript_biotype:protein_coding	24	19	39	17482.5	18330.1	16270.1	19220.3	17186.2	13816.7	19364.3	15636.6	15496.7	17000.8	16366.2	15137.9	15435	14222.4	13061.7	13922.5	14490.6	12765.6	16273.8	17068.9	14867.2	1.14809		0.00955187	0.333942	FALSE
ENSOARP00000008911.1	pep chromosome:Oar_v3.1:3:162719098:162726698:1 gene:ENSOARG00000008306.1 transcript:ENSOART00000009041.1 gene_biotype:protein_coding transcript_biotype:protein_coding gene_symbol:ATP5F1B description:ATP synthase F1 subunit beta [Source:HGNC Symbol;Acc:HGNC:830]	22	37	31	10127	15617	12644.6	12397.3	22474.2	11972.5	10527.9	12988.7	20767.8	11286.8	10274.3	26230.7	10555.9	8704.5	22113.5	8878.15	8303.4	15448.4	8491.02	13182.9	12573	1.04851		0.783535	0.938335	FALSE
ENSOARP00000018551.1	pep chromosome:Oar_v3.1:19:51229813:51258211:1 gene:ENSOARG00000017257.1 transcript:ENSOART00000018813.1 gene_biotype:protein_coding transcript_biotype:protein_coding gene_symbol:COL7A1 description:collagen type VII alpha 1 chain [Source:HGNC Symbol;Acc:HGNC:2214]	35	29	41	15955.3	16151.6	12716.9	15987.2	12337	36517	12585	10250	12922.1	15893.4	20535.7	13315.2	18579.8	11367.4	10578	10920.4	10721.6	16996.1	9785.6	15326.6	13371.4	1.14622		0.364904	0.741803	FALSE
ENSOARP00000019413.1	pep chromosome:Oar_v3.1:11:33468156:33479627:-1 gene:ENSOARG00000018083.1 transcript:ENSOART00000019683.1 gene_biotype:protein_coding transcript_biotype:protein_coding	32	32	44	31486.2	35262.3	26144.2	21771.7	27600.1	23717.6	26221.2	25105.6	26700.4	28159.4	23971.8	31910.7	30897.9	29385	21166.8	24417	28285.2	25773.4	24633.6	26877.4	26665.4	1.00795		0.901871	0.973734	FALSE
ENSOARP00000017210.1	pep chromosome:Oar_v3.1:9:13887497:13895813:1 gene:ENSOARG00000016023.1 transcript:ENSOART00000017451.1 gene_biotype:protein_coding transcript_biotype:protein_coding	25	26	28	17044.6	20685.8	13168	9441.92	14657.1	16497.4	16129	11746	14691.4	11771.8	13453	15293.9	12438.2	11807.9	10271.6	11461.6	11940.2	11051.1	12427.6	14549.6	12338.4	1.17921		0.0669792	0.462104	FALSE
ENSOARP00000003393.1	pep chromosome:Oar_v3.1:5:1301545:1334674:-1 gene:ENSOARG00000003185.1 transcript:ENSOART00000003457.1 gene_biotype:protein_coding transcript_biotype:protein_coding gene_symbol:CANX description:calnexin [Source:HGNC Symbol;Acc:HGNC:1473]	33	43	82	35117.7	15187.4	34302.5	18547.8	29114.1	19336.9	27098.2	26430.5	36800.9	30298.3	41368.3	23597.9	45819.5	39308.8	20391.4	25685.7	36171	26513	30991.7	24661.5	31520.8	0.78239		0.0734856	0.471133	FALSE
ENSOARP00000011252.1	pep chromosome:Oar_v3.1:18:54286410:54291360:1 gene:ENSOARG00000010485.1 transcript:ENSOART00000011412.1 gene_biotype:protein_coding transcript_biotype:protein_coding	21	37	44	28349.1	35154.4	29273.5	74486.9	30030.5	36493.7	34723.4	28297.1	34072.9	41538.6	40442.6	32948.8	24631.5	32311.5	34742.3	34871.8	44963.3	39801.2	24664.5	35168.4	34417.3	1.02182		0.857261	0.965754	FALSE
ENSOARP00000016820.1	pep chromosome:Oar_v3.1:3:19796562:19814727:-1 gene:ENSOARG00000015676.1 transcript:ENSOART00000017058.1 gene_biotype:protein_coding transcript_biotype:protein_coding gene_symbol:PDIA6 description:protein disulfide isomerase family A member 6 [Source:HGNC Symbol;Acc:HGNC:30168]	21	22	28	32282.5	30461.6	36414.6	22745	26270.5	25960.9	30253.1	29389.1	34218.5	24359	37772.8	26553.2	29447.5	27371.6	22835.2	27878.9	28123.3	23836.5	32336.8	28953.6	28292.9	1.02335		0.747197	0.926343	FALSE
ENSOARP00000007131.1	pep chromosome:Oar_v3.1:2:11875832:11906447:1 gene:ENSOARG00000006659.1 transcript:ENSOART00000007238.1 gene_biotype:protein_coding transcript_biotype:protein_coding gene_symbol:PTGR1 description:prostaglandin reductase 1 [Source:HGNC Symbol;Acc:HGNC:18429]	28	40	58	37361.3	45031.4	47029	31040.9	35138.7	32075.7	45066.1	36684.1	52299.2	39062.5	32539.2	40418.7	32604.2	34331.6	25899.4	37130.4	39758.5	30757.6	40545.5	38244.2	36281.6	1.05409		0.525347	0.845592	FALSE
ENSOARP00000001570.1	pep chromosome:Oar_v3.1:7:83045443:83062618:1 gene:ENSOARG00000001500.1 transcript:ENSOART00000001613.1 gene_biotype:protein_coding transcript_biotype:protein_coding gene_symbol:DLST description:dihydrolipoamide S-succinyltransferase [Source:HGNC Symbol;Acc:HGNC:2911]	22	27	23	20066.8	20341	19839.7	24241.8	24576.9	17803.3	17380.5	20309.6	19751.8	18836.8	23829.5	19715.2	18828.1	17392.1	19012.5	13502.6	18293	21196.9	15984.5	20427.6	18579.6	1.09947		0.159024	0.578494	FALSE
ENSOARP00000001804.1	pep chromosome:Oar_v3.1:14:25868550:25890497:-1 gene:ENSOARG00000001717.1 transcript:ENSOART00000001848.1 gene_biotype:protein_coding transcript_biotype:protein_coding gene_symbol:GOT2 description:glutamic-oxaloacetic transaminase 2 [Source:HGNC Symbol;Acc:HGNC:4433]	35	36	61	37417.3	34125	39638.4	43798.3	32207.4	28624.3	43644.2	39200.3	42359.4	40369.2	45420.4	48518.4	25997.7	34367.5	35570	35203.9	42961.1	30952.5	34913.9	36978.8	37322.6	0.99079		0.907788	0.973734	FALSE
ENSOARP00000006704.1	pep chromosome:Oar_v3.1:8:273763:410091:1 gene:ENSOARG00000006251.1 transcript:ENSOART00000006808.1 gene_biotype:protein_coding transcript_biotype:protein_coding gene_symbol:CD109 description:CD109 molecule [Source:HGNC Symbol;Acc:HGNC:21685]	24	25	52	14463.1	14843.4	10704.9	12417.8	10708.8	15414.5	14261.8	12755.6	11380.6	11411.3	22207.7	13964.3	17035.2	11626.7	13751.5	12755.6	10944.9	12862.4	13347.6	13080.4	13460.9	0.971731		0.741682	0.923174	FALSE
ENSOARP00000014552.1	pep chromosome:Oar_v3.1:2:73368792:73426962:-1 gene:ENSOARG00000013572.1 transcript:ENSOART00000014766.1 gene_biotype:protein_coding transcript_biotype:protein_coding gene_symbol:ERMP1 description:endoplasmic reticulum metallopeptidase 1 [Source:HGNC Symbol;Acc:HGNC:23703]	28	25	43	17761.5	21319.9	21199.5	15377.2	16873.8	17178.9	18130.1	15901	16444.4	19020.1	18029.4	18601.8	22516.8	17036.1	17681	14578.4	15023.1	16712	21157.3	17852	17749.7	1.00576		0.923535	0.977559	FALSE
ENSOARP00000021164.1	pep chromosome:Oar_v3.1:3:37992920:38006794:-1 gene:ENSOARG00000019705.1 transcript:ENSOART00000021459.1 gene_biotype:protein_coding transcript_biotype:protein_coding gene_symbol:PCYOX1 description:prenylcysteine oxidase 1 [Source:HGNC Symbol;Acc:HGNC:20588]	22	34	52	22562.8	25030.3	22561.4	26166	19142.8	19054.8	24978.9	20394.8	22030.2	30636	20462.8	21634.2	23890.4	20757.7	19780.7	23639.7	22857.9	19934.4	24433.5	22336.1	22562.5	0.989966		0.864056	0.968527	FALSE
ENSOARP00000019644.1	pep chromosome:Oar_v3.1:2:239211367:239212113:-1 gene:ENSOARG00000018302.1 transcript:ENSOART00000019917.1 gene_biotype:protein_coding transcript_biotype:protein_coding gene_symbol:SFN description:14-3-3 protein sigma [Source:RefSeq peptide;Acc:NP_001009208]	35	32	40	30894.2	35362.2	39997.3	32657.9	27806.5	28067.9	30922.9	27498.5	42832.7	33008.8	31499.9	29150.5	32062.8	24653.1	26108.3	41710.6	36419.5	23466.1	40814.3	31408.5	32229.9	0.974516		0.764442	0.933115	FALSE
ENSOARP00000004751.1	pep chromosome:Oar_v3.1:10:76165852:76523621:1 gene:ENSOARG00000004442.1 transcript:ENSOART00000004832.1 gene_biotype:protein_coding transcript_biotype:protein_coding gene_symbol:PCCA description:propionyl-CoA carboxylase alpha subunit [Source:HGNC Symbol;Acc:HGNC:8653]	31	45	38	13721.6	12867.4	19147.2	16558.9	11644.5	12320.8	10071	15160.1	15670.5	18852.9	12057.7	19732.8	11705.8	14716.8	15835.3	14212.9	21874	15813.9	8666.37	13679.5	14922.5	0.916707		0.447538	0.797831	FALSE
ENSOARP00000006368.1	pep chromosome:Oar_v3.1:2:8640017:8711203:1 gene:ENSOARG00000005941.1 transcript:ENSOART00000006465.1 gene_biotype:protein_coding transcript_biotype:protein_coding gene_symbol:TNC description:tenascin C [Source:HGNC Symbol;Acc:HGNC:5318]	23	39	52	15365.9	11592.1	9066.81	10303	9725.52	12203.4	9808.2	10238.8	9879.71	8160.92	11193.5	12623.5	15259.2	10234	9028.1	11552.6	9558.04	9666.19	11430.8	10893.6	10630.7	1.02473		0.762531	0.931689	FALSE
ENSOARP00000020643.1	pep chromosome:Oar_v3.1:1:7058779:7069119:-1 gene:ENSOARG00000019217.1 transcript:ENSOART00000020926.1 gene_biotype:protein_coding transcript_biotype:protein_coding gene_symbol:UGT1A1 description:UDP-glucuronosyltransferase 1-1 precursor [Source:RefSeq peptide;Acc:NP_001192076]	7	10	36	5723.13	6631.82	5859.44	7140.23	5415.54	4398.25	4049.03	6787.98	5737.37	11312.9	5696.56	6345.94	6689.75	7426.75	5743.18	5927.93	6378.75	7391.56	7619.12	5650.75	6794.93	0.831613		0.0662101	0.461256	FALSE
ENSOARP00000018046.1	pep chromosome:Oar_v3.1:9:93989138:94176815:1 gene:ENSOARG00000016790.1 transcript:ENSOART00000018298.1 gene_biotype:protein_coding transcript_biotype:protein_coding gene_symbol:COL14A1 description:collagen type XIV alpha 1 chain [Source:HGNC Symbol;Acc:HGNC:2191]	21	41	64	19496	20809.8	16843.1	20358.4	17247	16993.4	16362.4	15384.4	16751.6	20355.5	15635.9	18306	16097.4	15160.2	19059.2	17225.8	14109.8	16372.7	16739.8	17840.7	16807.7	1.06146		0.246763	0.67169	FALSE
ENSOARP00000011345.1	pep chromosome:Oar_v3.1:3:163248015:163250344:-1 gene:ENSOARG00000010575.1 transcript:ENSOART00000011505.1 gene_biotype:protein_coding transcript_biotype:protein_coding gene_symbol:SUOX description:sulfite oxidase [Source:HGNC Symbol;Acc:HGNC:11460]	25	26	33	14608.3	15185.8	16902.1	16236.9	12290.2	10986.3	13173.6	15811.2	12496.3	14360.5	11438.2	15032.8	10928.5	12162.8	11190.5	10494.8	16830.5	14108.8	10141.8	14262.5	12496	1.14137		0.0903629	0.498392	FALSE
ENSOARP00000022631.1	pep chromosome:Oar_v3.1:7:62280879:62300717:1 gene:ENSOARG00000021057.1 transcript:ENSOART00000022943.1 gene_biotype:protein_coding transcript_biotype:protein_coding gene_symbol:DUOX2 description:dual oxidase 2 precursor [Source:RefSeq peptide;Acc:NP_001177321]	23	32	38	10485.6	10057.2	8745.43	11647.8	9321.03	11723.6	10486	7090.17	7833.44	15868.1	10508.1	7247.53	11858	8375.39	8933.91	8951.76	8792.49	10224	10353.7	9831.3	9680.73	1.01555		0.868411	0.968527	FALSE
ENSOARP00000008686.1	pep chromosome:Oar_v3.1:13:42036764:42067988:1 gene:ENSOARG00000008098.1 transcript:ENSOART00000008813.1 gene_biotype:protein_coding transcript_biotype:protein_coding gene_symbol:GDI2 description:rab GDP dissociation inhibitor beta [Source:RefSeq peptide;Acc:NP_001155337]	23	42	64	25647.1	23762.3	28595.6	19801.4	20496.7	16607.9	24142.6	21899	26896.9	19002.4	25827.5	25542.4	25891.3	21489.7	23178.4	24684.3	22042.6	21342.1	25084.5	22343	23603	0.946615		0.399087	0.768314	FALSE
ENSOARP00000018099.1	pep chromosome:Oar_v3.1:3:133471252:133477730:1 gene:ENSOARG00000016853.1 transcript:ENSOART00000018355.1 gene_biotype:protein_coding transcript_biotype:protein_coding gene_symbol:KRT3 description:keratin 3 [Source:HGNC Symbol;Acc:HGNC:6440]	4	4	11	2116.54	3668.19	1310.38	1578.93	1653.85	6502.4	1569.91	971.352	2034.79	1338.7	2504.17	1612.61	1646.43	1497.65	1172.77	1295.86	1152.11	1001.33	994.522	2007.16	1419.89	1.4136		0.116321	0.527084	FALSE
ENSOARP00000020430.1	pep chromosome:Oar_v3.1:3:217503348:217518585:-1 gene:ENSOARG00000019024.1 transcript:ENSOART00000020712.1 gene_biotype:protein_coding transcript_biotype:protein_coding gene_symbol:CYB5R3 description:cytochrome b5 reductase 3 [Source:HGNC Symbol;Acc:HGNC:2873]	26	23	39	23763.2	22191.4	20525.8	24408.7	20196.3	19873.2	20365.8	21045.8	22518.6	23738	23539.7	21495.4	24137.6	20384.7	19000.8	23102.7	20684.8	19697.2	21968	21487.8	21779	0.986631		0.720039	0.918373	FALSE
ENSOARP00000016754.1	pep chromosome:Oar_v3.1:16:70491222:70512526:1 gene:ENSOARG00000015619.1 transcript:ENSOART00000016992.1 gene_biotype:protein_coding transcript_biotype:protein_coding gene_symbol:SDHA description:succinate dehydrogenase complex flavoprotein subunit A [Source:HGNC Symbol;Acc:HGNC:10680]	24	29	36	14793.9	15712.6	13163.7	22052.3	15080.3	12917.7	12377.5	15100.7	15373.7	20715.6	13444.7	19373.8	16118.3	20174.7	17980.7	18567.7	14984	13691.3	9875.14	14921	16053.1	0.929479		0.452774	0.800459	FALSE
ENSOARP00000017843.1	pep chromosome:Oar_v3.1:2:121567325:121672421:-1 gene:ENSOARG00000016607.1 transcript:ENSOART00000018094.1 gene_biotype:protein_coding transcript_biotype:protein_coding gene_symbol:ITGAV description:integrin alpha-V precursor [Source:RefSeq peptide;Acc:NP_001107243]	32	29	61	15863.6	18178.3	13174.9	15242.9	11948	16172.9	12902.7	14679.5	12730.3	13451.3	14410.5	15206.5	13211.1	12508.6	11818.6	12052.5	12545.6	14465.2	12376.8	14648.1	13120.7	1.11641		0.0435115	0.413547	FALSE
ENSOARP00000014638.1	pep chromosome:Oar_v3.1:24:34164879:34177170:1 gene:ENSOARG00000013650.1 transcript:ENSOART00000014853.1 gene_biotype:protein_coding transcript_biotype:protein_coding gene_symbol:MDH2 description:malate dehydrogenase 2 [Source:HGNC Symbol;Acc:HGNC:6971]	23	27	36	15735.2	14189.5	14637.7	23440.8	14676.3	12591.7	18070.7	12821.7	20085.2	26333.1	13559.4	29961.9	13836	19322.1	12651.8	20217.4	28410	17990.8	15027.3	15469.9	18945.4	0.816555		0.1203	0.53113	FALSE
ENSOARP00000009731.1	pep chromosome:Oar_v3.1:6:84291236:84305705:-1 gene:ENSOARG00000009066.1 transcript:ENSOART00000009873.1 gene_biotype:protein_coding transcript_biotype:protein_coding	32	34	48	25446.1	32110.9	35876.7	27083.1	20412.2	14311.8	19286.4	16631.4	14562.1	22598.6	16172.8	21764.9	36278	20341.8	34022.8	31486	27351.4	22962.3	25088.1	22853	23884.3	0.956823		0.757212	0.930728	FALSE
ENSOARP00000020086.1	pep chromosome:Oar_v3.1:6:92924512:92997934:1 gene:ENSOARG00000018710.1 transcript:ENSOART00000020364.1 gene_biotype:protein_coding transcript_biotype:protein_coding gene_symbol:ANXA3 description:annexin A3 [Source:HGNC Symbol;Acc:HGNC:541]	26	30	38	20518.1	21108.3	20483.8	17702	20004	15218.1	16247.4	18113.4	20683.6	12475.8	20124.5	22356.4	18473.9	19539.4	17308.9	19237.7	17708.5	14458.5	16091.4	18558.2	17818.6	1.0415		0.570024	0.866272	FALSE
ENSOARP00000007472.1	pep chromosome:Oar_v3.1:23:62308486:62330628:1 gene:ENSOARG00000006971.1 transcript:ENSOART00000007584.1 gene_biotype:protein_coding transcript_biotype:protein_coding	21	25	51	26922.4	22679.8	24039.2	18010.4	18232.2	19300.3	20197	22008.5	25201.4	18884.6	20778.5	22121.1	21037.6	19273.5	17184.2	19932.6	21469.9	19325.9	22752.1	21235.4	20621.8	1.02975		0.607516	0.880954	FALSE
ENSOARP00000003869.1	pep chromosome:Oar_v3.1:15:49845465:49883384:-1 gene:ENSOARG00000003626.1 transcript:ENSOART00000003937.1 gene_biotype:protein_coding transcript_biotype:protein_coding gene_symbol:NUMA1 description:nuclear mitotic apparatus protein 1 [Source:HGNC Symbol;Acc:HGNC:8059]	23	38	47	10373.6	9657.02	10125.9	9790.8	9537.86	10072.9	7714.05	9336.3	11954.5	9795.23	8178.92	10652.8	12460.6	9515.97	9952.03	9362.63	9817.51	8436.41	9244.74	9541.93	9867.05	0.96705		0.539414	0.850754	FALSE
ENSOARP00000008918.1	pep chromosome:Oar_v3.1:6:83834645:83853787:-1 gene:ENSOARG00000008316.1 transcript:ENSOART00000009048.1 gene_biotype:protein_coding transcript_biotype:protein_coding gene_symbol:TMPRSS11B description:transmembrane serine protease 11B [Source:HGNC Symbol;Acc:HGNC:25398]	19	17	17	13600.6	16218	13251.5	11068.9	14070.3	12850.2	15734	8206.63	12112.1	11419.3	16697.8	11790	18239.1	13088.6	9445.95	13888.2	11814.3	9952.48	15347.8	12875.6	12821.2	1.00424		0.965934	0.990708	FALSE
ENSOARP00000018760.1	pep chromosome:Oar_v3.1:11:41444794:41462118:-1 gene:ENSOARG00000017474.1 transcript:ENSOART00000019026.1 gene_biotype:protein_coding transcript_biotype:protein_coding gene_symbol:JUP description:junction plakoglobin [Source:HGNC Symbol;Acc:HGNC:6207]	29	26	29	14214.3	13063.9	12472.4	15405.9	16107.1	13858.2	9844.07	11906.4	14272.7	17908.1	14605.8	15511.7	17527.4	14532.4	13812	15340.7	13028.9	16075.4	10477.9	13221	14686.9	0.900188		0.152531	0.564281	FALSE
ENSOARP00000022795.1	pep chromosome:Oar_v3.1:4:70703241:70703668:1 gene:ENSOARG00000025169.1 transcript:ENSOART00000027071.1 gene_biotype:protein_coding transcript_biotype:protein_coding description:Cytochrome c [Source:UniProtKB/Swiss-Prot;Acc:P62896]	24	22	25	24431.8	22413.6	38138.3	33238.6	21905.6	14572.3	36301.2	27380.5	26726.8	26384.6	33140.3	25897.7	24394.5	22074.9	30673.7	20863.4	26252.5	22972.6	31770.4	26173.7	26201.9	0.998922		0.992211	0.997304	FALSE
ENSOARP00000000794.1	pep chromosome:Oar_v3.1:25:41211513:41249952:-1 gene:ENSOARG00000000769.1 transcript:ENSOART00000000827.1 gene_biotype:protein_coding transcript_biotype:protein_coding gene_symbol:GLUD1 description:Ovis aries glutamate dehydrogenase 1 (GLUD1), mRNA. [Source:RefSeq mRNA;Acc:NM_001278567]	31	37	47	21696.4	21115	18058.3	21626.9	17290.4	19266.2	28699.8	18601.6	23986.5	21349.4	25411	25897	17184	17122.6	17258.7	18861.2	21698.9	16094.2	21431.9	20551.1	20302.6	1.01224		0.876512	0.968527	FALSE
ENSOARP00000009478.1	pep chromosome:Oar_v3.1:20:26664350:26666275:1 gene:ENSOARG00000008834.1 transcript:ENSOART00000009615.1 gene_biotype:protein_coding transcript_biotype:protein_coding gene_symbol:HSPA1L description:heat shock protein family A (Hsp70) member 1 like [Source:HGNC Symbol;Acc:HGNC:5234]	3	4	6	1724.24	1896.38	1342.59	1826.07	1501.03	1636.33	1478.99	1486.09	1634.22	1556.91	1643.95	1814.2	1799.19	1258.69	1469.98	1410.04	1652.51	2104.95	1240.14	1601.52	1580.44	1.01334		0.844966	0.962387	FALSE
ENSOARP00000001314.1	pep chromosome:Oar_v3.1:20:26408690:26458052:1 gene:ENSOARG00000001254.1 transcript:ENSOART00000001354.1 gene_biotype:protein_coding transcript_biotype:protein_coding	25	46	55	11166.1	10098.1	8440.56	10610.9	8753.16	11702.5	8884.64	9564.25	9805.21	12021.1	10599.2	11312.8	11265.9	9106.08	9730.03	9347.5	8272.12	11267.6	8692.88	9840.11	10060.4	0.978104		0.700115	0.911391	FALSE
ENSOARP00000018925.1	pep chromosome:Oar_v3.1:13:18999482:19024014:1 gene:ENSOARG00000017638.1 transcript:ENSOART00000019193.1 gene_biotype:protein_coding transcript_biotype:protein_coding gene_symbol:ITGB1 description:integrin beta-1 precursor [Source:RefSeq peptide;Acc:NP_001107242]	30	35	53	28270.9	29503	27672.8	29095.4	21594.5	21947.1	27957.6	28269.1	25642	30795.6	28506.2	29445	29206.6	27525.9	23769.3	25625.1	27146.6	25476.5	28826.8	26612	27375.3	0.972116		0.553341	0.858671	FALSE
ENSOARP00000008881.1	pep chromosome:Oar_v3.1:2:243785044:243858886:1 gene:ENSOARG00000008248.1 transcript:ENSOART00000009010.1 gene_biotype:protein_coding transcript_biotype:protein_coding gene_symbol:HSPG2 description:heparan sulfate proteoglycan 2 [Source:HGNC Symbol;Acc:HGNC:5273]	25	47	52	14731.8	13181.1	10687.9	14670	10916	13646.1	11265.3	11993.3	11187.7	13490	11679.6	15407.5	12780	12200.8	11136.8	11564.4	11004.2	12921.7	11167.7	12543.3	12168.4	1.03081		0.579738	0.870348	FALSE
ENSOARP00000021244.1	pep chromosome:Oar_v3.1:3:38416593:38449179:-1 gene:ENSOARG00000019781.1 transcript:ENSOART00000021539.1 gene_biotype:protein_coding transcript_biotype:protein_coding gene_symbol:ANXA4 description:annexin A4 [Source:HGNC Symbol;Acc:HGNC:542]	29	40	28	22572.7	32817.5	21184.7	33523.1	24571.7	23575.9	28560.4	22215.7	22539.9	29710.2	19774.8	31865.6	20914.2	25948.9	22351.5	20099.1	19837.8	23647.6	24094.9	25751.2	23420.4	1.09952		0.243364	0.669917	FALSE
ENSOARP00000015693.1	pep chromosome:Oar_v3.1:1:62895304:62937803:1 gene:ENSOARG00000014621.1 transcript:ENSOART00000015925.1 gene_biotype:protein_coding transcript_biotype:protein_coding gene_symbol:CLCA2 description:chloride channel accessory 2 [Source:HGNC Symbol;Acc:HGNC:2016]	18	31	49	18775.9	21284.5	15913.9	19887.6	14703.3	24064	15764.6	16140.4	16614.1	15642.4	18190.5	18464.5	20773.8	15148.9	14027.9	16412.5	15501.6	18295	15490	18073.8	16678.7	1.08365		0.237291	0.66398	FALSE
ENSOARP00000001946.1	pep chromosome:Oar_v3.1:12:48963220:48983579:1 gene:ENSOARG00000001850.1 transcript:ENSOART00000001993.1 gene_biotype:protein_coding transcript_biotype:protein_coding gene_symbol:GNB1 description:G protein subunit beta 1 [Source:HGNC Symbol;Acc:HGNC:4396]	17	16	20	12613.9	13720.1	14592.5	15076.3	11124.8	8383.48	13450	14341.9	12469.8	14718	12478.9	16539.7	15838.9	13911.5	13315	13633.7	13731.3	12860.1	13297.4	12719.2	13836.2	0.919268		0.221858	0.649803	FALSE
ENSOARP00000005822.1	pep chromosome:Oar_v3.1:3:207527997:207529618:-1 gene:ENSOARG00000005428.1 transcript:ENSOART00000005912.1 gene_biotype:protein_coding transcript_biotype:protein_coding gene_symbol:TPI1 description:triosephosphate isomerase 1 [Source:HGNC Symbol;Acc:HGNC:12009]	19	19	33	25267.9	22082.9	23587.5	18868.1	18073.3	16877.1	30629.8	19611.6	30935.7	16117.5	19615.4	20186.8	18674.1	16279.9	17159.4	20295.5	20090.4	14989.8	21329.9	21490.9	19247	1.11658		0.242869	0.669885	FALSE
ENSOARP00000009429.1	pep chromosome:Oar_v3.1:5:40597750:40604316:1 gene:ENSOARG00000008783.1 transcript:ENSOART00000009566.1 gene_biotype:protein_coding transcript_biotype:protein_coding	18	25	31	42578	30706.2	54348.8	34878.9	29036	32190	30243.6	35889.2	34824.6	39538.2	28423.3	50051.9	36203.1	38810.7	32427.7	33093.6	42675.8	47732.3	29455.2	35485.6	36986.8	0.959413		0.654227	0.896535	FALSE
ENSOARP00000012930.1	pep chromosome:Oar_v3.1:9:88738652:88772032:-1 gene:ENSOARG00000012048.1 transcript:ENSOART00000013118.1 gene_biotype:protein_coding transcript_biotype:protein_coding gene_symbol:CPNE3 description:copine 3 [Source:HGNC Symbol;Acc:HGNC:2316]	29	25	41	19618	20679.3	18800.6	19300.7	19557.4	15228.1	15377.6	17973.8	19403.1	15430.4	19486	18755.9	20181.8	18498.4	17583.7	15175.7	18092.6	17618.5	16551	18214.9	17819.2	1.02221		0.651028	0.895386	FALSE
ENSOARP00000010025.1	pep chromosome:Oar_v3.1:9:57536525:57541042:-1 gene:ENSOARG00000009344.1 transcript:ENSOART00000010169.1 gene_biotype:protein_coding transcript_biotype:protein_coding gene_symbol:FABP4 description:fatty acid binding protein 4 [Source:HGNC Symbol;Acc:HGNC:3559]	13	15	22	21308.8	18161.8	30319.9	17320.7	17296.9	12500.8	20286.6	18048	18363.6	13898.1	6928.31	26156.5	9499.3	16125.6	12935.3	18323.1	22636.8	11712	12093	18872.1	14367.2	1.31356		0.0985841	0.510006	FALSE
ENSOARP00000010469.1	pep chromosome:Oar_v3.1:13:42454899:42464542:1 gene:ENSOARG00000009762.1 transcript:ENSOART00000010624.1 gene_biotype:protein_coding transcript_biotype:protein_coding	22	18	33	14240	17401.9	17083.1	16681.4	18539.6	11268.5	10615.9	15807.2	18907.7	15975.9	11393.7	13917.1	12345.6	15310.1	14195.6	14765.5	13160.2	11598.2	12686.5	14935.2	13876.9	1.07627		0.381498	0.751994	FALSE
ENSOARP00000008194.1	pep chromosome:Oar_v3.1:25:29264619:29282474:-1 gene:ENSOARG00000007635.1 transcript:ENSOART00000008315.1 gene_biotype:protein_coding transcript_biotype:protein_coding gene_symbol:ANXA7 description:annexin A7 [Source:HGNC Symbol;Acc:HGNC:545]	27	29	32	24422	26977.9	27116.6	34592.5	23789	21529.6	25845.9	26092.6	23181.5	32516.9	27337.5	31122.4	27888	26647.2	28986.8	22156.2	22737.4	35442.8	21928.9	26071.5	26933	0.968013		0.655025	0.896535	FALSE
ENSOARP00000004375.1	pep chromosome:Oar_v3.1:19:59075286:59087520:1 gene:ENSOARG00000004090.1 transcript:ENSOART00000004451.1 gene_biotype:protein_coding transcript_biotype:protein_coding gene_symbol:RPN1 description:ribophorin I [Source:HGNC Symbol;Acc:HGNC:10381]	25	34	39	19635.8	18129.6	17889.1	15817.8	16839.2	14346.3	13325.4	18855.3	21360.3	16244.2	22072.3	16864.9	23676.1	19254	17759	19134.2	15389.4	17655.7	19132.5	16722.2	18805.3	0.889229		0.0770304	0.478969	FALSE
ENSOARP00000021890.1	pep chromosome:Oar_v3.1:1:190217503:190249177:-1 gene:ENSOARG00000020383.1 transcript:ENSOART00000022195.1 gene_biotype:protein_coding transcript_biotype:protein_coding gene_symbol:BDH1 description:3-hydroxybutyrate dehydrogenase 1 [Source:HGNC Symbol;Acc:HGNC:1027]	24	29	34	24216.4	27555	36959.1	36124.8	32698	18780.1	15363.8	29182.6	25486.3	31146.1	23064.3	30724.6	30499	25430.8	27999.6	31835.2	30532.9	32914.4	21039.1	26528.3	27978.2	0.948178		0.625115	0.884346	FALSE
ENSOARP00000014236.1	pep chromosome:Oar_v3.1:9:89757727:89765567:1 gene:ENSOARG00000013283.1 transcript:ENSOART00000014443.1 gene_biotype:protein_coding transcript_biotype:protein_coding gene_symbol:CA1 description:carbonic anhydrase 1 [Source:HGNC Symbol;Acc:HGNC:1368]	16	15	29	38740.7	43209.6	41335.6	26086.4	44745.8	38213.4	39570.2	40094.1	61207.1	30250.2	48693	38221.1	41452.3	31931.2	40487.2	39251.4	30014.3	42423.8	22465.6	38569	37518.4	1.028		0.801513	0.947545	FALSE
ENSOARP00000017248.1	pep chromosome:Oar_v3.1:2:201796182:201865072:1 gene:ENSOARG00000016052.1 transcript:ENSOART00000017492.1 gene_biotype:protein_coding transcript_biotype:protein_coding gene_symbol:AOX1 description:aldehyde oxidase 1 [Source:HGNC Symbol;Acc:HGNC:553]	28	38	65	21743.5	26189.8	26542.1	20480.9	24489.2	18870.6	22188.3	24831.8	26585.9	19492.3	18687.2	24138	24038	20392.9	21558.7	15107.2	21173.5	18573.8	20712.7	23018.7	20731.2	1.11034		0.129753	0.542122	FALSE
ENSOARP00000019140.1	pep chromosome:Oar_v3.1:11:41537705:41574994:-1 gene:ENSOARG00000017829.1 transcript:ENSOART00000019408.1 gene_biotype:protein_coding transcript_biotype:protein_coding gene_symbol:ACLY description:ATP-citrate synthase [Source:RefSeq peptide;Acc:NP_001033711]	20	42	50	13095.2	14758.6	14482	13624.8	13484.5	11932.8	11997.4	10863.3	15571.6	12529.8	12596.6	13678.2	14771	11861.8	13148.7	13865.6	13018.1	12379.5	12557.2	12967.8	13229.8	0.980199		0.646028	0.892688	FALSE
ENSOARP00000003650.1	pep chromosome:Oar_v3.1:6:37092323:37118578:1 gene:ENSOARG00000003421.1 transcript:ENSOART00000003717.1 gene_biotype:protein_coding transcript_biotype:protein_coding gene_symbol:LAP3 description:leucine aminopeptidase 3 [Source:HGNC Symbol;Acc:HGNC:18449]	26	31	59	18211	18316.7	18606.1	18448.4	16899.8	12357.3	25787.2	16785.9	16806.7	20067.6	13075.1	20504	10950	12981.8	13264	13778.9	16831.9	12356.8	13943.1	17859.5	14677.9	1.21676		0.0511798	0.431167	FALSE
ENSOARP00000001050.1	pep chromosome:Oar_v3.1:7:73598296:73600206:1 gene:ENSOARG00000001015.1 transcript:ENSOART00000001084.1 gene_biotype:protein_coding transcript_biotype:protein_coding gene_symbol:HSPA2 description:heat shock protein family A (Hsp70) member 2 [Source:HGNC Symbol;Acc:HGNC:5235]	3	2	4	429.924	528.239	454.243	508.465	497.735	429.128	473.845	453.218	688.125	579.938	448.006	530.251	423.129	451.608	433.857	388.675	449.748	496.337	517.167	470.612	485.427	0.96948		0.625403	0.884346	FALSE
ENSOARP00000003966.1	pep chromosome:Oar_v3.1:25:9356575:9438266:1 gene:ENSOARG00000003713.1 transcript:ENSOART00000004036.1 gene_biotype:protein_coding transcript_biotype:protein_coding gene_symbol:ACTN2 description:actinin alpha 2 [Source:HGNC Symbol;Acc:HGNC:164]	2	2	9	726.648	800.955	593.903	1282.45	661.861	1122.3	548.802	774.377	899.875	1110.8	598.93	833.188	611.927	599.851	695.332	548.593	540.688	849.778	1118.1	782.063	738.963	1.05832		0.66866	0.902417	FALSE
ENSOARP00000003220.1	pep chromosome:Oar_v3.1:11:35115022:35134949:-1 gene:ENSOARG00000003026.1 transcript:ENSOART00000003280.1 gene_biotype:protein_coding transcript_biotype:protein_coding gene_symbol:NME1 description:NME/NM23 nucleoside diphosphate kinase 1 [Source:HGNC Symbol;Acc:HGNC:7849]	29	21	39	25174.1	28028.5	27977.1	23347.5	22556.1	19243.6	26166.8	20393.4	19452.3	19904.1	20945.1	23360.5	23666.3	20133.2	23034.4	19750.5	18949.6	18184.9	23444	23908.3	20896.5	1.14413		0.0230379	0.351668	FALSE
ENSOARP00000020765.1	pep chromosome:Oar_v3.1:2:216309354:216378137:-1 gene:ENSOARG00000019329.1 transcript:ENSOART00000021051.1 gene_biotype:protein_coding transcript_biotype:protein_coding gene_symbol:FN1 description:fibronectin 1 [Source:HGNC Symbol;Acc:HGNC:3778]	24	39	49	14114.3	15681.8	11807.6	14771.8	12395.1	16323.8	10745.8	12123.9	13065.4	11645.5	16556.1	14082.8	18284.1	15305.9	13224.9	10909.3	11546.9	14479.1	12955.6	13364.4	13665	0.978001		0.760492	0.931134	FALSE
ENSOARP00000001707.1	pep chromosome:Oar_v3.1:11:27625138:27747562:-1 gene:ENSOARG00000001617.1 transcript:ENSOART00000001750.1 gene_biotype:protein_coding transcript_biotype:protein_coding gene_symbol:MYH10 description:myosin heavy chain 10 [Source:HGNC Symbol;Acc:HGNC:7568]	9	14	8	2140.33	2408.8	1797.7	2963.09	1993.36	2616.81	1866.09	1996.65	2008.44	2414.96	2198.11	1971.17	2084.78	1962.72	1726.14	1741.53	2033.18	2457.33	1594.57	2192.38	2001.01	1.09564		0.215186	0.640652	FALSE
ENSOARP00000006457.1	pep chromosome:Oar_v3.1:11:36736432:36746262:1 gene:ENSOARG00000006032.1 transcript:ENSOART00000006554.1 gene_biotype:protein_coding transcript_biotype:protein_coding gene_symbol:PHB description:prohibitin [Source:HGNC Symbol;Acc:HGNC:8912]	20	25	24	17642.8	24931.3	26608.8	25401.6	20597.6	18495.8	20401.7	27420.3	31353.7	34248.1	17347.2	31626.1	31453.1	27294.1	21264.6	27292.6	33089.1	19683.7	25074.2	22399	26638.8	0.840841		0.0900123	0.498392	FALSE
ENSOARP00000021809.1	pep chromosome:Oar_v3.1:1:188913856:188935549:-1 gene:ENSOARG00000020307.1 transcript:ENSOART00000022113.1 gene_biotype:protein_coding transcript_biotype:protein_coding gene_symbol:TFRC description:transferrin receptor [Source:HGNC Symbol;Acc:HGNC:11763]	27	37	49	16082.3	20271.5	24474.6	20796	19020	14729.4	17870.2	22717	18945	24149.4	20524	19697.3	22337.3	16889.2	16407.7	21547.4	16038.3	20824.9	21234.2	19252	19715.7	0.976482		0.736112	0.920966	FALSE
ENSOARP00000012324.1	pep chromosome:Oar_v3.1:14:11250064:11255630:1 gene:ENSOARG00000011503.1 transcript:ENSOART00000012503.1 gene_biotype:protein_coding transcript_biotype:protein_coding gene_symbol:COX4I1 description:cytochrome c oxidase subunit 4I1 [Source:HGNC Symbol;Acc:HGNC:2265]	26	23	22	55520.3	61648.4	59816.8	54941.6	47976.4	46912.5	61523.3	44783.1	43728.1	47859.9	50775.9	44084.7	48235.9	49550.4	37336.8	43584	45393	45242.9	44310.3	53758.3	45323.9	1.18609		0.00257554	0.309342	FALSE
ENSOARP00000004621.1	pep chromosome:Oar_v3.1:11:35776073:35807792:-1 gene:ENSOARG00000004315.1 transcript:ENSOART00000004702.1 gene_biotype:protein_coding transcript_biotype:protein_coding gene_symbol:ACSF2 description:acyl-CoA synthetase family member 2 [Source:HGNC Symbol;Acc:HGNC:26101]	21	25	33	10140.7	14786.6	12372.7	17078.9	12552.8	10161.4	8940.6	12174.2	10713.1	11741.3	9882.96	12738.8	7514.55	10364.3	11792.3	10279	11036.2	10003.8	9666.07	12034.3	10433.8	1.15339		0.0926446	0.505571	FALSE
ENSOARP00000007536.1	pep chromosome:Oar_v3.1:2:241980969:241999530:1 gene:ENSOARG00000007033.1 transcript:ENSOART00000007649.1 gene_biotype:protein_coding transcript_biotype:protein_coding gene_symbol:HMGCL description:3-hydroxymethyl-3-methylglutaryl-CoA lyase [Source:HGNC Symbol;Acc:HGNC:5005]	21	23	26	17100.4	18794.2	24214.2	18662	21076.2	14726.1	21193.6	17949.9	16731.6	23387.8	20284.2	18716.1	12558.1	16991.1	13302.5	16685.9	19120.6	14994	14409.6	19022.8	16747.3	1.13587		0.131961	0.544952	FALSE
ENSOARP00000013613.1	pep chromosome:Oar_v3.1:2:63232708:63288217:1 gene:ENSOARG00000012705.1 transcript:ENSOART00000013815.1 gene_biotype:protein_coding transcript_biotype:protein_coding gene_symbol:ALDH1A1 description:Retinal dehydrogenase 1 [Source:UniProtKB/Swiss-Prot;Acc:P51977]	22	33	50	15021.9	17644.5	18446.3	19009.6	17843.7	12474.8	15331.8	17430.9	18212	19591	12676.3	20699	14160.6	14799.6	15946.2	15525.6	16556.2	16908.4	12645	16513.2	15966.7	1.03423		0.642093	0.891445	FALSE
ENSOARP00000003098.1	pep chromosome:Oar_v3.1:23:46071788:46080230:-1 gene:ENSOARG00000002910.1 transcript:ENSOART00000003158.1 gene_biotype:protein_coding transcript_biotype:protein_coding gene_symbol:ATP5F1A description:ATP synthase F1 subunit alpha [Source:HGNC Symbol;Acc:HGNC:823]	24	34	20	12456.9	14058.3	16474.2	15182.5	21648.5	11137.3	11306.7	13007.7	16362.7	12022.6	15949.6	19753	11704.3	10122.5	24772.6	9478.57	9533.78	13318.7	9638.75	14089.8	13194.5	1.06785		0.627399	0.884346	FALSE
ENSOARP00000004015.1	pep chromosome:Oar_v3.1:14:38376727:38389909:-1 gene:ENSOARG00000003760.1 transcript:ENSOART00000004086.1 gene_biotype:protein_coding transcript_biotype:protein_coding gene_symbol:DHODH description:dihydroorotate dehydrogenase (quinone) [Source:HGNC Symbol;Acc:HGNC:2867]	24	27	31	13299.4	14592.8	10781.2	16773.7	13305.8	12183.7	13559.2	11636.9	12012.8	14659.8	12591.5	12100.9	13296.5	14418.8	9772.16	10702	10759.1	11488.7	12283.4	13156.6	12103.8	1.08698		0.185048	0.609622	FALSE
ENSOARP00000011202.1	pep chromosome:Oar_v3.1:2:246601952:246620781:1 gene:ENSOARG00000010442.1 transcript:ENSOART00000011362.1 gene_biotype:protein_coding transcript_biotype:protein_coding gene_symbol:ALDH4A1 description:aldehyde dehydrogenase 4 family member A1 [Source:HGNC Symbol;Acc:HGNC:406]	15	21	38	19428.4	19993.9	28485.5	20142.9	20347.9	15105.3	25176.7	17571.6	21564.4	19488.1	17388.2	29124.8	10869.4	20559.4	14274.6	16109.5	26456.7	14371.7	16513.3	20426.4	18108.7	1.12799		0.319759	0.709472	FALSE
ENSOARP00000004823.1	pep chromosome:Oar_v3.1:14:44074243:44101225:1 gene:ENSOARG00000004502.1 transcript:ENSOART00000004904.1 gene_biotype:protein_coding transcript_biotype:protein_coding gene_symbol:GPI description:glucose-6-phosphate isomerase [Source:HGNC Symbol;Acc:HGNC:4458]	21	24	54	11228.2	15533.1	16729.5	11449.8	12448.8	10272.4	16342.6	14124.5	18643.8	15031.2	11075.2	14966.2	12613.8	11240.7	13566.6	12045.7	12912	11420.8	12897.8	13312	13158.1	1.01169		0.884192	0.971563	FALSE
ENSOARP00000017477.1	pep chromosome:Oar_v3.1:24:35798243:35800783:-1 gene:ENSOARG00000016272.1 transcript:ENSOART00000017724.1 gene_biotype:protein_coding transcript_biotype:protein_coding gene_symbol:GNB2 description:G protein subunit beta 2 [Source:HGNC Symbol;Acc:HGNC:4398]	7	10	5	1314.64	1521.97	1520.06	1844.4	1241.47	1084.17	1267.44	1578.23	1265.39	1818.79	1182	2080.66	1679.88	1446.79	1560.51	1547.72	1644.45	1566.62	1291.39	1404.05	1533.82	0.915395		0.269176	0.689068	FALSE
ENSOARP00000004710.1	pep chromosome:Oar_v3.1:13:11663628:11664254:1 gene:ENSOARG00000004401.1 transcript:ENSOART00000004791.1 gene_biotype:protein_coding transcript_biotype:protein_coding	3	5	10	999.085	969.049	1029.77	1473.05	884.868	717.521	978.25	942.495	780.403	1402.7	903.078	912.081	945.9	828.153	1011.67	1100.07	960.604	884.321	1108.16	981.282	972.995	1.00852		0.919624	0.976946	FALSE
ENSOARP00000014444.1	pep chromosome:Oar_v3.1:21:42712976:42740799:1 gene:ENSOARG00000013465.1 transcript:ENSOART00000014657.1 gene_biotype:protein_coding transcript_biotype:protein_coding gene_symbol:CAPN1 description:calpain-1 catalytic subunit [Source:RefSeq peptide;Acc:NP_001120739]	16	35	63	16936.1	17025.9	14803.7	18547	14034.1	17275.3	15567.2	15028.2	16506.7	18288.4	13700.9	16480	13763.6	13356	13455.3	14764.8	15363.4	15515.1	11693.7	16089.3	14702.4	1.09433		0.106473	0.522341	FALSE
ENSOARP00000013117.1	pep chromosome:Oar_v3.1:11:22131840:22142919:-1 gene:ENSOARG00000012237.1 transcript:ENSOART00000013308.1 gene_biotype:protein_coding transcript_biotype:protein_coding gene_symbol:YWHAE description:tyrosine 3-monooxygenase/tryptophan 5-monooxygenase activation protein epsilon [Source:HGNC Symbol;Acc:HGNC:12851]	17	18	31	22243.8	22250.6	21465.9	21336.7	18900.6	20617.7	21901.7	19558.2	23494.4	19559.3	19841.2	19980.8	20966.9	17760	17320.4	18242.6	18047.6	18372.5	20419.3	21001.2	19383.5	1.08346		0.042366	0.413547	FALSE
ENSOARP00000009320.1	pep chromosome:Oar_v3.1:11:38382297:38491109:-1 gene:ENSOARG00000008684.1 transcript:ENSOART00000009457.1 gene_biotype:protein_coding transcript_biotype:protein_coding gene_symbol:NPEPPS description:aminopeptidase puromycin sensitive [Source:HGNC Symbol;Acc:HGNC:7900]	19	37	59	14570.6	14902.4	18299.9	13515.1	13038.1	13197.8	12917.2	12550.8	16642.4	14777.2	12543.9	18002	12733.6	13143.9	13557.1	15662	15608.9	13266.1	13046.4	14026.3	14354.5	0.977142		0.688377	0.909375	FALSE
ENSOARP00000001102.1	pep chromosome:Oar_v3.1:19:57905459:57913499:-1 gene:ENSOARG00000001057.1 transcript:ENSOART00000001136.1 gene_biotype:protein_coding transcript_biotype:protein_coding gene_symbol:TMEM43 description:transmembrane protein 43 [Source:HGNC Symbol;Acc:HGNC:28472]	18	17	25	7842.76	7625.7	7416.56	8118.81	7872.45	7401.3	7146.52	7059.05	6826.65	8795.9	9512.52	7709.71	8965.15	6462.95	7315.36	6996.86	6673.67	8360.36	7526.25	7552.45	7680.23	0.983362		0.734859	0.920905	FALSE
ENSOARP00000015124.1	pep chromosome:Oar_v3.1:8:56800675:56891139:1 gene:ENSOARG00000014082.1 transcript:ENSOART00000015344.1 gene_biotype:protein_coding transcript_biotype:protein_coding gene_symbol:ENPP3 description:ectonucleotide pyrophosphatase/phosphodiesterase 3 [Source:HGNC Symbol;Acc:HGNC:3358]	20	23	42	18034.7	16094.1	17737.4	14233.1	15271	13897.1	18067.5	14767	16657.4	15024.5	15489.1	16042.9	16541.7	16110.4	13125.3	13130.9	14658.5	13233.1	13595	15931	14812.6	1.07551		0.138516	0.552968	FALSE
ENSOARP00000016984.1	pep chromosome:Oar_v3.1:3:129010882:129098175:-1 gene:ENSOARG00000015811.1 transcript:ENSOART00000017225.1 gene_biotype:protein_coding transcript_biotype:protein_coding gene_symbol:EEA1 description:early endosome antigen 1 [Source:HGNC Symbol;Acc:HGNC:3185]	25	34	60	12772.6	14192.9	14401.5	12048.3	12673.9	14041.1	13233.7	11167.5	14741.6	10802.9	14598.2	12820.2	14510.8	11836.3	10769.2	12931.6	10941.9	9059.63	14234.9	13022.8	12335.1	1.05575		0.401045	0.769562	FALSE
ENSOARP00000008836.1	pep chromosome:Oar_v3.1:6:17327261:17370182:-1 gene:ENSOARG00000008236.1 transcript:ENSOART00000008964.1 gene_biotype:protein_coding transcript_biotype:protein_coding gene_symbol:HADH description:hydroxyacyl-CoA dehydrogenase [Source:HGNC Symbol;Acc:HGNC:4799]	27	32	37	27938	26082.7	28169.2	45050.5	34068.5	18590	27466.6	37222.6	29424.8	39261.2	20321.4	39122.6	17822.8	25267	26836.1	28257	35381.5	21110	18995	29659.1	26459.2	1.12094		0.384896	0.754501	FALSE
ENSOARP00000010775.1	pep chromosome:Oar_v3.1:22:17865701:17870251:1 gene:ENSOARG00000010049.1 transcript:ENSOART00000010933.1 gene_biotype:protein_coding transcript_biotype:protein_coding gene_symbol:PGAM1 description:phosphoglycerate mutase 1 [Source:HGNC Symbol;Acc:HGNC:8888]	19	12	24	10707.4	10601.2	11778.3	10927.7	9147.74	7937.31	10953.5	9001.82	11373.3	8042.69	10238.8	10428.2	10859.1	8676.83	9272.93	10418.6	10047.2	8406.01	11095.7	10056.3	9835.4	1.02246		0.704785	0.912633	FALSE
ENSOARP00000010102.1	pep chromosome:Oar_v3.1:3:162970617:162991754:1 gene:ENSOARG00000009418.1 transcript:ENSOART00000010249.1 gene_biotype:protein_coding transcript_biotype:protein_coding gene_symbol:CS description:citrate synthase [Source:HGNC Symbol;Acc:HGNC:2422]	23	26	40	22063.7	19100.2	17083.2	31295.4	17548	20841.7	26390.3	21620.5	18082.7	27810	20258.9	21332.2	13981.8	16000.4	16754.5	16206.8	21142	17023.2	17481.8	21578.9	18424.7	1.17119		0.0982493	0.510006	FALSE
ENSOARP00000001097.1	pep scaffold:Oar_v3.1:JH921539.1:1162:2163:1 gene:ENSOARG00000001059.1 transcript:ENSOART00000001131.1 gene_biotype:protein_coding transcript_biotype:protein_coding	14	22	23	17512.7	16678.6	26710.7	18856.6	15796.4	13105.7	15864.7	19306.5	20106	21308.6	18352.9	22659.8	21709.5	17384.4	20603.3	21393	19713.5	18619.7	22109.4	17629	20294.6	0.868655		0.0561152	0.445509	FALSE
ENSOARP00000001874.1	pep chromosome:Oar_v3.1:22:38294979:38303235:-1 gene:ENSOARG00000001784.1 transcript:ENSOART00000001921.1 gene_biotype:protein_coding transcript_biotype:protein_coding gene_symbol:PRDX3 description:peroxiredoxin 3 [Source:HGNC Symbol;Acc:HGNC:9354]	18	22	27	28582.8	22271.1	23852.5	30988.2	18211.1	18627.7	23473.5	24266.2	26981.2	21752.4	21646.8	20809.9	17072.7	21817.6	22898.2	20924.8	25821.9	18326.9	19590.7	23433.2	21428.6	1.09355		0.235548	0.661598	FALSE
ENSOARP00000021549.1	pep chromosome:Oar_v3.1:3:44557106:44577568:-1 gene:ENSOARG00000020069.1 transcript:ENSOART00000021851.1 gene_biotype:protein_coding transcript_biotype:protein_coding gene_symbol:MDH1 description:malate dehydrogenase 1 [Source:HGNC Symbol;Acc:HGNC:6970]	25	23	34	22764.7	20658.3	25032	18327.7	16354.4	17014.7	26308.8	17396.5	25474.6	18866.1	24693.4	19572	21623.4	19120	16842.1	24155.1	19063.1	15191.1	25567.3	20177.7	20637.8	0.977709		0.789493	0.940467	FALSE
ENSOARP00000017093.1	pep chromosome:Oar_v3.1:21:40354191:40366153:-1 gene:ENSOARG00000015910.1 transcript:ENSOART00000017334.1 gene_biotype:protein_coding transcript_biotype:protein_coding gene_symbol:GANAB description:glucosidase II alpha subunit [Source:HGNC Symbol;Acc:HGNC:4138]	23	40	47	10219	14643.3	16707.9	13846.3	14417	12933.6	14283	15848.4	16864.5	17405.8	12806.1	19690.9	13644.9	12174.6	14768.3	12442.4	13451.6	13623.9	11886.9	13982.6	14250.6	0.981197		0.799077	0.946805	FALSE
ENSOARP00000021272.1	pep chromosome:Oar_v3.1:3:223878088:223892897:-1 gene:ENSOARG00000019806.1 transcript:ENSOART00000021568.1 gene_biotype:protein_coding transcript_biotype:protein_coding gene_symbol:PLXNB2 description:plexin B2 [Source:HGNC Symbol;Acc:HGNC:9104]	16	23	30	8571.71	9008.78	8680.58	9361.46	6924.89	8613.67	8760.05	7551.77	7231.01	9760.55	8094.76	9037.67	8009.35	7269.04	7457.43	7344.89	8449.81	8118.09	7267.24	8398.91	7967.02	1.05421		0.268376	0.688519	FALSE
ENSOARP00000011272.1	pep chromosome:Oar_v3.1:17:61783505:61790600:-1 gene:ENSOARG00000010504.1 transcript:ENSOART00000011432.1 gene_biotype:protein_coding transcript_biotype:protein_coding gene_symbol:ERP29 description:endoplasmic reticulum resident protein 29 precursor [Source:RefSeq peptide;Acc:NP_001119826]	21	20	25	15719.2	17583.4	19600	20754.3	15980.9	13185	16535.7	20717	20417.4	25144.9	20852.8	21262.7	19537	17348.2	16543.2	20733	19275.6	19206.3	21347.5	17324.7	20038.1	0.864588		0.0297872	0.367132	FALSE
ENSOARP00000018653.1	pep chromosome:Oar_v3.1:11:41331945:41334745:-1 gene:ENSOARG00000017379.1 transcript:ENSOART00000018916.1 gene_biotype:protein_coding transcript_biotype:protein_coding			2																										FALSE
ENSOARP00000004269.1	pep chromosome:Oar_v3.1:21:6801447:6844671:1 gene:ENSOARG00000003994.1 transcript:ENSOART00000004344.1 gene_biotype:protein_coding transcript_biotype:protein_coding gene_symbol:CTSC description:cathepsin C [Source:HGNC Symbol;Acc:HGNC:2528]	16	12	25	7025.26	6224.12	6365.17	7904.96	5505.3	5180.33	7385.76	6848.64	6698.06	6742.61	7454.19	7551.7	7110.57	7082.43	8589.63	5890.56	5115.66	5820.71	5658.65	6496.78	6631.92	0.979624		0.769211	0.934947	FALSE
ENSOARP00000018378.1	pep chromosome:Oar_v3.1:20:46458898:46483548:1 gene:ENSOARG00000017127.1 transcript:ENSOART00000018640.1 gene_biotype:protein_coding transcript_biotype:protein_coding gene_symbol:TXNDC5 description:thioredoxin domain containing 5 [Source:HGNC Symbol;Acc:HGNC:21073]	16	18	23	10695.4	9110.82	13431	11578.2	10307.7	7106.82	10543.5	10083.4	13823.3	11952.1	15851.8	12168.8	9763.68	11242.9	10329.3	11352.1	11564.8	12033.1	13812.5	10209.2	12065	0.846181		0.0371449	0.395069	FALSE
ENSOARP00000010646.1	pep chromosome:Oar_v3.1:25:35024600:35037797:1 gene:ENSOARG00000009924.1 transcript:ENSOART00000010803.1 gene_biotype:protein_coding transcript_biotype:protein_coding	22	24	27	10875.9	14800.1	9638.35	14776.3	11072.2	12579.1	13048.3	9951.96	10973.2	13674.8	10871.1	11754.4	12768.6	10297.8	9728.83	11036.2	10863.8	10299.6	11256	11945.5	11179.6	1.06851		0.291132	0.699075	FALSE
ENSOARP00000004840.1	pep chromosome:Oar_v3.1:8:82622686:82631817:-1 gene:ENSOARG00000004523.1 transcript:ENSOART00000004922.1 gene_biotype:protein_coding transcript_biotype:protein_coding	18	14	24	23767.8	18373	17713.2	24013.5	18416.9	17714.4	32318.9	20376.9	17906.9	22413.1	29760.6	17883.9	14998.8	12791.7	15317.2	14221.4	19256.6	16623.7	19794.2	21141.3	17792.4	1.18822		0.117986	0.527659	FALSE
ENSOARP00000012942.1	pep chromosome:Oar_v3.1:20:21981037:22014376:-1 gene:ENSOARG00000012068.1 transcript:ENSOART00000013130.1 gene_biotype:protein_coding transcript_biotype:protein_coding gene_symbol:MUT description:methylmalonyl-CoA mutase [Source:HGNC Symbol;Acc:HGNC:7526]	20	29	31	7616.01	8422.63	8935.85	9327.45	6912.81	6819.54	9038.46	6481.22	11012.2	8878.93	9336.12	12028	6550.1	8114.76	8924.81	6769.45	14130.6	8256.16	6660.45	7873.26	8889.61	0.88567		0.234518	0.660285	FALSE
ENSOARP00000000904.1	pep chromosome:Oar_v3.1:5:6646331:6669722:-1 gene:ENSOARG00000000875.1 transcript:ENSOART00000000937.1 gene_biotype:protein_coding transcript_biotype:protein_coding gene_symbol:TPM4 description:tropomyosin 4 [Source:HGNC Symbol;Acc:HGNC:12013]	28	35	36	17009.1	18100.9	22519.6	16316.6	17132.6	12991.4	15797.2	18233.6	25459.1	15734.7	22301.5	18675.2	23424.1	19750	17639.8	22065.3	19485.5	16180.4	20265.8	17082.9	19882.6	0.859192		0.0470182	0.425302	FALSE
ENSOARP00000014660.1	pep chromosome:Oar_v3.1:3:103447213:103449202:1 gene:ENSOARG00000013670.1 transcript:ENSOART00000014875.1 gene_biotype:protein_coding transcript_biotype:protein_coding gene_symbol:COX5B description:cytochrome c oxidase subunit 5B [Source:HGNC Symbol;Acc:HGNC:2269]	18	12	19	17934.3	19577.9	19877	24279.4	16326.9	16031.1	18557.6	17131.1	15656.4	23531.7	17324	14650.9	16063.6	20442.7	14258.6	15394.5	15991.8	16389.5	18372.2	18563.1	16916.1	1.09736		0.180795	0.607505	FALSE
ENSOARP00000008551.1	pep chromosome:Oar_v3.1:2:151898521:152043557:-1 gene:ENSOARG00000007964.1 transcript:ENSOART00000008675.1 gene_biotype:protein_coding transcript_biotype:protein_coding gene_symbol:GPD2 description:glycerol-3-phosphate dehydrogenase 2 [Source:HGNC Symbol;Acc:HGNC:4456]	17	28	35	9485.94	11985.8	9200.15	11320.7	8728.29	8178.2	8436	9304.49	8688.65	9210.41	10088.7	8376.77	9491.96	9087.77	8353.2	9510.73	8951.39	9070.36	8229.72	9500.12	8989.18	1.05684		0.249888	0.673178	FALSE
ENSOARP00000004779.1	pep chromosome:Oar_v3.1:14:391843:396460:-1 gene:ENSOARG00000004471.1 transcript:ENSOART00000004860.1 gene_biotype:protein_coding transcript_biotype:protein_coding	17	19	22	15876.2	18299.9	13961.7	17500.3	12316.3	12097.2	13251.7	15344.4	13595.6	17316.4	15100.8	16389.4	15961.8	15714	12489.7	15935.4	18040.6	15715.8	13098.1	14674.8	15306.1	0.958754		0.50444	0.831151	FALSE
ENSOARP00000004684.1	pep chromosome:Oar_v3.1:4:93199705:93384524:1 gene:ENSOARG00000004375.1 transcript:ENSOART00000004765.1 gene_biotype:protein_coding transcript_biotype:protein_coding gene_symbol:AHCYL2 description:adenosylhomocysteinase like 2 [Source:HGNC Symbol;Acc:HGNC:22204]	18	30	23	12597.1	14385.3	15318.7	14140.7	12916.1	10181.2	9658.54	13236.5	13714.3	12349.7	8720.83	16317.8	11496.4	12166.7	14929	11607.2	12171.2	10968.5	11206.9	12660.1	12178.4	1.03955		0.619991	0.883895	FALSE
ENSOARP00000005374.1	pep chromosome:Oar_v3.1:3:207445228:207449193:1 gene:ENSOARG00000005015.1 transcript:ENSOART00000005461.1 gene_biotype:protein_coding transcript_biotype:protein_coding gene_symbol:PHB2 description:prohibitin 2 [Source:HGNC Symbol;Acc:HGNC:30306]	19	25	28	18009.3	23334.6	24394	28242	20426.9	16875.5	21277.6	28638.5	28741.9	33592.1	16847.6	29744.7	29311.2	24672.3	21235.3	24678	29995.1	20370.2	24049.1	22284.4	25279.5	0.881519		0.193147	0.618947	FALSE
ENSOARP00000005755.1	pep chromosome:Oar_v3.1:24:26415120:26426808:-1 gene:ENSOARG00000005356.1 transcript:ENSOART00000005843.1 gene_biotype:protein_coding transcript_biotype:protein_coding gene_symbol:MVP description:major vault protein [Source:HGNC Symbol;Acc:HGNC:7531]	19	28	46	11688.3	11534.4	8884.55	11428.8	11195.7	10247.5	7808.87	8947.58	10915.4	10571	8523.1	10408.3	12599.4	10792.2	11799.6	8417.83	8075.9	8483	10786.2	10116.8	10019.4	1.00972		0.892955	0.973734	FALSE
ENSOARP00000005896.1	pep chromosome:Oar_v3.1:9:80589147:80590955:1 gene:ENSOARG00000005495.1 transcript:ENSOART00000005986.1 gene_biotype:protein_coding transcript_biotype:protein_coding gene_symbol:UQCRB description:ubiquinol-cytochrome c reductase binding protein [Source:HGNC Symbol;Acc:HGNC:12582]	19	24	19	22091.8	26586.2	26443.9	28363.2	21052.8	18288.1	19378.2	23493.7	22553.7	25778	27079.8	19140.9	24139.5	25215.7	21393.8	22212.3	25724.4	25496.9	19922.2	22959.6	23376.3	0.982174		0.777185	0.937888	FALSE
ENSOARP00000018311.1	pep chromosome:Oar_v3.1:X:112830421:112881120:-1 gene:ENSOARG00000017064.1 transcript:ENSOART00000018572.1 gene_biotype:protein_coding transcript_biotype:protein_coding gene_symbol:PLS3 description:plastin 3 [Source:HGNC Symbol;Acc:HGNC:9091]	17	36	68	18320.8	19378.3	23888.8	13233.8	15337.9	14006.4	16991.6	15913.8	22070	14312.6	16327.9	20334.2	18929.2	17312.8	14775.3	18632.8	19409.7	14644.7	19771.7	16857	17692.7	0.952764		0.539259	0.850754	FALSE
ENSOARP00000000765.1	pep chromosome:Oar_v3.1:5:31819802:31921872:-1 gene:ENSOARG00000000722.1 transcript:ENSOART00000000797.1 gene_biotype:protein_coding transcript_biotype:protein_coding gene_symbol:HSD17B4 description:hydroxysteroid 17-beta dehydrogenase 4 [Source:HGNC Symbol;Acc:HGNC:5213]	14	28	32	10549.2	10028.2	9851.47	9682.81	8917.86	8701.29	10035.5	9979.7	12007.9	8773.28	13341.7	10494.8	9465.89	9630.53	9672.06	9320.5	10548.7	9119.25	8270.84	9700.77	9967.17	0.973272		0.617307	0.882761	FALSE
ENSOARP00000021901.1	pep chromosome:Oar_v3.1:3:150165173:150170352:-1 gene:ENSOARG00000020393.1 transcript:ENSOART00000022206.1 gene_biotype:protein_coding transcript_biotype:protein_coding description:Ovis aries lysozyme C-1-like (LOC443320), mRNA. [Source:RefSeq mRNA;Acc:NM_001308588]	19	25	21	31056.1	31407	19069.5	31542.1	28195.9	33986.1	17912.8	25657.2	29702.1	30065.4	45361.1	19453.4	40327.6	35326.6	36141.4	22469.4	25353.7	33874.2	19068	26701.4	29537.1	0.903993		0.434019	0.793101	FALSE
ENSOARP00000010236.1	pep chromosome:Oar_v3.1:12:42682907:42696905:1 gene:ENSOARG00000009538.1 transcript:ENSOART00000010386.1 gene_biotype:protein_coding transcript_biotype:protein_coding gene_symbol:ENO1 description:enolase 1 [Source:HGNC Symbol;Acc:HGNC:3350]	17	23	34	9642.57	14950.8	10658.6	8057.92	18066.5	9974.34	12040.6	10483.8	20444.8	7127.58	8826.18	15113.8	14881.9	8994.92	13994.2	9703.86	8218.63	8629.83	9598.35	11381.9	10830.7	1.05089		0.728149	0.920097	FALSE
ENSOARP00000002784.1	pep chromosome:Oar_v3.1:14:33986663:33997608:1 gene:ENSOARG00000002620.1 transcript:ENSOART00000002839.1 gene_biotype:protein_coding transcript_biotype:protein_coding gene_symbol:CES2 description:carboxylesterase 2 [Source:HGNC Symbol;Acc:HGNC:1864]	18	17	27	12747.7	7980.89	12758.9	11639.4	13425	9492.42	11222.1	9165.41	15899.8	9702.42	8885.53	19110.5	20430.3	14699.6	8331.36	13327	14862.2	15941.6	8689.9	10891.6	13004.1	0.837554		0.186134	0.610347	FALSE
ENSOARP00000013430.1	pep chromosome:Oar_v3.1:15:29117824:29129938:-1 gene:ENSOARG00000012531.1 transcript:ENSOART00000013627.1 gene_biotype:protein_coding transcript_biotype:protein_coding gene_symbol:HYOU1 description:hypoxia up-regulated 1 [Source:HGNC Symbol;Acc:HGNC:16931]	15	15	25	11913.3	10341.8	14467.7	7164.49	9772	7394.97	9627.18	12598.2	11914	8254.32	13629.1	13082.8	14398.1	10906.3	9942.15	11272.8	11015.7	9563.29	13074	10141.9	11405.9	0.889176		0.232089	0.659239	FALSE
ENSOARP00000003618.1	pep chromosome:Oar_v3.1:26:35728802:35737811:1 gene:ENSOARG00000003386.1 transcript:ENSOART00000003683.1 gene_biotype:protein_coding transcript_biotype:protein_coding	19	16	22	15975.2	17802.1	16564.8	15263.8	15705.3	12541.5	15800.1	14849.4	15838	14778.3	16709.9	16404.9	16589.4	16893.1	13840.7	14076.2	14138.7	13953.9	14128.3	15495	15166.2	1.02168		0.618267	0.88306	FALSE
ENSOARP00000010343.1	pep chromosome:Oar_v3.1:13:42429923:42442500:1 gene:ENSOARG00000009642.1 transcript:ENSOART00000010497.1 gene_biotype:protein_coding transcript_biotype:protein_coding	6	9	10	3688.87	8180.03	3072.53	4409.11	6924.07	4131.83	4021.28	5982	8079.04	11562.3	3188.47	3917.19	3304.3	5594.09	5204.16	4069.03	4020.92	4273.37	5182.1	4799	4917.53	0.975898		0.887923	0.97213	FALSE
ENSOARP00000021537.1	pep chromosome:Oar_v3.1:3:44242032:44295881:-1 gene:ENSOARG00000020061.1 transcript:ENSOART00000021839.1 gene_biotype:protein_coding transcript_biotype:protein_coding gene_symbol:UGP2 description:UDP-glucose pyrophosphorylase 2 [Source:HGNC Symbol;Acc:HGNC:12527]	16	14	29	8227.07	7997.61	7848.55	8663.71	8242.5	6062.8	7385.43	7290.4	9217.5	7018.35	9031.36	8739.4	8633.25	6940.45	8465.87	7920.89	7690.95	6733.63	8644.88	7674.85	8048.86	0.953532		0.372394	0.746097	FALSE
ENSOARP00000022299.1	pep chromosome:Oar_v3.1:7:42899182:42905385:1 gene:ENSOARG00000020749.1 transcript:ENSOART00000022604.1 gene_biotype:protein_coding transcript_biotype:protein_coding gene_symbol:PPIB description:peptidylprolyl isomerase B [Source:HGNC Symbol;Acc:HGNC:9255]	26	28	33	25911.7	25280.3	27906.4	19821.4	28039.5	22579.9	22470.2	25039.1	27673.5	19428.7	30378.7	26577.1	31433.2	26603.2	28079.5	16355.7	20006.5	18910.2	26328.2	24482.4	24191.3	1.01203		0.891054	0.973101	FALSE
ENSOARP00000008547.1	pep chromosome:Oar_v3.1:21:44008864:44040998:-1 gene:ENSOARG00000007959.1 transcript:ENSOART00000008671.1 gene_biotype:protein_coding transcript_biotype:protein_coding gene_symbol:SPTBN2 description:spectrin beta, non-erythrocytic 2 [Source:HGNC Symbol;Acc:HGNC:11276]	16	23	20	5610.05	6139.05	5897.38	8418.97	6043.77	6071.3	5720.8	6381.9	6582.89	8297.14	6029.43	7284.64	7793.81	6019.27	6279.41	6623.56	6636.52	5351.74	6926.1	6237.32	6664.24	0.935938		0.272634	0.692146	FALSE
ENSOARP00000007638.1	pep chromosome:Oar_v3.1:15:75614277:75618929:1 gene:ENSOARG00000007122.1 transcript:ENSOART00000007751.1 gene_biotype:protein_coding transcript_biotype:protein_coding gene_symbol:NDUFS3 description:NADH:ubiquinone oxidoreductase core subunit S3 [Source:HGNC Symbol;Acc:HGNC:7710]	11	15	17	7790.83	8966.87	7974.03	8046.37	6870.9	7817.86	6484.3	8180.77	8322.93	8284.71	9044.92	8023.2	8927.16	7824.06	8056.11	7598.56	7175.24	8265.36	7108.89	7731.84	8035.61	0.962196		0.36065	0.740839	FALSE
ENSOARP00000010493.1	pep chromosome:Oar_v3.1:1:110747785:110756501:1 gene:ENSOARG00000009782.1 transcript:ENSOART00000010649.1 gene_biotype:protein_coding transcript_biotype:protein_coding gene_symbol:NDUFS2 description:NADH:ubiquinone oxidoreductase core subunit S2 [Source:HGNC Symbol;Acc:HGNC:7708]	18	25	33	13529.6	15250.1	13451.9	15492.2	12556.2	12988.6	10849.5	13490.6	13113	14736.8	15538.6	15378.3	14452.3	13379.9	14926.1	13584	12236.9	14894.5	12037.4	13378.7	13975.4	0.957302		0.356802	0.737237	FALSE
ENSOARP00000014758.1	pep chromosome:Oar_v3.1:19:778479:845335:-1 gene:ENSOARG00000013753.1 transcript:ENSOART00000014976.1 gene_biotype:protein_coding transcript_biotype:protein_coding gene_symbol:EGFR description:epidermal growth factor receptor [Source:HGNC Symbol;Acc:HGNC:3236]	21	25	41	14437	15539.1	13801.4	14664.4	11491.1	14251.2	13185.6	14110	13502.8	15596.1	12794.8	15096.5	13029.4	12645.5	11929.2	12150.2	12696.9	13984.9	12018	13887.2	13173.2	1.05421		0.222246	0.649803	FALSE
ENSOARP00000000004.1	pep chromosome:Oar_v3.1:MT:7019:7702:1 gene:ENSOARG00000000019.1 transcript:ENSOART00000000019.1 gene_biotype:protein_coding transcript_biotype:protein_coding gene_symbol:COX2 description:Cytochrome c oxidase subunit 2 [Source:UniProtKB/Swiss-Prot;Acc:O78750]	19	21	21	32954.3	30955	27643.7	43687.9	27059.2	26130.3	26551.7	31009.9	21735.7	38344.5	26322.6	30257.3	25277.5	30722.2	26250.1	24857.4	26644.6	33861.7	24092.6	30335.9	27681.1	1.09591		0.253373	0.674135	FALSE
ENSOARP00000008665.1	pep chromosome:Oar_v3.1:1:109259091:109265735:-1 gene:ENSOARG00000008078.1 transcript:ENSOART00000008791.1 gene_biotype:protein_coding transcript_biotype:protein_coding gene_symbol:TAGLN2 description:transgelin 2 [Source:HGNC Symbol;Acc:HGNC:11554]	14	19	24	19767.8	19010.4	19530.6	27146.6	19006.5	15082.6	21118	19482.5	22502.6	23515.2	16135.1	23682.1	23384.5	17269.7	18562.8	22839.9	20948.5	17931.1	22434.4	19787.1	20653.8	0.958038		0.546109	0.855655	FALSE
ENSOARP00000016266.1	pep chromosome:Oar_v3.1:17:29186272:29186766:-1 gene:ENSOARG00000015163.1 transcript:ENSOART00000016500.1 gene_biotype:protein_coding transcript_biotype:protein_coding	22	21	28	48134.7	47894.6	46667.2	46519.9	43167.1	34397.9	55131.4	38345.4	53454	45370.7	38787.6	45831.9	36205.9	36014.9	40104.6	38536.7	43802.2	35670.3	43697	44619.4	41280.6	1.08088		0.23273	0.65957	FALSE
ENSOARP00000015182.1	pep chromosome:Oar_v3.1:16:62779408:62802815:1 gene:ENSOARG00000014144.1 transcript:ENSOART00000015403.1 gene_biotype:protein_coding transcript_biotype:protein_coding	18	19	27	13081.4	12542.9	13657.9	18593	11300.4	11227.2	15193.6	12328.7	14009.9	17099.9	9784.15	12090.6	10533.5	12169.4	9352.56	12742.8	13453.6	10359.7	13266.1	13318.8	12081.6	1.10241		0.243921	0.669917	FALSE
ENSOARP00000008787.1	pep chromosome:Oar_v3.1:5:59886223:59934603:-1 gene:ENSOARG00000008188.1 transcript:ENSOART00000008915.1 gene_biotype:protein_coding transcript_biotype:protein_coding gene_symbol:ANXA6 description:annexin A6 [Source:HGNC Symbol;Acc:HGNC:544]	20	38	42	12029.4	10304.9	8609.58	13354.4	7949.86	12683.2	8193.34	12333.5	9283.3	9048.57	8830.7	9304.61	17196.5	9681.92	8122.49	9378.61	8065.13	8988.17	12566.8	10477.4	9796.36	1.06952		0.513921	0.83714	FALSE
ENSOARP00000003072.1	pep chromosome:Oar_v3.1:19:13776448:13789287:1 gene:ENSOARG00000002885.1 transcript:ENSOART00000003132.1 gene_biotype:protein_coding transcript_biotype:protein_coding gene_symbol:CTNNB1 description:catenin beta 1 [Source:HGNC Symbol;Acc:HGNC:2514]	18	29	31	10139.5	10458.7	9332.93	13905.3	11201.3	10137.7	8540.87	10950	11435	13664.1	9558.32	11187.9	11133	10225.6	10391.9	8809.73	10438	11376	8744.62	10485.8	10553.2	0.99361		0.919569	0.976946	FALSE
ENSOARP00000005532.1	pep chromosome:Oar_v3.1:23:12629779:12642081:-1 gene:ENSOARG00000005159.1 transcript:ENSOART00000005619.1 gene_biotype:protein_coding transcript_biotype:protein_coding	14	20	37	14733.4	10359.7	12294	11613.6	8209.59	13025.3	11960.4	10610	10003.2	8649.87	15253.2	11670.9	14725.1	10924.9	13168.8	12070.7	8304.07	11146.7	9883.63	11451.4	11236	1.01917		0.830742	0.957261	FALSE
ENSOARP00000004372.1	pep chromosome:Oar_v3.1:4:13341624:13572042:-1 gene:ENSOARG00000004088.1 transcript:ENSOART00000004448.1 gene_biotype:protein_coding transcript_biotype:protein_coding gene_symbol:SLC25A13 description:solute carrier family 25 member 13 [Source:HGNC Symbol;Acc:HGNC:10983]	12	15	33	10910.8	10300	10342.3	9650.76	9153.21	8164.09	8866.92	9755.86	9880.25	8128.72	9502.58	11921.9	9755.74	8383.64	9744.29	9426.21	9241.17	7725.95	9932.75	9606.15	9362.89	1.02598		0.616993	0.882761	FALSE
ENSOARP00000004659.1	pep chromosome:Oar_v3.1:5:36301175:36320036:-1 gene:ENSOARG00000004354.1 transcript:ENSOART00000004740.1 gene_biotype:protein_coding transcript_biotype:protein_coding gene_symbol:LMAN2 description:lectin, mannose binding 2 [Source:HGNC Symbol;Acc:HGNC:16986]	13	13	18	6787.3	7295.5	7323.64	6479.11	5988.28	5253.03	6051.49	6587.34	6279.85	7429.83	7082.77	6720.74	6971.63	6264.85	6555.25	6481.33	6077.55	5647.67	7464.6	6436.65	6611.99	0.973482		0.559099	0.86071	FALSE
ENSOARP00000019000.1	pep chromosome:Oar_v3.1:1:161340154:161353516:-1 gene:ENSOARG00000017706.1 transcript:ENSOART00000019268.1 gene_biotype:protein_coding transcript_biotype:protein_coding gene_symbol:CPOX description:coproporphyrinogen oxidase [Source:HGNC Symbol;Acc:HGNC:2321]	17	20	26	9258.05	8587.54	10049.6	13166.4	7817.96	8543.75	9514.59	10500.5	7691.58	12786.2	8311.87	11451.3	7157.69	8299.59	8847.9	8042.35	9362.74	8668.43	8863.51	9567.38	8920.56	1.07251		0.375618	0.746916	FALSE
ENSOARP00000006252.1	pep chromosome:Oar_v3.1:14:47706543:47708761:1 gene:ENSOARG00000005829.1 transcript:ENSOART00000006347.1 gene_biotype:protein_coding transcript_biotype:protein_coding	12	16	9	8218.69	13612.3	23370.3	13742.4	11528.9	9963.8	20153.8	14845.8	8875.04	33652.9	11404.9	30621.9	18299.4	16787.8	20444.7	16495.4	20522.2	16891.5	14164.9	13691.6	17689.2	0.774008		0.153877	0.565605	FALSE
ENSOARP00000004304.1	pep chromosome:Oar_v3.1:5:56804753:56891975:1 gene:ENSOARG00000004018.1 transcript:ENSOART00000004380.1 gene_biotype:protein_coding transcript_biotype:protein_coding gene_symbol:SPINK5 description:serine peptidase inhibitor, Kazal type 5 [Source:HGNC Symbol;Acc:HGNC:15464]	25	45	30	14890.2	12214.3	18838.4	9300.41	11907.4	11887.4	8261.65	10022	16932.1	12375.4	14233.8	15949.2	12752.5	15148.7	15604.4	15325.7	12223	15455.4	11651.8	11790.5	14228.1	0.828673		0.0537104	0.43524	FALSE
ENSOARP00000018876.1	pep chromosome:Oar_v3.1:7:11269380:11320324:1 gene:ENSOARG00000017585.1 transcript:ENSOART00000019144.1 gene_biotype:protein_coding transcript_biotype:protein_coding gene_symbol:ERO1A description:endoplasmic reticulum oxidoreductase 1 alpha [Source:HGNC Symbol;Acc:HGNC:13280]	16	18	22	9214.17	8924.6	10704.6	9052.01	8040.53	6471.66	6939.54	8005.4	9377.33	12005.8	9211.6	10266.3	9869.18	9561.78	9088.43	12753.6	8970.22	8651.72	10143.7	8323.32	9921.32	0.838933		0.0150824	0.333942	FALSE
ENSOARP00000016863.1	pep chromosome:Oar_v3.1:15:21773128:21802844:1 gene:ENSOARG00000015712.1 transcript:ENSOART00000017102.1 gene_biotype:protein_coding transcript_biotype:protein_coding	11	16	33	19286.2	18100.9	14851.5	15124.2	13764.4	15641.1	16297.2	17118.5	16539.1	13118.2	15488.8	18854.5	15221	14197.7	12618.7	13752.7	14806	13697.6	14691.4	16185.4	14729.4	1.09885		0.0873083	0.493661	FALSE
ENSOARP00000004803.1	pep chromosome:Oar_v3.1:13:72848603:72870621:1 gene:ENSOARG00000004487.1 transcript:ENSOART00000004884.1 gene_biotype:protein_coding transcript_biotype:protein_coding gene_symbol:YWHAB description:tyrosine 3-monooxygenase/tryptophan 5-monooxygenase activation protein beta [Source:HGNC Symbol;Acc:HGNC:12849]	15	15	16	10427.7	9845.54	13812.1	8862.02	8769	7509.93	8975.34	10115.9	14256.6	9058.55	8941.2	11916.3	10917.5	9970.21	9549.25	11901.5	11276.9	8315.62	11654.9	9649.01	10580.6	0.911955		0.25294	0.674135	FALSE
ENSOARP00000018117.1	pep chromosome:Oar_v3.1:3:133526658:133533462:1 gene:ENSOARG00000016871.1 transcript:ENSOART00000018373.1 gene_biotype:protein_coding transcript_biotype:protein_coding	1	1	2	979.046	770.732	870.546	825.442	632.782	825.522	632.593	802.491	889.892	1276.22	1097.4	934.056	793.315	1403.39	938.903	709.667	518.407	1108.66	865.234	784.723	926.035	0.847401		0.146647	0.56164	FALSE
ENSOARP00000003691.1	pep chromosome:Oar_v3.1:14:35389858:35459641:1 gene:ENSOARG00000003455.1 transcript:ENSOART00000003758.1 gene_biotype:protein_coding transcript_biotype:protein_coding gene_symbol:CDH1 description:cadherin 1 [Source:HGNC Symbol;Acc:HGNC:1748]	16	26	32	14221.8	14811.4	12261.6	11962.5	9999.34	13081.7	14186.9	10585.7	11462	13752.1	16087.2	11573.5	11083.9	9956.22	10008.7	12514.7	12645.3	11511.6	12726.6	12528.4	12012.4	1.04295		0.527654	0.84754	FALSE
ENSOARP00000004978.1	pep chromosome:Oar_v3.1:8:82874886:82959397:1 gene:ENSOARG00000004632.1 transcript:ENSOART00000005063.1 gene_biotype:protein_coding transcript_biotype:protein_coding gene_symbol:IGF2R description:insulin like growth factor 2 receptor [Source:HGNC Symbol;Acc:HGNC:5467]	21	34	39	11549.3	10030	9472.7	11564.1	8873.55	9958.41	8727.27	9856.62	8899.22	10105	14195.4	9670.01	12161.8	9897.29	10057.8	10810.3	9113.55	10753	9600.74	9955.01	10388	0.958322		0.46838	0.807938	FALSE
ENSOARP00000002293.1	pep chromosome:Oar_v3.1:3:68319029:68359041:1 gene:ENSOARG00000002164.1 transcript:ENSOART00000002344.1 gene_biotype:protein_coding transcript_biotype:protein_coding gene_symbol:PNPT1 description:polyribonucleotide nucleotidyltransferase 1 [Source:HGNC Symbol;Acc:HGNC:23166]	15	34	41	10727.8	9859.2	10329.7	9123.68	9143.23	8423.66	10940.2	9857.63	10675.3	7983.57	13228.2	10905.1	10113.6	9060.53	8794.94	8641.35	9946.47	8061.21	10078	9766.77	9670.67	1.00994		0.869918	0.968527	FALSE
ENSOARP00000011580.1	pep chromosome:Oar_v3.1:5:10811752:10813968:1 gene:ENSOARG00000010800.1 transcript:ENSOART00000011746.1 gene_biotype:protein_coding transcript_biotype:protein_coding gene_symbol:PRDX2 description:peroxiredoxin 2 [Source:HGNC Symbol;Acc:HGNC:9353]	13	10	17	10680.5	8564.66	10492.6	14465.7	10916.2	7643.98	8217.74	9273.57	11774.7	15397.6	9556.62	11516.6	9894.29	11461.5	9530.72	12552.1	11714.8	9785.42	11248.3	9845.53	11203.5	0.878789		0.12125	0.532248	FALSE
ENSOARP00000003468.1	pep chromosome:Oar_v3.1:11:52411432:52417727:1 gene:ENSOARG00000003257.1 transcript:ENSOART00000003532.1 gene_biotype:protein_coding transcript_biotype:protein_coding gene_symbol:LGALS3BP description:galectin 3 binding protein [Source:HGNC Symbol;Acc:HGNC:6564]	15	16	30	11472.2	11326	8350.64	12810.1	9852.02	9421.25	9179.85	9484.26	9307.83	12608.9	6703.49	9727.87	8841.07	9962.48	6486.85	10295.2	9752.48	7694.95	9019.67	10146.3	8975.98	1.13038		0.148011	0.562175	FALSE
ENSOARP00000002382.1	pep chromosome:Oar_v3.1:22:14332796:14482165:-1 gene:ENSOARG00000002223.1 transcript:ENSOART00000002434.1 gene_biotype:protein_coding transcript_biotype:protein_coding gene_symbol:MYOF description:myoferlin [Source:HGNC Symbol;Acc:HGNC:3656]	17	36	51	10882.7	10953	9501.66	10921.2	9893.57	10216.2	10240.7	9960.13	9840.33	9389.31	14026.5	11878.4	13102.3	10461.9	9943.96	10746.9	9252.51	10303.3	9477.39	10308.5	10668.4	0.966272		0.517314	0.840597	FALSE
ENSOARP00000009640.1	pep chromosome:Oar_v3.1:9:57354087:57359292:1 gene:ENSOARG00000008976.1 transcript:ENSOART00000009779.1 gene_biotype:protein_coding transcript_biotype:protein_coding gene_symbol:FABP5 description:fatty acid-binding protein, epidermal [Source:RefSeq peptide;Acc:NP_001138652]	16	19	16	16292	13426.9	18103.6	11415.7	14287.1	10855.1	15869.3	12863.1	22091.3	11171.4	12347.2	16250.3	10422.8	14576.1	10811.7	13062.5	15306.1	10734.3	13156.9	13946.4	13296.5	1.04888		0.626671	0.884346	FALSE
ENSOARP00000020678.1	pep chromosome:Oar_v3.1:3:218683294:218714739:1 gene:ENSOARG00000019249.1 transcript:ENSOART00000020962.1 gene_biotype:protein_coding transcript_biotype:protein_coding gene_symbol:SAMM50 description:SAMM50 sorting and assembly machinery component [Source:HGNC Symbol;Acc:HGNC:24276]	19	22	31	10666.7	13054.5	10181.4	16922.5	11945.3	11331.3	10718.7	10735.3	8891.19	14145.2	10461.8	10297.8	10133.6	10892.8	10413.7	8573.09	9549.4	11334.4	9261.51	11791.3	10268.6	1.14829		0.0622264	0.452946	FALSE
ENSOARP00000005168.1	pep chromosome:Oar_v3.1:14:965940:1002348:-1 gene:ENSOARG00000004816.1 transcript:ENSOART00000005255.1 gene_biotype:protein_coding transcript_biotype:protein_coding gene_symbol:SF3B3 description:splicing factor 3b subunit 3 [Source:HGNC Symbol;Acc:HGNC:10770]	18	25	49	7769.08	7931.98	6435.29	10309.3	7377.37	8132.15	5748.63	7875.08	8095.99	9251.36	7125.56	7792.63	8533.32	7405.82	7908.35	7740.22	6512.69	7269.6	7275.57	7597.74	7687.52	0.988321		0.850658	0.962387	FALSE
ENSOARP00000003155.1	pep chromosome:Oar_v3.1:17:56657318:56661054:-1 gene:ENSOARG00000002966.1 transcript:ENSOART00000003215.1 gene_biotype:protein_coding transcript_biotype:protein_coding	14	13	21	11837.6	11785.4	8822.16	16720.9	10220.1	11025.7	11626.5	11463.6	11302.5	16150.9	8834.49	12332.1	8623.71	9804.72	10746.8	10431.4	10806.2	10463.7	9822.14	11514.9	10694.8	1.07668		0.375895	0.746916	FALSE
ENSOARP00000019046.1	pep chromosome:Oar_v3.1:21:40550874:40581599:1 gene:ENSOARG00000017748.1 transcript:ENSOART00000019314.1 gene_biotype:protein_coding transcript_biotype:protein_coding gene_symbol:SLC3A2 description:solute carrier family 3 member 2 [Source:HGNC Symbol;Acc:HGNC:11026]	12	15	21	7268.79	6606.59	6104.84	10460.4	5937.5	6236.15	8301.21	7108.17	6021.19	9590.8	8222.69	7681.36	7860.99	6486.53	7169.42	6608.15	6290.22	8946.94	6734.41	7132.8	7341.58	0.971563		0.716183	0.917205	FALSE
ENSOARP00000019317.1	pep chromosome:Oar_v3.1:5:93687872:93788740:1 gene:ENSOARG00000017994.1 transcript:ENSOART00000019587.1 gene_biotype:protein_coding transcript_biotype:protein_coding gene_symbol:LNPEP description:leucyl and cystinyl aminopeptidase [Source:HGNC Symbol;Acc:HGNC:6656]	18	25	54	10582.7	11102.1	11568.4	10814.6	8613.48	9080.18	9165.74	9250.09	10343.3	10851.9	12048.8	11878.3	10921.8	10296.6	10427.4	12379.4	9377.33	10125.4	11397.4	9968.03	10878	0.916351		0.0680891	0.46271	FALSE
ENSOARP00000009812.1	pep chromosome:Oar_v3.1:18:68547748:68551257:-1 gene:ENSOARG00000009143.1 transcript:ENSOART00000009954.1 gene_biotype:protein_coding transcript_biotype:protein_coding	10	8	14	11739	10976.7	9966.31	10579.8	10036	6480.35	14246.6	11971.5	13150.9	14774.4	10713.6	8123	16547.1	9670.4	12202.3	10024.7	10001.9	11387.4	10550.9	10526.1	11337.3	0.92845		0.465528	0.805986	FALSE
ENSOARP00000005814.1	pep chromosome:Oar_v3.1:11:36104482:36130659:-1 gene:ENSOARG00000005412.1 transcript:ENSOART00000005904.1 gene_biotype:protein_coding transcript_biotype:protein_coding gene_symbol:ITGA3 description:integrin subunit alpha 3 [Source:HGNC Symbol;Acc:HGNC:6139]	19	22	27	9207.53	10476.6	8414.8	13973	8148.86	8351.02	10453.3	10321.7	7624.06	13193.8	8827.56	9933.78	9193.12	7866.72	8911.24	8379.34	9965.41	10553.1	7894.48	9773.88	9191.24	1.06339		0.441835	0.794938	FALSE
ENSOARP00000013144.1	pep chromosome:Oar_v3.1:3:165333304:165370016:-1 gene:ENSOARG00000012264.1 transcript:ENSOART00000013337.1 gene_biotype:protein_coding transcript_biotype:protein_coding gene_symbol:LTA4H description:leukotriene A4 hydrolase [Source:HGNC Symbol;Acc:HGNC:6710]	19	22	41	10200	10019.2	13544.2	12541.2	10579.5	10278.4	11630.1	9677.12	12937.4	14143.5	11097.4	11561.8	13029.9	10348.7	10768.8	11691.5	11816.8	10351.8	11932.8	10987.7	11736.1	0.936225		0.206762	0.630336	FALSE
ENSOARP00000011911.1	pep chromosome:Oar_v3.1:15:17243209:17256984:1 gene:ENSOARG00000011112.1 transcript:ENSOART00000012085.1 gene_biotype:protein_coding transcript_biotype:protein_coding gene_symbol:ACAT1 description:acetyl-CoA acetyltransferase 1 [Source:HGNC Symbol;Acc:HGNC:93]	16	21	30	7606.34	9783.02	12036.9	7003.64	8482.28	7576.85	11324.4	8391.36	10264.1	6387.58	9894.43	11256	6513.3	7798.34	5712.17	6936.59	12953.8	5801.05	5769.59	8869.87	7785.63	1.13926		0.297229	0.700806	FALSE
ENSOARP00000002394.1	pep scaffold:Oar_v3.1:JH922091.1:21:2720:-1 gene:ENSOARG00000002262.1 transcript:ENSOART00000002446.1 gene_biotype:protein_coding transcript_biotype:protein_coding	16	12	15	11331.2	12332.7	11019.5	8557.7	8534.11	10684.9	9606.81	9207.65	12038.4	7337.99	13431.7	9779.33	14259.5	11297.7	8944.68	10874.5	10303.8	9687.01	10947.8	10076.6	10644	0.946689		0.49061	0.818844	FALSE
ENSOARP00000021664.1	pep chromosome:Oar_v3.1:1:14429728:14442162:1 gene:ENSOARG00000020175.1 transcript:ENSOART00000021966.1 gene_biotype:protein_coding transcript_biotype:protein_coding gene_symbol:CAP1 description:cyclase associated actin cytoskeleton regulatory protein 1 [Source:HGNC Symbol;Acc:HGNC:20040]	17	18	34	11630.6	12310.3	12803.9	10253.6	8972.08	7971.45	9415.68	10816.5	14469.6	10215	11802	12929.4	12203.6	11859.9	10351.8	14199.6	12654.1	9188.94	13189.2	10400.6	11989.5	0.867476		0.0590472	0.452482	FALSE
ENSOARP00000002504.1	pep chromosome:Oar_v3.1:24:25971607:25977898:1 gene:ENSOARG00000002357.1 transcript:ENSOART00000002556.1 gene_biotype:protein_coding transcript_biotype:protein_coding gene_symbol:TUFM description:Tu translation elongation factor, mitochondrial [Source:HGNC Symbol;Acc:HGNC:12420]	13	21	31	8133.01	11350.2	9366	10247.8	8950.19	7214.96	6900.65	8379.76	8429.86	7656.95	8877.16	8238.03	6546.95	7350.22	9868.77	7823.24	7294.63	7308.5	7755.97	8708.7	7877.76	1.10548		0.135135	0.549917	FALSE
ENSOARP00000012093.1	pep chromosome:Oar_v3.1:2:248384012:248403944:1 gene:ENSOARG00000011278.1 transcript:ENSOART00000012269.1 gene_biotype:protein_coding transcript_biotype:protein_coding gene_symbol:SDHB description:succinate dehydrogenase complex iron sulfur subunit B [Source:HGNC Symbol;Acc:HGNC:10681]	15	18	16	9628.88	9232.95	8614.47	11606	10084.4	7531.74	6813.65	9021.96	9823.34	11681.6	9487.07	14116.8	11887	11285.6	12342.7	12394.8	10008.7	10485.3	6110.26	8958.95	10661.3	0.840326		0.0774367	0.479727	FALSE
ENSOARP00000018288.1	pep chromosome:Oar_v3.1:3:133772163:133781755:1 gene:ENSOARG00000017035.1 transcript:ENSOART00000018549.1 gene_biotype:protein_coding transcript_biotype:protein_coding gene_symbol:KRT75 description:keratin 75 [Source:HGNC Symbol;Acc:HGNC:24431]	6	6	3	5054.71	3894.76	2739.86	2086.91	3026.59	4268.06	2809.18	2283.83	2160.33	2115.65	3657.14	3060.96	2887.37	2582.19	2546.94	2472.89	2775.91	3054.13	1838.97	3134.94	2604.81	1.20352		0.127391	0.540367	FALSE
ENSOARP00000001998.1	pep chromosome:Oar_v3.1:11:42039565:42096102:1 gene:ENSOARG00000001896.1 transcript:ENSOART00000002045.1 gene_biotype:protein_coding transcript_biotype:protein_coding gene_symbol:ATP6V0A1 description:ATPase H+ transporting V0 subunit a1 [Source:HGNC Symbol;Acc:HGNC:865]	18	18	26	6160.89	7778.2	6506.19	6817.34	6250.47	6543.41	6099.5	5736.04	6737.07	7252.7	6031.46	7029.71	6874.27	6443.3	6252.09	5654.62	5566.5	7184.04	5458.86	6462.28	6376.16	1.01351		0.774945	0.937888	FALSE
ENSOARP00000019506.1	pep chromosome:Oar_v3.1:X:63633082:63790461:-1 gene:ENSOARG00000018170.1 transcript:ENSOART00000019778.1 gene_biotype:protein_coding transcript_biotype:protein_coding gene_symbol:ABCB7 description:ATP binding cassette subfamily B member 7 [Source:HGNC Symbol;Acc:HGNC:48]	12	20	27	5977.73	7083.99	6876.68	7445.54	5921.34	5430.61	5771.23	7301.83	6417.87	7779.74	6295.77	6803.76	7352.82	6843.24	6133.81	6213.57	6486.84	5493.5	6438.93	6434.39	6543.13	0.983382		0.737581	0.920996	FALSE
ENSOARP00000019604.1	pep chromosome:Oar_v3.1:14:23469513:23498927:1 gene:ENSOARG00000018268.1 transcript:ENSOART00000019877.1 gene_biotype:protein_coding transcript_biotype:protein_coding	15	19	23	28611.5	20529	40256.8	31458.1	21453.4	20825.5	19879.9	21904.7	24315	33174.6	22632.2	24193.5	26629	25523.8	20627.3	30898.5	17377	48049.2	25261.1	24835.1	26225.2	0.946995		0.661397	0.898241	FALSE
ENSOARP00000007408.1	pep chromosome:Oar_v3.1:2:13016557:13028295:1 gene:ENSOARG00000006916.1 transcript:ENSOART00000007519.1 gene_biotype:protein_coding transcript_biotype:protein_coding gene_symbol:TXN description:Thioredoxin [Source:UniProtKB/Swiss-Prot;Acc:P50413]	20	18	19	18355.6	13998.4	18903.5	23414	16952.1	13551.6	20486.2	17424.2	19547	27562.3	16989.8	16668.4	14982.9	15555.4	14260.3	18686.4	17561.2	15831	20114.4	17628.4	17686.9	0.996687		0.969289	0.991798	FALSE
ENSOARP00000020866.1	pep chromosome:Oar_v3.1:3:138657152:138673409:1 gene:ENSOARG00000019423.1 transcript:ENSOART00000021154.1 gene_biotype:protein_coding transcript_biotype:protein_coding gene_symbol:ENDOU description:endonuclease, poly(U) specific [Source:HGNC Symbol;Acc:HGNC:14369]	22	22	20	12757.4	11859.1	12239.1	14459.7	11816.3	12861.8	10937.4	10623	11946.4	17565.1	13134.2	11980	13101.9	11058.6	12613.5	12043.7	11717	12453.3	12919.4	12143.2	12686.4	0.957184		0.4086	0.772642	FALSE
ENSOARP00000019393.1	pep chromosome:Oar_v3.1:12:59415011:59456443:1 gene:ENSOARG00000018066.1 transcript:ENSOART00000019663.1 gene_biotype:protein_coding transcript_biotype:protein_coding gene_symbol:QSOX1 description:quiescin sulfhydryl oxidase 1 [Source:HGNC Symbol;Acc:HGNC:9756]	17	18	24	13430.3	11909.4	8387.47	9102.82	9662.47	12929.7	8319.99	9181.75	10338.9	8593.71	13103.9	8770.49	9040.95	9505.02	9124.34	7495.77	7404.39	10653.9	8401.72	10193.3	9196.08	1.10844		0.225952	0.65384	FALSE
ENSOARP00000011895.1	pep chromosome:Oar_v3.1:13:42736074:42747597:1 gene:ENSOARG00000011087.1 transcript:ENSOART00000012069.1 gene_biotype:protein_coding transcript_biotype:protein_coding	4	7	17	2278.87	4657.77	3488.41	2488.85	3659.44	2063.88	3109.25	2449.31	4574.19	2359.64	1359.09	2219.62	1920.91	2484.79	2167.1	2351.78	2220.51	1896.25	2946.04	2921.06	2306.43	1.26648		0.098304	0.510006	FALSE
ENSOARP00000018300.1	pep chromosome:Oar_v3.1:3:133783764:133795772:1 gene:ENSOARG00000017049.1 transcript:ENSOART00000018561.1 gene_biotype:protein_coding transcript_biotype:protein_coding	2	7	4	1916.73	1745.2	1836.26	994.86	1306.3	1887.09	1400.41	1209.15	1335.72	969.71	1249.59	1762.44	1905.74	1937.81	1032.42	1120.5	1267.58	1560.79	995.194	1499.11	1334.95	1.12297		0.334819	0.724381	FALSE
ENSOARP00000000771.1	pep scaffold:Oar_v3.1:AMGL01122290.1:3337:13324:1 gene:ENSOARG00000000751.1 transcript:ENSOART00000000803.1 gene_biotype:protein_coding transcript_biotype:protein_coding	18	19	39	10595.1	11834.3	8871.21	8659.89	8615.8	10689	11228.3	9096.64	12945.3	8361.67	9140.11	10512.7	12690.9	8722.08	9764.99	8930.86	8484.5	9141.84	8938.14	9877.49	9676.01	1.02082		0.760449	0.931134	FALSE
ENSOARP00000012318.1	pep chromosome:Oar_v3.1:1:115781865:115806017:1 gene:ENSOARG00000011493.1 transcript:ENSOART00000012496.1 gene_biotype:protein_coding transcript_biotype:protein_coding gene_symbol:MGST3 description:microsomal glutathione S-transferase 3 [Source:HGNC Symbol;Acc:HGNC:7064]	12	11	12	11735	13340.6	13850.9	9897.99	11153	10092.7	9909.1	10286.7	9382.35	8913.08	10908.4	11360.6	10208.9	11151.5	9827.98	7823.17	9428.02	11272.9	8653.71	11192.4	9836.64	1.13783		0.0435317	0.413547	FALSE
ENSOARP00000019985.1	pep chromosome:Oar_v3.1:11:27256343:27268302:1 gene:ENSOARG00000018613.1 transcript:ENSOART00000020261.1 gene_biotype:protein_coding transcript_biotype:protein_coding gene_symbol:ALOX15B description:arachidonate 15-lipoxygenase, type B [Source:HGNC Symbol;Acc:HGNC:434]	13	21	21	8306.93	10498.1	7787.64	10960.5	8014.4	8318	7891.62	7928.58	7632.27	10115.2	6763.86	7627.49	6771.39	6735.33	7817.49	7854.52	7384.59	8102.41	6417.47	8639.82	7509.52	1.15052		0.0327911	0.375288	FALSE
ENSOARP00000022564.1	pep chromosome:Oar_v3.1:1:100246814:100248983:1 gene:ENSOARG00000020997.1 transcript:ENSOART00000022875.1 gene_biotype:protein_coding transcript_biotype:protein_coding gene_symbol:PSMB4 description:proteasome subunit beta 4 [Source:HGNC Symbol;Acc:HGNC:9541]	11	12	23	8139.35	8401.59	7357.91	11029.6	8346.54	8643.14	9045.9	7788.22	9168.52	10696.2	7475.57	7570.5	8125.29	7652.22	7224.53	6845.13	7389.54	6583.95	8446.37	8536.73	7853.82	1.08695		0.189959	0.616579	FALSE
ENSOARP00000010773.1	pep chromosome:Oar_v3.1:10:24474862:24508794:1 gene:ENSOARG00000010041.1 transcript:ENSOART00000010931.1 gene_biotype:protein_coding transcript_biotype:protein_coding gene_symbol:POSTN description:periostin [Source:HGNC Symbol;Acc:HGNC:16953]	14	16	35	7295.52	8423.19	7031.73	8939.24	5858.65	6682.77	7654.06	5836.64	6467.36	7390.46	4622.83	6146.56	6404.57	7059.94	6220.6	5191.06	6528.94	6118.06	5571.75	7140.24	6107.84	1.16903		0.0310875	0.368791	FALSE
ENSOARP00000010618.1	pep chromosome:Oar_v3.1:2:246181823:246195651:1 gene:ENSOARG00000009900.1 transcript:ENSOART00000010775.1 gene_biotype:protein_coding transcript_biotype:protein_coding	9	13	15	4856.27	4779.09	4562.48	5980.26	3981.33	5499.21	3574.68	3909.22	4940	6520.51	3280.21	5355.56	3483.06	4251.49	5361.72	4563.31	5017.22	4123.97	3476.29	4580.4	4484.35	1.02142		0.822107	0.955352	FALSE
ENSOARP00000022339.1	pep chromosome:Oar_v3.1:7:43682976:43746261:1 gene:ENSOARG00000020784.1 transcript:ENSOART00000022644.1 gene_biotype:protein_coding transcript_biotype:protein_coding gene_symbol:CA12 description:carbonic anhydrase 12 [Source:HGNC Symbol;Acc:HGNC:1371]	12	21	24	11130.8	12659.5	16272.2	13241	8814.39	8880.18	9027.99	13790	10277.8	14703.9	8144.35	15028.4	9956.64	13214.1	10205.7	11806.1	14613.6	11247	9816.56	11452.1	11517.5	0.994317		0.955045	0.987101	FALSE
ENSOARP00000005511.1	pep chromosome:Oar_v3.1:24:40747756:40763832:-1 gene:ENSOARG00000005137.1 transcript:ENSOART00000005598.1 gene_biotype:protein_coding transcript_biotype:protein_coding gene_symbol:EIF3B description:eukaryotic translation initiation factor 3 subunit B [Source:HGNC Symbol;Acc:HGNC:3280]	16	21	31	6709.27	7378.72	6671.87	9245.53	7516.28	7234.83	5495.84	7488.76	7389.33	7516.12	7138.05	8575.87	8776.94	6772.82	7759.77	6375.83	6461.96	7185.77	7110.86	7150.54	7333.94	0.974993		0.66164	0.898241	FALSE
ENSOARP00000011646.1	pep chromosome:Oar_v3.1:13:63793355:63814415:-1 gene:ENSOARG00000010860.1 transcript:ENSOART00000011812.1 gene_biotype:protein_coding transcript_biotype:protein_coding gene_symbol:GSS description:glutathione synthetase [Source:HGNC Symbol;Acc:HGNC:4624]	13	18	20	9117.88	8689.77	7570.75	9153.09	8024.47	8970.23	8416.68	7178.13	7737.37	8259.55	7460.89	7949.6	7557.59	6535.66	6710.14	6667.53	7168.31	6674.22	7152.13	8360.79	7240.28	1.15476		0.00184302	0.309342	FALSE
ENSOARP00000010054.1	pep chromosome:Oar_v3.1:12:34912304:34939647:1 gene:ENSOARG00000009371.1 transcript:ENSOART00000010200.1 gene_biotype:protein_coding transcript_biotype:protein_coding gene_symbol:ATP1B1 description:Sodium/potassium-transporting ATPase subunit beta-1 [Source:UniProtKB/Swiss-Prot;Acc:P05028]	15	22	34	19880.3	20827.5	16902.9	18669.4	15648.1	13088.3	14478.1	24454	17096.3	18590.3	17020.7	16918.3	16901.7	17148.8	16343.6	14041.7	16590.8	15743.7	15271.3	17663.2	16475.8	1.07207		0.31086	0.704357	FALSE
ENSOARP00000001697.1	pep chromosome:Oar_v3.1:2:136680840:136867566:1 gene:ENSOARG00000001611.1 transcript:ENSOART00000001740.1 gene_biotype:protein_coding transcript_biotype:protein_coding gene_symbol:SLC25A12 description:solute carrier family 25 member 12 [Source:HGNC Symbol;Acc:HGNC:10982]	14	23	19	6862.71	7242.68	6381.87	8816.82	6271.81	6557.46	5894.91	7000.18	7031.05	8006.38	6153.31	7398.95	6420.4	5840.2	6894.34	6300.16	6112.23	6537.71	6906.17	6831.97	6664.48	1.02513		0.620349	0.883895	FALSE
ENSOARP00000014252.1	pep chromosome:Oar_v3.1:21:44743104:44748593:1 gene:ENSOARG00000013296.1 transcript:ENSOART00000014459.1 gene_biotype:protein_coding transcript_biotype:protein_coding gene_symbol:NDUFV1 description:NADH:ubiquinone oxidoreductase core subunit V1 [Source:HGNC Symbol;Acc:HGNC:7716]	15	21	26	12035.7	14859.2	12490.7	12562.9	10955.7	10818.1	9124.53	11980.9	14158.4	11605.3	15296.6	14613.5	14441.6	13374.4	13803.9	14202.1	12951.2	14440.4	10413.8	11751.1	13497.4	0.870618		0.029677	0.367057	FALSE
ENSOARP00000007150.1	pep chromosome:Oar_v3.1:21:43889040:43900655:1 gene:ENSOARG00000006670.1 transcript:ENSOART00000007257.1 gene_biotype:protein_coding transcript_biotype:protein_coding gene_symbol:ACTN3 description:actinin alpha 3 (gene/pseudogene) [Source:HGNC Symbol;Acc:HGNC:165]	2	2	2	1288.46	1283.25	1001.16	1367.16	950.314	1128.6	1024.51	879.915	1046.11	1113.75	1071.16	1258.78	1174.81	1038.84	915.316	1151.19	1231.06	870.029	1415.86	1102.83	1107.14	0.996107		0.955748	0.987182	FALSE
ENSOARP00000015542.1	pep chromosome:Oar_v3.1:8:57937815:57962047:-1 gene:ENSOARG00000014486.1 transcript:ENSOART00000015770.1 gene_biotype:protein_coding transcript_biotype:protein_coding	13	10	26	7582.09	4405.79	5821.55	6048.1	5459.98	6232.04	10902.4	3960.92	6308.07	5899.56	9840.59	3305.91	8179.95	4635.79	5502.6	5970.17	4361.53	4747.36	5619.8	6021.45	5616.67	1.07207		0.629137	0.88496	FALSE
ENSOARP00000006895.1	pep chromosome:Oar_v3.1:23:62028783:62037690:1 gene:ENSOARG00000006441.1 transcript:ENSOART00000007000.1 gene_biotype:protein_coding transcript_biotype:protein_coding gene_symbol:SERPINB12 description:serpin family B member 12 [Source:HGNC Symbol;Acc:HGNC:14220]	19	19	44	14062.3	15375.2	13409.3	11825.1	8945.12	12323	11577	12844.1	14126.5	16289.5	12317.2	11821.4	12495	11315.9	10962.3	18353	12867	9617.51	12917.7	12408.3	12809.6	0.968671		0.697457	0.911063	FALSE
ENSOARP00000017822.1	pep chromosome:Oar_v3.1:X:21054258:21065459:1 gene:ENSOARG00000016592.1 transcript:ENSOART00000018073.1 gene_biotype:protein_coding transcript_biotype:protein_coding gene_symbol:PRDX4 description:peroxiredoxin 4 [Source:HGNC Symbol;Acc:HGNC:17169]	9	9	17	6224.7	5755.23	5689.17	6386.56	5393.76	3851.94	5573.31	5535.95	5376.84	6607.03	6320.7	5512.86	5189.93	5832.01	4852.98	5620.8	5686.78	4325.57	6390.9	5497.58	5571.78	0.986683		0.837002	0.959178	FALSE
ENSOARP00000010038.1	pep chromosome:Oar_v3.1:13:63068185:63273184:-1 gene:ENSOARG00000009354.1 transcript:ENSOART00000010183.1 gene_biotype:protein_coding transcript_biotype:protein_coding	24	26	52	20028.8	20155.5	21011.9	18995.8	17520.6	18052.5	15135.4	18378.2	20224	17451.3	14461.6	20210	16139.2	14031.9	21590.4	17990.4	14656.9	17551.7	13771.1	18575.7	16901.2	1.09907		0.161611	0.58012	FALSE
ENSOARP00000007698.1	pep chromosome:Oar_v3.1:10:12044912:12435823:-1 gene:ENSOARG00000007167.1 transcript:ENSOART00000007813.1 gene_biotype:protein_coding transcript_biotype:protein_coding gene_symbol:VWA8 description:von Willebrand factor A domain containing 8 [Source:HGNC Symbol;Acc:HGNC:29071]	13	26	21	4670.89	5243.8	4659.91	6968.51	5469.48	4957.23	4251.34	4834.78	4388.26	6495.83	4314.61	4732.72	4309.58	3924.2	5195.91	4256.5	3858.92	4273.93	4762.82	5079.62	4545.16	1.11759		0.122358	0.533143	FALSE
ENSOARP00000007992.1	pep chromosome:Oar_v3.1:1:111014975:111016714:1 gene:ENSOARG00000007452.1 transcript:ENSOART00000008110.1 gene_biotype:protein_coding transcript_biotype:protein_coding gene_symbol:HSPA6 description:heat shock protein family A (Hsp70) member 6 [Source:HGNC Symbol;Acc:HGNC:5239]	2	3		582.93	621.884	304.365	1223.02	527.289	357.354	667.193	494.861	478.753	1107.94	339.37	578.265	372.336	506.461	570.001	609.134	709.959	702.956	464.653	550.179	556.345	0.988917		0.948899	0.987101	FALSE
ENSOARP00000008647.1	pep chromosome:Oar_v3.1:6:83627894:83666501:-1 gene:ENSOARG00000008056.1 transcript:ENSOART00000008772.1 gene_biotype:protein_coding transcript_biotype:protein_coding	17	17	25	7217.37	9300.75	6972.43	7554.54	8812.28	6172.93	11023.4	4999.32	7782.44	7939.49	8506.58	6819.55	11154.5	6020.41	6498.01	8193.6	6745.63	4888.94	9894.11	7553.74	7493.24	1.00807		0.942923	0.985651	FALSE
ENSOARP00000011854.1	pep chromosome:Oar_v3.1:2:248168842:248189290:-1 gene:ENSOARG00000011055.1 transcript:ENSOART00000012028.1 gene_biotype:protein_coding transcript_biotype:protein_coding gene_symbol:PADI1 description:peptidyl arginine deiminase 1 [Source:HGNC Symbol;Acc:HGNC:18367]	14	19	20	7898.59	8283.58	8082.98	6924.72	8234.03	6253.64	5122.7	6892.55	7069.68	12559.9	4951.23	8020.58	5977.75	8336.08	6163.97	6922.19	8638.73	7229.85	5976.27	7127.23	7224.55	0.98653		0.895156	0.973734	FALSE
ENSOARP00000005414.1	pep chromosome:Oar_v3.1:X:45764782:45846347:1 gene:ENSOARG00000005050.1 transcript:ENSOART00000005501.1 gene_biotype:protein_coding transcript_biotype:protein_coding gene_symbol:MSN description:moesin [Source:HGNC Symbol;Acc:HGNC:7373]	9	19	23	6468.26	7024.38	8186.93	5708.84	6810.57	6458.83	4940.24	7551.8	7417.02	4847.76	7290.83	9249.03	11398	6797.28	9659.14	6106.23	5258.6	6870.04	7139.31	6573.17	7238.3	0.90811		0.359231	0.739223	FALSE
ENSOARP00000002093.1	pep scaffold:Oar_v3.1:AMGL01124730.1:246:2054:1 gene:ENSOARG00000001995.1 transcript:ENSOART00000002143.1 gene_biotype:protein_coding transcript_biotype:protein_coding	13	13	15	4950.84	5891.19	6073.84	5908.54	4896.27	4502.05	4899.42	4983.52	6364.73	6449.52	4882.78	6654.21	5776.44	5928.33	5040.62	5905.09	6329.66	4863.71	5604.42	5234.17	5766.76	0.907644		0.081888	0.482828	FALSE
ENSOARP00000019194.1	pep chromosome:Oar_v3.1:17:72036872:72061322:-1 gene:ENSOARG00000017885.1 transcript:ENSOART00000019462.1 gene_biotype:protein_coding transcript_biotype:protein_coding gene_symbol:TXNRD2 description:thioredoxin reductase 2 [Source:HGNC Symbol;Acc:HGNC:18155]	10	14	20	7575.48	5533.58	6404.82	6859.93	5558.77	5877.89	7177.58	6420.36	6108.41	5768.72	7416.73	6893.02	5294.43	5356.31	4740.02	5122.28	6884.84	5648.3	5069.76	6388.11	5788.66	1.10356		0.132744	0.545424	FALSE
ENSOARP00000010751.1	pep chromosome:Oar_v3.1:2:246238637:246262242:1 gene:ENSOARG00000010013.1 transcript:ENSOART00000010909.1 gene_biotype:protein_coding transcript_biotype:protein_coding gene_symbol:EMC1 description:ER membrane protein complex subunit 1 [Source:HGNC Symbol;Acc:HGNC:28957]	18	22	28	4873.06	5583.48	5581.16	7565.64	5678.49	5067.25	4661.91	5952.69	5398.83	8006.1	6880.54	5872.11	7048.25	5872.47	6356.76	5914.59	5240.22	6040.78	6025.01	5563.14	6197.78	0.897601		0.101919	0.513288	FALSE
ENSOARP00000007203.1	pep chromosome:Oar_v3.1:15:37802875:37815997:1 gene:ENSOARG00000006724.1 transcript:ENSOART00000007311.1 gene_biotype:protein_coding transcript_biotype:protein_coding	15	15	24	10907.4	10952.9	8491.7	10504.2	9147.16	10168.8	10713.3	8937.96	10565.9	9855.82	9303.27	8566.17	9670.64	8532.57	8162.29	8381.53	8011.17	7376.8	9387.42	9934.96	8847.08	1.12296		0.027446	0.359222	FALSE
ENSOARP00000021713.1	pep chromosome:Oar_v3.1:7:33038516:33048528:1 gene:ENSOARG00000020219.1 transcript:ENSOART00000022016.1 gene_biotype:protein_coding transcript_biotype:protein_coding gene_symbol:IVD description:isovaleryl-CoA dehydrogenase [Source:HGNC Symbol;Acc:HGNC:6186]	11	16	24	10519.1	9647.62	8027.21	8409.4	8766.61	7101.37	9844.7	8473.53	8726.31	7606.99	6793.85	11423.2	5732.72	7067.13	6467.23	6174.01	9726.45	6386.98	6879.42	8788.13	7384.66	1.19005		0.0536465	0.43524	FALSE
ENSOARP00000011025.1	pep chromosome:Oar_v3.1:25:35420888:35439584:1 gene:ENSOARG00000010287.1 transcript:ENSOART00000011185.1 gene_biotype:protein_coding transcript_biotype:protein_coding gene_symbol:FAM213A description:family with sequence similarity 213 member A [Source:HGNC Symbol;Acc:HGNC:28651]	15	16	21	15212.3	15495.6	11982.6	11033.7	12798.5	8794.8	10596.7	11931.9	15987.8	10102.2	11145.7	15322.7	17792.9	10952.5	11300.7	14121.8	16249.5	11483.6	15846.5	12046.7	13417.1	0.897859		0.251868	0.674135	FALSE
ENSOARP00000022654.1	pep chromosome:Oar_v3.1:1:100945966:100951517:-1 gene:ENSOARG00000021080.1 transcript:ENSOART00000022966.1 gene_biotype:protein_coding transcript_biotype:protein_coding	15	28	37	7297.17	7836.87	10319.8	9313.15	8059.02	6640.39	4390.47	8129.66	7886.33	14825.6	9079.14	9355.18	6659.47	8390.62	8826.41	10825.8	6990.73	10020.4	10300.2	7544.67	9163.58	0.823333		0.0951227	0.510006	FALSE
ENSOARP00000013274.1	pep chromosome:Oar_v3.1:5:10917612:10932688:1 gene:ENSOARG00000012384.1 transcript:ENSOART00000013469.1 gene_biotype:protein_coding transcript_biotype:protein_coding	11	13	25	6707.06	6041.27	5548.23	6337.62	5028.32	5326.4	6237.93	5649.42	6765.76	6731.4	4698.38	5974.11	4324.38	5009.21	5423.54	4849.3	5227.28	5257.68	5120.12	5835.53	5348.61	1.09104		0.151547	0.564281	FALSE
ENSOARP00000006246.1	pep chromosome:Oar_v3.1:14:47687488:47689265:-1 gene:ENSOARG00000005822.1 transcript:ENSOART00000006341.1 gene_biotype:protein_coding transcript_biotype:protein_coding	3	3	3	1059.45	1707.63	5521	1337.48	1819.99	1270.5	2095.36	3216.67	1529.29	2479.12	2337.77	4512.44	4209.1	2193	3185.74	2443.75	3419.42	3093.41	1956.45	1949	2716.64	0.717429		0.114085	0.527084	FALSE
ENSOARP00000001882.1	pep chromosome:Oar_v3.1:1:19965267:19971556:1 gene:ENSOARG00000001793.1 transcript:ENSOART00000001929.1 gene_biotype:protein_coding transcript_biotype:protein_coding gene_symbol:AKR1A1 description:aldo-keto reductase family 1 member A1 [Source:HGNC Symbol;Acc:HGNC:380]	14	21	36	15070.7	15456.7	16635.5	10447.9	12312.6	9207.58	13912.2	12708.8	17572.3	10339.9	10577.2	12602.3	11777.1	10874	12093.8	12783.9	14721.7	10665	11201.2	12991.6	12139	1.07024		0.42645	0.788687	FALSE
ENSOARP00000010303.1	pep chromosome:Oar_v3.1:21:25632801:25641210:-1 gene:ENSOARG00000009602.1 transcript:ENSOART00000010456.1 gene_biotype:protein_coding transcript_biotype:protein_coding	15	21	24	6953.68	8677.02	12932.8	10826.2	11410.1	5628.06	8291.16	9415.62	11714	8638.16	8912.28	10849.1	7218.45	7154.7	12182.6	8453.7	8335.53	8591.3	7259.94	8981.69	8879.46	1.01151		0.91476	0.975994	FALSE
ENSOARP00000006141.1	pep chromosome:Oar_v3.1:11:26073940:26076153:1 gene:ENSOARG00000005726.1 transcript:ENSOART00000006235.1 gene_biotype:protein_coding transcript_biotype:protein_coding gene_symbol:SLC25A11 description:solute carrier family 25 member 11 [Source:HGNC Symbol;Acc:HGNC:10981]	16	17	22	7994.57	7922.93	7639.78	12340.3	8014.38	6900.13	6643.48	8999.95	7206.64	10607.7	6670.5	8808.31	6849.97	7590.34	8125.94	7071.11	7067	7878.28	7751.15	8164.53	7718.32	1.05781		0.459737	0.803457	FALSE
ENSOARP00000000984.1	pep chromosome:Oar_v3.1:15:71980443:72147444:1 gene:ENSOARG00000000948.1 transcript:ENSOART00000001017.1 gene_biotype:protein_coding transcript_biotype:protein_coding gene_symbol:HSD17B12 description:hydroxysteroid 17-beta dehydrogenase 12 [Source:HGNC Symbol;Acc:HGNC:18646]	10	11	17	7818.3	8493.79	9113.5	6766.67	7632.95	5470.05	6005.92	7281.1	8873.69	7340.62	7799.1	8479.15	8785.8	8371.24	8238.21	8693.49	7124.85	6389.2	8264.62	7231.31	7995.46	0.904427		0.128427	0.541514	FALSE
ENSOARP00000000921.1	pep chromosome:Oar_v3.1:23:41731159:41785983:1 gene:ENSOARG00000000891.1 transcript:ENSOART00000000954.1 gene_biotype:protein_coding transcript_biotype:protein_coding	16	18	24	12811.1	12844.5	13005.9	11794.5	10971.8	10227.7	9310.72	11882.4	13525.4	10656.3	16450	13230.4	13870.9	13472.3	12721.8	13244.4	12692.4	12806.8	10859.6	11534.7	12967.5	0.889511		0.0478666	0.428248	FALSE
ENSOARP00000005299.1	pep chromosome:Oar_v3.1:14:45499231:45505755:1 gene:ENSOARG00000004946.1 transcript:ENSOART00000005386.1 gene_biotype:protein_coding transcript_biotype:protein_coding gene_symbol:COX6B1 description:cytochrome c oxidase subunit 6B1 [Source:HGNC Symbol;Acc:HGNC:2280]	17	16	14	19152.4	17788.2	15925.1	30005	14773.3	18018.5	13982	18175.2	12988.8	26488.7	16701.9	18937.7	16505.1	20588.7	16400.7	16387.2	19294.9	22812.3	14061.2	17998.4	17928.4	1.0039		0.969841	0.992075	FALSE
ENSOARP00000012316.1	pep chromosome:Oar_v3.1:13:42782645:42805742:1 gene:ENSOARG00000011490.1 transcript:ENSOART00000012493.1 gene_biotype:protein_coding transcript_biotype:protein_coding	4	8	8	2019.66	2148.43	1695.1	1584.63	1908.23	2087.3	1540.74	1711.21	1715.29	1550.4	1535.87	2070.79	1586.19	1454.38	1413.31	1460.06	1492.55	1615.59	1224.02	1823.77	1543.95	1.18124		0.0131197	0.333942	FALSE
ENSOARP00000001787.1	pep chromosome:Oar_v3.1:1:19912292:19922232:-1 gene:ENSOARG00000001702.1 transcript:ENSOART00000001830.1 gene_biotype:protein_coding transcript_biotype:protein_coding gene_symbol:PRDX1 description:peroxiredoxin 1 [Source:HGNC Symbol;Acc:HGNC:9352]	19	18	27	19881.2	18433.9	17180.3	20353.6	19685.3	18163.4	14369.5	18398.8	21715.3	23647	19837.3	19441.8	21261.6	19783.4	17166.4	17915.9	18807	20028.9	17434.5	18214.3	19645.8	0.927135		0.132044	0.544952	FALSE
ENSOARP00000019444.1	pep chromosome:Oar_v3.1:1:76725698:76764630:-1 gene:ENSOARG00000018110.1 transcript:ENSOART00000019714.1 gene_biotype:protein_coding transcript_biotype:protein_coding gene_symbol:DBT description:dihydrolipoamide branched chain transacylase E2 [Source:HGNC Symbol;Acc:HGNC:2698]	13	12	14	3916.67	4101.74	5812.65	6028.13	4949.7	3124.38	3581.37	4739.79	5134.16	5411.84	4516.2	5583.93	3957.46	4483.46	5475.47	4649.18	4538.1	4290.55	4631.79	4427.92	4761.81	0.929881		0.372439	0.746097	FALSE
ENSOARP00000016287.1	pep chromosome:Oar_v3.1:3:18788569:18818377:-1 gene:ENSOARG00000015184.1 transcript:ENSOART00000016522.1 gene_biotype:protein_coding transcript_biotype:protein_coding gene_symbol:YWHAQ description:tyrosine 3-monooxygenase/tryptophan 5-monooxygenase activation protein theta [Source:HGNC Symbol;Acc:HGNC:12854]	7	9	14	3265.99	3561.9	4390.91	3848.47	3627.37	3109.56	3005.12	3581.87	4440.26	4302	3161.15	3859.82	4001.93	3234.71	3448.95	4272.17	3813.92	3630.48	3109.29	3525.54	3724.64	0.946544		0.35919	0.739223	FALSE
ENSOARP00000006013.1	pep chromosome:Oar_v3.1:21:43823760:43854938:1 gene:ENSOARG00000005600.1 transcript:ENSOART00000006104.1 gene_biotype:protein_coding transcript_biotype:protein_coding gene_symbol:DPP3 description:dipeptidyl peptidase 3 [Source:HGNC Symbol;Acc:HGNC:3008]	14	19	33	8708.87	8027.99	7503.05	6191.43	6629.91	7160.61	7852.61	6239.88	8391.9	6250.22	7053.92	8586.36	6938.1	6080.21	6734.27	6802.08	6461.05	6399.52	7292.68	7240.7	6958.14	1.04061		0.473928	0.810818	FALSE
ENSOARP00000012561.1	pep chromosome:Oar_v3.1:21:39083210:39251073:-1 gene:ENSOARG00000011716.1 transcript:ENSOART00000012746.1 gene_biotype:protein_coding transcript_biotype:protein_coding gene_symbol:DDB1 description:damage specific DNA binding protein 1 [Source:HGNC Symbol;Acc:HGNC:2717]	16	29	53	11609.1	14077.2	11614.7	13508.8	11380.6	11815.1	10545.9	11751.7	12580.5	11522.6	11847.2	12240.7	13463.1	10708.4	11584.5	11887.2	9989.26	10245.7	12556.5	11990.6	11649.7	1.02927		0.510246	0.833852	FALSE
ENSOARP00000008810.1	pep chromosome:Oar_v3.1:16:26027537:26105891:-1 gene:ENSOARG00000008212.1 transcript:ENSOART00000008938.1 gene_biotype:protein_coding transcript_biotype:protein_coding gene_symbol:ITGA2 description:integrin subunit alpha 2 [Source:HGNC Symbol;Acc:HGNC:6137]	20	23	36	12361.8	15435.2	11434.7	9953.97	9976.97	12290.9	10909	9622.13	9783.65	9183.79	10899	12381.7	15886.2	12319.1	10268.8	9039.35	10324.8	12294	10275.8	11371.2	11007	1.03309		0.669888	0.902417	FALSE
ENSOARP00000008247.1	pep chromosome:Oar_v3.1:X:611852:614111:-1 gene:ENSOARG00000007688.1 transcript:ENSOART00000008369.1 gene_biotype:protein_coding transcript_biotype:protein_coding gene_symbol:SLC25A6 description:solute carrier family 25 member 6 [Source:HGNC Symbol;Acc:HGNC:10992]	22	20	25	16859.5	17780	19823.9	24303.7	17740.1	13745.5	13892.5	18640.4	18817.4	21698.3	21324.4	19593.1	20834.8	18459.6	23055.5	20129.7	16082.8	19751.2	19538.7	17579.2	19854.5	0.885403		0.0779816	0.480001	FALSE
ENSOARP00000011438.1	pep chromosome:Oar_v3.1:13:42669234:42688289:1 gene:ENSOARG00000010661.1 transcript:ENSOART00000011598.1 gene_biotype:protein_coding transcript_biotype:protein_coding	1	2	6	517.461	566.272	417.582	932.21	572.389	721.615	463.751	579.494	437.797	706.347	484.651	551.749	506.291	424.723	446.366	406.686	445.004	466.288	595.044	579.177	490.855	1.17993		0.101613	0.513161	FALSE
ENSOARP00000015139.1	pep chromosome:Oar_v3.1:3:104347513:104362161:-1 gene:ENSOARG00000014100.1 transcript:ENSOART00000015359.1 gene_biotype:protein_coding transcript_biotype:protein_coding gene_symbol:PROM2 description:prominin 2 [Source:HGNC Symbol;Acc:HGNC:20685]	13	17	21	7778.98	7207.85	7707.51	8924.43	6120.82	6747.41	6876.62	7811.68	6804.63	11312.6	6342.95	10509.7	8273.78	8098.08	7075.09	7874.52	9193.53	8334.46	6731.23	7354.21	8102.39	0.907659		0.208641	0.632569	FALSE
ENSOARP00000001937.1	pep chromosome:Oar_v3.1:1:103049267:103067657:-1 gene:ENSOARG00000001845.1 transcript:ENSOART00000001984.1 gene_biotype:protein_coding transcript_biotype:protein_coding gene_symbol:TPM3 description:tropomyosin 3 [Source:HGNC Symbol;Acc:HGNC:12012]	4	5	6	1949.65	2179.56	3404.61	1576.45	2325.14	2890.64	1794.52	2229.92	2989.77	1472.64	2841.74	2585.08	3647.23	1947.86	2324.39	2425.84	2258.41	2335.47	2115.55	2230.84	2388.85	0.933856		0.550742	0.856359	FALSE
ENSOARP00000019486.1	pep chromosome:Oar_v3.1:11:41614422:41619139:1 gene:ENSOARG00000018154.1 transcript:ENSOART00000019757.1 gene_biotype:protein_coding transcript_biotype:protein_coding gene_symbol:CNP description:2',3'-cyclic nucleotide 3' phosphodiesterase [Source:HGNC Symbol;Acc:HGNC:2158]	11	11	21	6702.25	8501.13	6066.33	5164.97	7106.17	6630.34	6517.36	5741.42	6500.94	4207.34	8014.99	5752	8538.82	5789.73	5953.09	5319.34	4816.09	5159.19	6417.02	6489.99	5923.02	1.09572		0.304327	0.704357	FALSE
ENSOARP00000009687.1	pep chromosome:Oar_v3.1:2:244861097:244877957:1 gene:ENSOARG00000009017.1 transcript:ENSOART00000009827.1 gene_biotype:protein_coding transcript_biotype:protein_coding gene_symbol:DDOST description:dolichyl-diphosphooligosaccharide--protein glycosyltransferase non-catalytic subunit [Source:HGNC Symbol;Acc:HGNC:2728]	15	17	20	10199.1	10886.8	10186.7	12352.1	9525.99	9630.15	8680.26	10919.2	9472.99	13869.4	11387.3	10475.3	12642.4	10870.9	10682.3	9939.6	8833.99	12140.9	10249.6	10246.2	10874.2	0.942248		0.306843	0.704357	FALSE
ENSOARP00000013893.1	pep chromosome:Oar_v3.1:3:167803323:167808856:1 gene:ENSOARG00000012970.1 transcript:ENSOART00000014099.1 gene_biotype:protein_coding transcript_biotype:protein_coding gene_symbol:SLC25A3 description:phosphate carrier protein, mitochondrial [Source:RefSeq peptide;Acc:NP_001136367]	18	23	32	21603.9	19454.1	21348.4	22466.4	17862.2	18110.9	16268.2	20629.2	16362.1	21277.7	21290.2	20287.1	20469.4	19388.7	20938.7	17832.5	16003.3	20814.6	16712	19611.8	19108.9	1.02632		0.624147	0.884346	FALSE
ENSOARP00000016446.1	pep chromosome:Oar_v3.1:11:40583329:40587120:-1 gene:ENSOARG00000015327.1 transcript:ENSOART00000016681.1 gene_biotype:protein_coding transcript_biotype:protein_coding gene_symbol:KRT10 description:keratin 10 [Source:HGNC Symbol;Acc:HGNC:6413]	7	6	14	5571.39	4649.51	6912.03	5827.97	4336.84	6125.7	4766.73	4584.94	5193.47	4267.13	7007.41	4080.1	7396.6	6876.86	4069.16	5836.55	4882.37	5348.93	4078.54	5281.98	5238.53	1.00829		0.932097	0.980322	FALSE
ENSOARP00000014770.1	pep chromosome:Oar_v3.1:1:266451502:266453249:1 gene:ENSOARG00000013777.1 transcript:ENSOART00000014988.1 gene_biotype:protein_coding transcript_biotype:protein_coding	9	17	16	4975.55	7070.22	5280.21	6039.7	5040.39	4325.8	4266.55	4968.18	6310.56	7278.22	3995.44	5358.53	3937.16	5006.15	5851.2	5161.21	6060.03	5542.7	4024.4	5180.16	5224.27	0.991556		0.923847	0.977559	FALSE
ENSOARP00000020285.1	pep chromosome:Oar_v3.1:3:136928128:136929972:1 gene:ENSOARG00000018884.1 transcript:ENSOART00000020565.1 gene_biotype:protein_coding transcript_biotype:protein_coding	12	3	2	1066.78	1141.77	1151.16	1017.27	1375.83	914.718	933.978	988.003	1180.55	1147.94	911.958	1178.28	1130.42	1006.36	1125.82	892.654	827.457	887.813	974.499	1065.12	1016.08	1.04826		0.453026	0.800459	FALSE
ENSOARP00000011190.1	pep chromosome:Oar_v3.1:19:33852131:34140194:1 gene:ENSOARG00000010433.1 transcript:ENSOART00000011350.1 gene_biotype:protein_coding transcript_biotype:protein_coding gene_symbol:SUCLG2 description:succinate-CoA ligase GDP-forming beta subunit [Source:HGNC Symbol;Acc:HGNC:11450]	7	27	43	9261.85	10371.9	12563.6	9619.86	8915.91	7948.53	6523.26	7893.47	10084.4	8005.38	12413	12665.2	6557.31	12211.7	9009.34	9827.72	13609.1	8186.84	7417.54	8982.1	9734.34	0.922723		0.454822	0.802025	FALSE
ENSOARP00000013950.1	pep chromosome:Oar_v3.1:1:264029623:264059433:-1 gene:ENSOARG00000013023.1 transcript:ENSOART00000014156.1 gene_biotype:protein_coding transcript_biotype:protein_coding gene_symbol:LSS description:lanosterol synthase [Source:HGNC Symbol;Acc:HGNC:6708]	11	24	21	6257.87	7152.39	6365.57	6188.07	6342.81	7528.91	5376.46	5725.34	5393.49	6521.97	7694.43	6567.36	8833.61	6035.34	6419.05	6089.46	5525.59	6294.26	5638.52	6334.29	6390.92	0.991139		0.885969	0.971563	FALSE
ENSOARP00000005477.1	pep chromosome:Oar_v3.1:13:62368095:62369057:1 gene:ENSOARG00000005107.1 transcript:ENSOART00000005564.1 gene_biotype:protein_coding transcript_biotype:protein_coding	8	6	12	3840.75	3984.83	3696.16	4671.67	3461.03	3264.34	3399.91	3872.67	4498.77	4263.48	3452.53	4256.65	4319.43	3773.27	4230.72	3761.71	3657.2	3564.88	3999.56	3752.46	3965.45	0.946289		0.250004	0.673178	FALSE
ENSOARP00000003591.1	pep chromosome:Oar_v3.1:5:1388595:1396810:1 gene:ENSOARG00000003368.1 transcript:ENSOART00000003655.1 gene_biotype:protein_coding transcript_biotype:protein_coding gene_symbol:HNRNPH1 description:heterogeneous nuclear ribonucleoprotein H1 [Source:HGNC Symbol;Acc:HGNC:5041]	1	4	4	805.349	1353.5	669.649	1318.53	958.524	1000.07	630.869	810.834	769.3	1086.2	789.949	691.317	757.93	771.153	960.414	725.257	672.411	1041.16	672.033	910.407	801.266	1.13621		0.237647	0.66398	FALSE
ENSOARP00000008271.1	pep chromosome:Oar_v3.1:23:32998185:33254634:-1 gene:ENSOARG00000007694.1 transcript:ENSOART00000008393.1 gene_biotype:protein_coding transcript_biotype:protein_coding gene_symbol:LAMA3 description:laminin subunit alpha 3 [Source:HGNC Symbol;Acc:HGNC:6483]	13	17	35	7124.83	6249.11	4492.28	4884.74	4588.87	6138.16	5021.04	4852.27	6556.96	4596.28	6601.75	4755.4	6487.65	5462.75	4980.86	5226.02	4606.62	5715.86	5157.56	5349.31	5419.82	0.98699		0.855148	0.965452	FALSE
ENSOARP00000007868.1	pep chromosome:Oar_v3.1:15:75641327:75661581:-1 gene:ENSOARG00000007337.1 transcript:ENSOART00000007985.1 gene_biotype:protein_coding transcript_biotype:protein_coding gene_symbol:MTCH2 description:mitochondrial carrier 2 [Source:HGNC Symbol;Acc:HGNC:17587]	13	15	18	7755.62	9058.3	7342.01	14434.2	9481.53	8497.26	7621.83	8766.11	6767.65	12208.2	7816.27	8438.43	7884.8	8557.78	8359.44	6474.61	7854.35	8925.49	7168.1	8919.94	8111.38	1.09968		0.293192	0.700633	FALSE
ENSOARP00000003609.1	pep chromosome:Oar_v3.1:11:25736545:25741853:1 gene:ENSOARG00000003381.1 transcript:ENSOART00000003674.1 gene_biotype:protein_coding transcript_biotype:protein_coding gene_symbol:C1QBP description:complement C1q binding protein [Source:HGNC Symbol;Acc:HGNC:1243]	10	13	19	11708.2	13022.7	12911.3	16957.9	11543.6	10618.3	14145.4	12754.1	13994.9	12586.2	13683.4	13142.8	11364.1	10952.2	10717.5	10509.1	13295	11528.6	13308.6	12838.8	12218.1	1.0508		0.396347	0.76429	FALSE
ENSOARP00000010416.1	pep chromosome:Oar_v3.1:14:9708078:9720343:1 gene:ENSOARG00000009712.1 transcript:ENSOART00000010571.1 gene_biotype:protein_coding transcript_biotype:protein_coding	14	15	25	8703.88	8493.21	9659.67	10188.5	8277.63	7543.2	10205.1	9430.76	7975.16	10360.6	10170.7	10684.2	7216.47	6997.82	7801.7	7258.57	9456.53	7488.45	8993.55	9017.48	8482.21	1.06311		0.362137	0.741715	FALSE
ENSOARP00000007014.1	pep chromosome:Oar_v3.1:1:102063285:102063497:-1 gene:ENSOARG00000006552.1 transcript:ENSOART00000007121.1 gene_biotype:protein_coding transcript_biotype:protein_coding	11	16	7	15771.7	12250.1	7394.91	13681	12978.3	32329.6	11092.1	8460.64	10288.4	12244.3	20613.1	9441.92	17479.2	8164.63	10287.9	8437.3	6849.29	11303	9262.84	12905.9	10733.3	1.20242		0.311704	0.704782	FALSE
ENSOARP00000005602.1	pep chromosome:Oar_v3.1:3:76934724:76942496:-1 gene:ENSOARG00000005218.1 transcript:ENSOART00000005690.1 gene_biotype:protein_coding transcript_biotype:protein_coding gene_symbol:EPCAM description:epithelial cell adhesion molecule precursor [Source:RefSeq peptide;Acc:NP_001156036]	9	15	20	8675.41	10938.8	15222.1	4835.33	7227.79	6484.51	9938.06	9066.74	9289.47	5628.2	8494.17	11273.6	8617.64	8801.25	8129.67	8167.26	9389.24	7521.24	8250	8584.69	8399.87	1.022		0.858359	0.96622	FALSE
ENSOARP00000021496.1	pep chromosome:Oar_v3.1:2:220175495:220179114:-1 gene:ENSOARG00000020020.1 transcript:ENSOART00000021797.1 gene_biotype:protein_coding transcript_biotype:protein_coding gene_symbol:TUBA4A description:tubulin alpha-4A chain [Source:RefSeq peptide;Acc:NP_001156527]	3	21	2	2453.51	2645.94	2640.34	1452.38	2936.86	1962.3	1705.09	1946.3	2887.5	2033.72	1936.33	2124.28	2415.89	2071.79	2374.92	1897.31	1778.67	2071.97	1845.65	2161.29	2110.77	1.02394		0.793679	0.943264	FALSE
ENSOARP00000022180.1	pep chromosome:Oar_v3.1:3:57899362:57938897:-1 gene:ENSOARG00000020639.1 transcript:ENSOART00000022485.1 gene_biotype:protein_coding transcript_biotype:protein_coding gene_symbol:IMMT description:inner membrane mitochondrial protein [Source:HGNC Symbol;Acc:HGNC:6047]	10	19	18	5377.86	5594.55	6218.83	6462.99	5094.6	5380.69	3474.03	5392.52	5252.13	5659.53	5642.93	6115.24	5088.07	4839.4	6841.58	5559.55	4419.87	5405.09	5005.81	5298.3	5404.44	0.980359		0.780691	0.937901	FALSE
ENSOARP00000006109.1	pep chromosome:Oar_v3.1:11:26067347:26068270:1 gene:ENSOARG00000005695.1 transcript:ENSOART00000006202.1 gene_biotype:protein_coding transcript_biotype:protein_coding gene_symbol:PFN1 description:profilin 1 [Source:HGNC Symbol;Acc:HGNC:8881]	12	14	16	10436.8	10079.8	12946.3	9904.54	9340.46	10445.3	11093.3	10784.7	12778.7	9359.41	10740.3	13054.4	12794.3	8935.42	10360.3	10675.2	9845.73	9165.57	11449.5	10583.9	10739	0.985558		0.801583	0.947545	FALSE
ENSOARP00000005503.1	pep chromosome:Oar_v3.1:8:90629359:90657761:-1 gene:ENSOARG00000005131.1 transcript:ENSOART00000005590.1 gene_biotype:protein_coding transcript_biotype:protein_coding gene_symbol:PSMB1 description:proteasome subunit beta 1 [Source:HGNC Symbol;Acc:HGNC:9537]	11	11	19	8798.41	9564.95	7316.36	10934	7718.16	11705.7	7955.52	7926.48	8545.99	10343	7690.13	8085.41	7731.79	7367.61	7102.26	6758.85	7130.63	7952.04	7393.8	8871.1	7777.75	1.14057		0.0617861	0.452946	FALSE
ENSOARP00000019526.1	pep chromosome:Oar_v3.1:11:50269282:50275156:-1 gene:ENSOARG00000018193.1 transcript:ENSOART00000019798.1 gene_biotype:protein_coding transcript_biotype:protein_coding gene_symbol:SLC25A10 description:mitochondrial dicarboxylate carrier [Source:RefSeq peptide;Acc:NP_001120763]	19	19	25	14609.5	15403.3	16275.3	18038.6	14185.3	12657.9	13086.7	17396.7	14652.9	17242.2	12943	15677.5	12475.2	12842	14374.4	12349.3	14234.4	14936.4	11255.3	15098.5	13811.6	1.09318		0.143703	0.557545	FALSE
ENSOARP00000005645.1	pep chromosome:Oar_v3.1:16:9904620:9984920:-1 gene:ENSOARG00000005258.1 transcript:ENSOART00000005733.1 gene_biotype:protein_coding transcript_biotype:protein_coding gene_symbol:MCCC2 description:methylcrotonoyl-CoA carboxylase 2 [Source:HGNC Symbol;Acc:HGNC:6937]	11	16	18	4280.73	4720.31	7427.06	7974.3	4759.06	3883	5307.87	5135.75	5515.07	5785.48	5254.12	7708.05	4598.23	5071.87	4855.09	5667.1	7286.36	5472.41	5825.84	5278.69	5664.41	0.931905		0.463314	0.804761	FALSE
ENSOARP00000022353.1	pep chromosome:Oar_v3.1:7:44019267:44048143:-1 gene:ENSOARG00000020797.1 transcript:ENSOART00000022658.1 gene_biotype:protein_coding transcript_biotype:protein_coding gene_symbol:TPM1 description:tropomyosin alpha-1 chain [Source:RefSeq peptide;Acc:NP_001119823]	2	3	6	1131.02	1525.61	1305.53	2303.5	1337.84	1293.04	1147.91	1495.1	1374.16	1474.14	1164.86	1698.64	1455.71	1486.64	1416.03	1281.27	1388.39	1260.77	1327.19	1407.54	1387.05	1.01477		0.849826	0.962387	FALSE
ENSOARP00000006276.1	pep chromosome:Oar_v3.1:14:47723076:47736205:-1 gene:ENSOARG00000005848.1 transcript:ENSOART00000006371.1 gene_biotype:protein_coding transcript_biotype:protein_coding gene_symbol:ECH1 description:enoyl-CoA hydratase 1 [Source:HGNC Symbol;Acc:HGNC:3149]	8	13	17	5923.57	6283.97	7461.49	6547.56	6447.03	5341.32	4634.16	7490.22	6016.75	5996.95	6944.29	7912.4	5235.32	5980.62	7199.48	6408.18	5155.04	5145.44	4521.82	6196.54	5970.25	1.0379		0.634203	0.886777	FALSE
ENSOARP00000014569.1	pep chromosome:Oar_v3.1:X:54178017:54200645:-1 gene:ENSOARG00000013586.1 transcript:ENSOART00000014783.1 gene_biotype:protein_coding transcript_biotype:protein_coding gene_symbol:UBA1 description:ubiquitin like modifier activating enzyme 1 [Source:HGNC Symbol;Acc:HGNC:12469]	9	25	25	4295.89	4240.88	4418.54	4910.44	3783.66	3769.5	3392.41	4092.95	4651.17	4244.8	4311.71	5470.42	5121.14	3972.71	4542.03	4994.37	4483.86	4532.3	4102.2	4089.84	4564.44	0.896022		0.0368139	0.395069	FALSE
ENSOARP00000000692.1	pep chromosome:Oar_v3.1:1:102588385:102590222:-1 gene:ENSOARG00000000674.1 transcript:ENSOART00000000724.1 gene_biotype:protein_coding transcript_biotype:protein_coding gene_symbol:S100A2 description:S100 calcium binding protein A2 [Source:HGNC Symbol;Acc:HGNC:10492]	16	13	10	12364.7	11174.1	13895.5	13189.2	10658.3	8806.35	17567	9300	15663.4	12748.7	11949.6	9869.93	10694.4	11049.6	10636.3	12845.8	8741.31	7463.14	14482.9	11848	11232.9	1.05475		0.608296	0.880954	FALSE
ENSOARP00000019585.1	pep chromosome:Oar_v3.1:11:33626558:33628606:1 gene:ENSOARG00000018248.1 transcript:ENSOART00000019858.1 gene_biotype:protein_coding transcript_biotype:protein_coding gene_symbol:MFAP4 description:microfibril associated protein 4 [Source:HGNC Symbol;Acc:HGNC:7035]	6	3	7	3405.5	2929.59	4057.22	1764.76	2439.02	2057.48	3367.18	3041.57	2686.77	1899.61	3925.03	3145.19	4372.23	2994.91	2352.19	2747.19	2981.95	2972.01	3233.4	2789.99	2959.9	0.942596		0.615913	0.882761	FALSE
ENSOARP00000020808.1	pep chromosome:Oar_v3.1:1:86443745:86482784:1 gene:ENSOARG00000019369.1 transcript:ENSOART00000021094.1 gene_biotype:protein_coding transcript_biotype:protein_coding gene_symbol:AHCYL1 description:adenosylhomocysteinase like 1 [Source:HGNC Symbol;Acc:HGNC:344]	1	2	2	169.429	227.241	145.984	278.816	187.731	197.373	159.838	191.434	190.445	317.292	196.537	188.695	182.525	178.208	233.026	191.041	176.637	219.903	162.772	191.075	200.033	0.955217		0.613991	0.8824	FALSE
ENSOARP00000000366.1	pep chromosome:Oar_v3.1:22:50733609:50740406:1 gene:ENSOARG00000000369.1 transcript:ENSOART00000000394.1 gene_biotype:protein_coding transcript_biotype:protein_coding gene_symbol:ECHS1 description:enoyl-CoA hydratase, short chain 1 [Source:HGNC Symbol;Acc:HGNC:3151]	11	8	17	11203.8	12438.3	14835.6	13200.8	10025.6	6809.29	7299.55	9551.57	13407.2	11069.2	13040.4	10833.6	9377.22	10761.1	14300.2	14302.6	18551.6	8142.09	9663.27	10332.4	11824.1	0.873844		0.267344	0.68693	FALSE
ENSOARP00000017476.1	pep chromosome:Oar_v3.1:2:117846814:117955499:1 gene:ENSOARG00000016273.1 transcript:ENSOART00000017723.1 gene_biotype:protein_coding transcript_biotype:protein_coding gene_symbol:HIBCH description:3-hydroxyisobutyryl-CoA hydrolase [Source:HGNC Symbol;Acc:HGNC:4908]	10	18	31	9867.13	10333.6	9526.11	8696.46	7611.24	6560.09	12013.6	8376.78	10960.9	8997.18	8253.09	10258.7	5701.17	8795.93	6747.69	8019.25	11614.7	6037.9	6818.12	8984.15	8170.53	1.09958		0.364132	0.741715	FALSE
ENSOARP00000010094.1	pep chromosome:Oar_v3.1:14:51689549:51700871:1 gene:ENSOARG00000009405.1 transcript:ENSOART00000010241.1 gene_biotype:protein_coding transcript_biotype:protein_coding gene_symbol:TOMM40 description:translocase of outer mitochondrial membrane 40 [Source:HGNC Symbol;Acc:HGNC:18001]	9	12	15	5714.97	6088.55	5287.3	6144.41	5054.4	4810.82	4940.18	5245.37	5411.65	5802.89	5507.22	5492.03	5896.72	5771.77	5112.09	4988.59	5232.44	4729.77	5461.31	5389.91	5389.44	1.00009		0.998147	0.999281	FALSE
ENSOARP00000008315.1	pep chromosome:Oar_v3.1:5:3560150:3576196:-1 gene:ENSOARG00000007749.1 transcript:ENSOART00000008437.1 gene_biotype:protein_coding transcript_biotype:protein_coding	12	13	19	7759.31	8704.12	8200.58	7894.94	6580.61	6089.13	7553.04	7798.97	7780.65	6902.83	8368.4	9511.68	9290.26	7986.56	7813.1	7784.66	7570.9	7135.95	8100.85	7528.62	7987.51	0.942549		0.245317	0.670719	FALSE
ENSOARP00000020728.1	pep chromosome:Oar_v3.1:1:86179771:86193370:1 gene:ENSOARG00000019297.1 transcript:ENSOART00000021014.1 gene_biotype:protein_coding transcript_biotype:protein_coding	13	17	19	11414.7	8841.04	7920.09	9755.75	7797.36	6610.83	7723.97	9134.24	9428.81	9973.47	6332.39	8998.09	7443.7	6166.81	7427.35	10495.2	9116.29	8522.9	7114.12	8542.49	8154.24	1.04761		0.576122	0.868525	FALSE
ENSOARP00000004202.1	pep chromosome:Oar_v3.1:21:48872428:48873916:1 gene:ENSOARG00000003938.1 transcript:ENSOART00000004276.1 gene_biotype:protein_coding transcript_biotype:protein_coding	10	9	14	12788.2	11558.7	11228.9	12062.6	9244.98	8215.8	13398.7	10942.5	10718.5	12305.3	9721.34	11774.6	9502.19	8618.28	11758.8	9653.41	9496.81	9434.66	10897.5	11054.2	10290.5	1.07421		0.277191	0.692457	FALSE
ENSOARP00000022354.1	pep chromosome:Oar_v3.1:7:44019267:44041395:-1 gene:ENSOARG00000020797.1 transcript:ENSOART00000022659.1 gene_biotype:protein_coding transcript_biotype:protein_coding gene_symbol:TPM1 description:tropomyosin alpha-1 chain [Source:RefSeq peptide;Acc:NP_001119823]	3	4	5	1862.69	2447.98	1439.17	1469.21	1631.64	1696.36	1135.81	2095.85	2179.86	1162.92	1884.77	2098.05	2225.55	1796.81	1472.17	1602.04	1605.61	1712.95	2021.95	1680.23	1767.44	0.95066		0.616582	0.882761	FALSE
ENSOARP00000007587.1	pep chromosome:Oar_v3.1:1:247749921:247784149:1 gene:ENSOARG00000007072.1 transcript:ENSOART00000007700.1 gene_biotype:protein_coding transcript_biotype:protein_coding	7	14	27	7089.44	9078.18	6269.04	7887.47	6834.51	7702.95	6589.99	6458.46	7628.98	7903.57	6008.01	7938.22	7675.56	6214.48	6778.54	6908.37	6158.35	6612.9	7220.92	7188.54	6970.96	1.03121		0.563207	0.862952	FALSE
ENSOARP00000014126.1	pep chromosome:Oar_v3.1:8:50951629:50974118:1 gene:ENSOARG00000013186.1 transcript:ENSOART00000014333.1 gene_biotype:protein_coding transcript_biotype:protein_coding gene_symbol:SYNCRIP description:synaptotagmin binding cytoplasmic RNA interacting protein [Source:HGNC Symbol;Acc:HGNC:16918]	17	13	23	7538.04	7566.77	6832.79	10497.1	7242.47	7391.49	7602.01	7396.42	8431.97	7981.4	7104.6	7853.72	8186.77	7058.99	7231.52	7311.44	6472.8	6183.83	8103.22	7696.63	7414.22	1.03809		0.486752	0.817438	FALSE
ENSOARP00000022651.1	pep chromosome:Oar_v3.1:1:100863640:100867559:-1 gene:ENSOARG00000021077.1 transcript:ENSOART00000022963.1 gene_biotype:protein_coding transcript_biotype:protein_coding gene_symbol:S100A10 description:S100 calcium binding protein A10 [Source:HGNC Symbol;Acc:HGNC:10487]	11	11	10	10743.2	11008.8	13172.8	37642	16718	11135.8	17499.4	14828	11637.9	32372.8	11491.3	11283.1	11534.6	13650.1	14966.5	15247.8	15601.8	14650.5	16589.6	15189	14646.9	1.03701		0.825975	0.956199	FALSE
ENSOARP00000009605.1	pep chromosome:Oar_v3.1:6:84252293:84270165:-1 gene:ENSOARG00000008946.1 transcript:ENSOART00000009743.1 gene_biotype:protein_coding transcript_biotype:protein_coding	4	5	20	1926.37	1948.78	2426.03	2116.9	1918.62	1426.92	1720.02	1989.79	2305.55	2210.15	2879.33	2465.61	2501.63	2476.61	1766.54	3403.55	1694.17	1289.43	3095.68	1914.71	2290.71	0.835861		0.125547	0.540261	FALSE
ENSOARP00000021677.1	pep chromosome:Oar_v3.1:2:220325615:220332415:1 gene:ENSOARG00000020185.1 transcript:ENSOART00000021979.1 gene_biotype:protein_coding transcript_biotype:protein_coding	11	15	13	11701.9	4802.72	3764.78	4893.59	4547.25	5972.05	3367.33	6202.84	5395.04	2738.67	4934.97	7970.07	5891.61	4025.14	5708.71	6437.18	4181.81	5362.74	6289.27	5261.47	5175.94	1.01652		0.915999	0.975994	FALSE
ENSOARP00000013859.1	pep chromosome:Oar_v3.1:17:62571900:62575203:1 gene:ENSOARG00000012941.1 transcript:ENSOART00000014064.1 gene_biotype:protein_coding transcript_biotype:protein_coding gene_symbol:MLEC description:malectin [Source:HGNC Symbol;Acc:HGNC:28973]	11	10	16	8557.13	9373.39	10313.3	6860.98	7433.54	6158.8	8209.4	8334.72	8490.81	6497.79	9046.78	9011.43	8857.48	7440.53	8084.97	7559.18	7400.24	7589.26	8799.48	8058.2	8030.17	1.00349		0.956097	0.987182	FALSE
ENSOARP00000014690.1	pep chromosome:Oar_v3.1:1:266404853:266410254:1 gene:ENSOARG00000013700.1 transcript:ENSOART00000014907.1 gene_biotype:protein_coding transcript_biotype:protein_coding	14	6	13	4162.95	4373.88	4010.28	3410.25	3857.21	4557.16	2915.54	2842.19	3601.45	3738.93	3051.95	3396.96	2725.8	2723.77	2990.49	3336.35	3121.18	3526.31	2603.25	3714.89	3143.62	1.18172		0.0274959	0.359222	FALSE
ENSOARP00000014459.1	pep chromosome:Oar_v3.1:5:18451368:18465449:-1 gene:ENSOARG00000013488.1 transcript:ENSOART00000014672.1 gene_biotype:protein_coding transcript_biotype:protein_coding gene_symbol:THOP1 description:thimet oligopeptidase 1 [Source:HGNC Symbol;Acc:HGNC:11793]	12	18	33	8158.91	7398.09	8300.58	6144.39	6849.81	7218.09	7553.29	6349.97	8611.52	5874.6	7010.08	7152.6	5924.05	5824.18	6314.27	5757.76	6317.51	6159.98	6230.96	7209.72	6426.01	1.12196		0.0467557	0.424778	FALSE
ENSOARP00000013374.1	pep chromosome:Oar_v3.1:13:42965842:42983336:1 gene:ENSOARG00000012476.1 transcript:ENSOART00000013570.1 gene_biotype:protein_coding transcript_biotype:protein_coding	2	4	1	1445.56	1466.45	981.781	2209.55	1300.47	1235.15	783.88	1305.48	1392.39	1985.24	1099.53	1978.19	1109.32	1479.39	1493.47	1271.49	1621.03	2133.9	1044.75	1287.68	1466.98	0.877775		0.31999	0.709472	FALSE
ENSOARP00000013073.1	pep chromosome:Oar_v3.1:2:53089776:53099744:1 gene:ENSOARG00000012193.1 transcript:ENSOART00000013263.1 gene_biotype:protein_coding transcript_biotype:protein_coding gene_symbol:VCP description:valosin containing protein [Source:HGNC Symbol;Acc:HGNC:12666]	7	18	10	6847.71	8519.42	7175.73	9248.06	7108.38	7333.37	7150.25	7136.27	8178.73	8511.05	6043.34	8991.98	7476.23	6347.8	8141.88	7525.79	6637.48	7185.03	6427	7526.49	7347.94	1.0243		0.676634	0.904102	FALSE
ENSOARP00000022618.1	pep chromosome:Oar_v3.1:7:62077980:62092965:1 gene:ENSOARG00000021045.1 transcript:ENSOART00000022929.1 gene_biotype:protein_coding transcript_biotype:protein_coding gene_symbol:GATM description:glycine amidinotransferase [Source:HGNC Symbol;Acc:HGNC:4175]	8	18	20	4346.02	4181.49	6008.52	4110.28	4554.53	2953.36	3624.77	5970.78	6130.41	3246.68	3547.41	7729.1	3218.7	4612.53	4382.21	3531.96	5371.87	4221.71	3295.89	4360.3	4303.36	1.01323		0.917428	0.976724	FALSE
ENSOARP00000006414.1	pep chromosome:Oar_v3.1:24:41569254:41598923:-1 gene:ENSOARG00000005987.1 transcript:ENSOART00000006511.1 gene_biotype:protein_coding transcript_biotype:protein_coding gene_symbol:SUN1 description:Sad1 and UNC84 domain containing 1 [Source:HGNC Symbol;Acc:HGNC:18587]	8	13	15	6799.9	5765.46	5199.96	3820.99	4507.54	5741.86	4673.12	5264.95	5785.8	3623.67	6736.98	6017.22	5558.05	4813.54	4951.68	4719.13	4921.93	5079.07	4636.21	5151.55	5106.61	1.0088		0.912336	0.974541	FALSE
ENSOARP00000007970.1	pep chromosome:Oar_v3.1:18:44447953:44471341:1 gene:ENSOARG00000007429.1 transcript:ENSOART00000008087.1 gene_biotype:protein_coding transcript_biotype:protein_coding gene_symbol:PSMA6 description:proteasome subunit alpha type-6 [Source:RefSeq peptide;Acc:NP_001132918]	12	11	20	8356.63	9038.42	7042.04	10245.5	7059.07	7801.9	8380	7588.41	8328.14	9293.18	7077.91	7494.71	7563.65	7579.93	6604.51	7188.97	6742.75	6817.11	8678.52	8129.94	7536.96	1.07868		0.182098	0.607505	FALSE
ENSOARP00000018619.1	pep chromosome:Oar_v3.1:4:78190099:78204994:1 gene:ENSOARG00000017342.1 transcript:ENSOART00000018882.1 gene_biotype:protein_coding transcript_biotype:protein_coding	11	12	19	6018.46	7098.09	5782.93	5521.06	5293.99	3851.15	6597.47	5560.54	7076.71	4711.17	5936.51	5043.53	5863.51	5550.37	5270.86	5169.5	4917.91	4287.36	6553.81	5637.46	5435.35	1.03718		0.63415	0.886777	FALSE
ENSOARP00000002817.1	pep chromosome:Oar_v3.1:19:58730369:58745349:1 gene:ENSOARG00000002649.1 transcript:ENSOART00000002872.1 gene_biotype:protein_coding transcript_biotype:protein_coding gene_symbol:ACAD9 description:acyl-CoA dehydrogenase family member 9 [Source:HGNC Symbol;Acc:HGNC:21497]	11	19	40	8425.44	8918.24	12355	7816.08	9360.6	7699.26	8459.66	8794.22	9935.22	6940.29	9504.85	10182.5	11610.5	9937.4	8126.37	8051.18	8909.76	8067.83	8282.76	8886.91	8963.08	0.991502		0.901786	0.973734	FALSE
ENSOARP00000014672.1	pep chromosome:Oar_v3.1:5:18704950:18713849:1 gene:ENSOARG00000013683.1 transcript:ENSOART00000014889.1 gene_biotype:protein_coding transcript_biotype:protein_coding gene_symbol:LMNB2 description:lamin B2 [Source:HGNC Symbol;Acc:HGNC:6638]	15	23	27	8804	8850.1	7826.26	10086.5	7979.79	8334.53	6576.77	8510.44	9639.61	9726.43	7708.42	9183.73	8459.75	7796.98	8576.91	8122.6	8611.69	8012.31	7763.79	8317.06	8481.55	0.980607		0.684177	0.907004	FALSE
ENSOARP00000013486.1	pep chromosome:Oar_v3.1:17:70387677:70430854:1 gene:ENSOARG00000012585.1 transcript:ENSOART00000013685.1 gene_biotype:protein_coding transcript_biotype:protein_coding	10	10	15	15133.2	15653.9	13072.4	20371.3	20196.2	13669.1	16548	14299.9	17627.3	27291	15914.4	10200.3	30207.1	11368.3	22459.7	12620.7	20783.7	20400.7	13125.4	15917.6	17328.5	0.918577		0.543981	0.854685	FALSE
ENSOARP00000016247.1	pep chromosome:Oar_v3.1:21:40300609:40312785:-1 gene:ENSOARG00000015142.1 transcript:ENSOART00000016481.1 gene_biotype:protein_coding transcript_biotype:protein_coding	12	19	28	7656.03	7325.61	8428.91	9202.27	7209.09	5502.35	7379.33	6902.55	8721.49	7500.95	7432.14	7313.92	8516.05	6975.21	8473.89	8789.18	6479.17	6204.98	8182.61	7378.98	7639.88	0.96585		0.583997	0.870846	FALSE
ENSOARP00000020892.1	pep chromosome:Oar_v3.1:3:220711567:220734329:1 gene:ENSOARG00000019450.1 transcript:ENSOART00000021183.1 gene_biotype:protein_coding transcript_biotype:protein_coding gene_symbol:TTC38 description:tetratricopeptide repeat domain 38 [Source:HGNC Symbol;Acc:HGNC:26082]	9	18	24	4801.43	4742.3	5736.76	6594.13	4630.84	4352.12	4343.53	4928.31	6280.91	6441.13	4496.37	6355.57	5314.05	6070.62	5250.74	5117.3	6089.42	5212.84	4767.93	4968.9	5542.66	0.896483		0.0946608	0.510006	FALSE
ENSOARP00000017378.1	pep chromosome:Oar_v3.1:19:7943161:8016753:1 gene:ENSOARG00000016185.1 transcript:ENSOART00000017625.1 gene_biotype:protein_coding transcript_biotype:protein_coding gene_symbol:PDCD6IP description:programmed cell death 6 interacting protein [Source:HGNC Symbol;Acc:HGNC:8766]	13	19	22	6620.27	6454.12	10606.1	7885.85	6551.9	7416.35	5283.91	6794.18	8253.91	8046.88	9120.7	8610.92	9993.41	7539.48	8874.36	8793.81	7647.4	8812.71	7879.04	7068.8	8479.07	0.833677		0.0147994	0.333942	FALSE
ENSOARP00000002929.1	pep scaffold:Oar_v3.1:AMGL01127303.1:63:2980:-1 gene:ENSOARG00000002759.1 transcript:ENSOART00000002988.1 gene_biotype:protein_coding transcript_biotype:protein_coding	1	1	33	2043.49	1666.83	2290.22	1658.58	1713.18	3027.1	1164.81	1708.5	1759.92	1549.86	2396.91	1868.76	2142.83	1512.92	2017.74	1419.71	1342.6	2300.21	1171.64	1843.73	1728.14	1.06689		0.590198	0.874903	FALSE
ENSOARP00000008929.1	pep chromosome:Oar_v3.1:11:54636583:54654050:1 gene:ENSOARG00000008321.1 transcript:ENSOART00000009059.1 gene_biotype:protein_coding transcript_biotype:protein_coding gene_symbol:EVPL description:envoplakin [Source:HGNC Symbol;Acc:HGNC:3503]	16	17	23	7763.52	8691.51	6831.41	7805.03	8430.53	9091.96	7310.87	6977.98	8727.46	8333.33	6867.47	7280.15	8340.76	7343.98	6570.6	6536.8	6002.79	5932.25	6443.88	7825.84	7066.83	1.10741		0.090771	0.498392	FALSE
ENSOARP00000018025.1	pep chromosome:Oar_v3.1:11:41168178:41172256:-1 gene:ENSOARG00000016784.1 transcript:ENSOART00000018277.1 gene_biotype:protein_coding transcript_biotype:protein_coding gene_symbol:KRT35 description:keratin, type I cuticular Ha5 [Source:RefSeq peptide;Acc:NP_001108233]	5	9	4	2242.14	857.976	725.483	914.013	965.299	1728.45	791.521	839.346	622.437	1363.09	1190.38	820.337	753.25	738.101	959.679	754.807	840.787	1179.36	692.745	1044.25	874.658	1.1939		0.256796	0.678483	FALSE
ENSOARP00000007003.1	pep chromosome:Oar_v3.1:3:80223000:80322273:1 gene:ENSOARG00000006522.1 transcript:ENSOART00000007110.1 gene_biotype:protein_coding transcript_biotype:protein_coding gene_symbol:LRPPRC description:leucine rich pentatricopeptide repeat containing [Source:HGNC Symbol;Acc:HGNC:15714]	13	31	23	5361.02	5836.33	8983.94	8083.51	6858.11	5676.13	5186.07	6555.54	8807.61	6121.56	9500.55	7780.44	6508.72	6002.28	9748.48	7348.03	6244.76	7090.71	6274.59	6453.12	7291.8	0.884982		0.178173	0.60682	FALSE
ENSOARP00000015801.1	pep chromosome:Oar_v3.1:14:56351129:56363795:-1 gene:ENSOARG00000014733.1 transcript:ENSOART00000016034.1 gene_biotype:protein_coding transcript_biotype:protein_coding	9	14	15	4451.34	4307.2	3363.31	4833.46	3724.22	4065.27	4041.2	3084.93	3705.31	4699.25	3464.46	3433.11	3860.27	3377.35	3309.9	3233.41	4143.35	3726.53	3412.54	3946.38	3647.98	1.0818		0.204268	0.627762	FALSE
ENSOARP00000003094.1	pep chromosome:Oar_v3.1:4:12410438:12443145:-1 gene:ENSOARG00000002913.1 transcript:ENSOART00000003154.1 gene_biotype:protein_coding transcript_biotype:protein_coding gene_symbol:PON1 description:paraoxonase 1 [Source:HGNC Symbol;Acc:HGNC:9204]	12	15	26	5273.94	5293.14	5916.85	5359.19	5225.69	4550.58	4696.1	5197.47	4801.82	5196.49	5850.4	5576.23	8655.6	5644.79	5581.41	5754.14	5362.93	5383.52	4528.03	5174.25	5591.36	0.925401		0.237903	0.66398	FALSE
ENSOARP00000009475.1	pep chromosome:Oar_v3.1:1:109682171:109699277:1 gene:ENSOARG00000008827.1 transcript:ENSOART00000009612.1 gene_biotype:protein_coding transcript_biotype:protein_coding gene_symbol:NCSTN description:nicastrin [Source:HGNC Symbol;Acc:HGNC:17091]	9	9	12	6325.22	6151.22	5339.39	7508.41	4654.67	4901.48	5233.82	7034.53	5134.42	6959.02	5339.78	7119.89	5534.88	5999.89	5610.6	5072.2	4970.25	6513.96	5421.83	5816.59	5745.81	1.01232		0.860199	0.966901	FALSE
ENSOARP00000020463.1	pep chromosome:Oar_v3.1:13:59833973:59857596:1 gene:ENSOARG00000019053.1 transcript:ENSOART00000020745.1 gene_biotype:protein_coding transcript_biotype:protein_coding	10	12	16	3491.79	4226.07	3572.33	4553.2	3658.36	3355.34	3043.66	3810.87	3540.2	4290.29	3380.72	4222.16	4254.57	3644.26	3782.81	3493.47	3263.47	3850.69	3629.39	3687.33	3743.96	0.984874		0.767715	0.93446	FALSE
ENSOARP00000004926.1	pep chromosome:Oar_v3.1:16:6839129:6872283:-1 gene:ENSOARG00000004593.1 transcript:ENSOART00000005010.1 gene_biotype:protein_coding transcript_biotype:protein_coding	13	16	24	10292.9	11299.8	10836.8	10064.6	8878.63	8996.74	9695.08	9797.04	10512.7	10899.1	9417.66	10682	10618.2	8677.79	10300.9	10431.9	9529.28	7746.32	10571.1	9952.29	9895.21	1.00577		0.900708	0.973734	FALSE
ENSOARP00000018203.1	pep chromosome:Oar_v3.1:15:14822007:14823242:-1 gene:ENSOARG00000016952.1 transcript:ENSOART00000018461.1 gene_biotype:protein_coding transcript_biotype:protein_coding gene_symbol:ENDOD1 description:endonuclease domain containing 1 [Source:HGNC Symbol;Acc:HGNC:29129]	8	14	11	3591.56	4921.75	4145.26	6082.43	4095.71	4141.77	5125.09	3670.48	3858.54	8851.44	4108.71	4302.01	3793.11	3696.15	4381.21	4566.33	4913.32	5040.25	4025.48	4406.78	4539.76	0.970707		0.774285	0.9376	FALSE
ENSOARP00000017820.1	pep chromosome:Oar_v3.1:15:30206946:30231870:-1 gene:ENSOARG00000016590.1 transcript:ENSOART00000018071.1 gene_biotype:protein_coding transcript_biotype:protein_coding gene_symbol:TRIM29 description:tripartite motif containing 29 [Source:HGNC Symbol;Acc:HGNC:17274]	17	15	15	8754.55	9178.46	8887.08	6584.16	7912.22	9281.23	7629.54	7479.96	11635.1	6780.63	7910.58	10240.7	7787.38	6434.72	8369.55	7889.4	7685.57	7119.34	7958.11	8162.45	8050.7	1.01388		0.848113	0.962387	FALSE
ENSOARP00000008456.1	pep chromosome:Oar_v3.1:2:26931597:26996794:-1 gene:ENSOARG00000007870.1 transcript:ENSOART00000008579.1 gene_biotype:protein_coding transcript_biotype:protein_coding gene_symbol:SPTLC1 description:serine palmitoyltransferase long chain base subunit 1 [Source:HGNC Symbol;Acc:HGNC:11277]	13	17	25	6034.47	7633.75	8140.67	4883.53	6375.52	7795.84	5976.7	5924.42	6929.33	5450.32	9312.05	7454.87	9983.83	7154.29	6312.84	6462.93	5586.68	7172.48	7062.11	6509.27	7057.08	0.922374		0.349473	0.733015	FALSE
ENSOARP00000007807.1	pep chromosome:Oar_v3.1:5:37884620:37892060:-1 gene:ENSOARG00000007288.1 transcript:ENSOART00000007924.1 gene_biotype:protein_coding transcript_biotype:protein_coding gene_symbol:RACK1 description:receptor of activated protein C kinase 1 [Source:RefSeq peptide;Acc:NP_001268408]	12	14	11	5009.33	6022.7	5200.95	4391.89	5506.53	4124.03	4100.55	4041.66	5020.74	4328.58	5390.49	5189.17	4843.78	4081.09	6244.6	4451.33	3945.22	5178.98	3724.65	4750.49	4711.94	1.00818		0.910476	0.973734	FALSE
ENSOARP00000017611.1	pep chromosome:Oar_v3.1:7:4241355:4250161:-1 gene:ENSOARG00000016402.1 transcript:ENSOART00000017861.1 gene_biotype:protein_coding transcript_biotype:protein_coding gene_symbol:TMED7 description:transmembrane p24 trafficking protein 7 [Source:HGNC Symbol;Acc:HGNC:24253]	11	11	15	7427.6	6508.91	6347.27	8836.95	6333.59	6980.47	5599.03	6636.98	5867.64	9897.94	6722.3	6428.42	6105.83	6723.49	6180.89	6810	6071.96	6413.36	6394.11	6778.1	6625.44	1.02304		0.727881	0.920097	FALSE
ENSOARP00000014769.1	pep chromosome:Oar_v3.1:24:34280956:34281866:-1 gene:ENSOARG00000013778.1 transcript:ENSOART00000014987.1 gene_biotype:protein_coding transcript_biotype:protein_coding gene_symbol:YWHAG description:tyrosine 3-monooxygenase/tryptophan 5-monooxygenase activation protein gamma [Source:HGNC Symbol;Acc:HGNC:12852]	10	11	16	6671.26	7008.08	7262.08	4686.93	5521.4	4576.31	6859.37	5935.43	7959	4717.4	5281.71	7087.88	7503.4	5501.84	5907.02	6333.88	6175.56	3974.07	7393.89	5980.77	6045.1	0.989358		0.910153	0.973734	FALSE
ENSOARP00000022672.1	pep chromosome:Oar_v3.1:7:64946987:65024284:1 gene:ENSOARG00000021096.1 transcript:ENSOART00000022984.1 gene_biotype:protein_coding transcript_biotype:protein_coding gene_symbol:KTN1 description:kinectin 1 [Source:HGNC Symbol;Acc:HGNC:6467]	15	21	40	8239.74	9279.29	9700.48	8017.12	9071.31	8465.71	6736.86	7698.03	9352.54	6674.65	8686.36	8368.97	9846.39	7763.58	7980.11	8303.54	7615.46	6450.13	8081.82	8352.21	8044.1	1.0383		0.517951	0.840597	FALSE
ENSOARP00000012741.1	pep chromosome:Oar_v3.1:2:52537459:52544952:1 gene:ENSOARG00000011889.1 transcript:ENSOART00000012928.1 gene_biotype:protein_coding transcript_biotype:protein_coding gene_symbol:TPM2 description:tropomyosin 2 [Source:HGNC Symbol;Acc:HGNC:12011]	1	6	8	1144.42	1149.9	1048.64	1005.95	931.845	908.954	775.614	1245.31	1231.46	947.88	1268.93	1424.85	1513.98	1208.88	961.011	1118.91	1045.06	994.37	1547.05	1016.03	1188.4	0.854957		0.0608979	0.452946	FALSE
ENSOARP00000015439.1	pep chromosome:Oar_v3.1:3:13603715:13621128:1 gene:ENSOARG00000014386.1 transcript:ENSOART00000015665.1 gene_biotype:protein_coding transcript_biotype:protein_coding gene_symbol:NDUFA8 description:NADH:ubiquinone oxidoreductase subunit A8 [Source:HGNC Symbol;Acc:HGNC:7692]	8	9	11	4491.8	4555.53	3706.27	6036	4062.92	3794.8	4364.19	4227.93	3925.95	5463.45	5368.18	4216.1	5003.89	4460.77	4569.71	3945.91	4082.32	5302.35	3957.27	4358.51	4536.26	0.960816		0.546866	0.855996	FALSE
ENSOARP00000008952.1	pep chromosome:Oar_v3.1:1:33053705:33055103:-1 gene:ENSOARG00000008349.1 transcript:ENSOART00000009082.1 gene_biotype:protein_coding transcript_biotype:protein_coding gene_symbol:TACSTD2 description:tumor associated calcium signal transducer 2 [Source:HGNC Symbol;Acc:HGNC:11530]	10	7	13	5924.61	5748.85	6532.49	6708.83	5294.31	4759.55	5750.38	5185.7	6064.38	8091.27	5890.73	6547.02	6168.89	6093.35	5305.52	7107.69	6115.78	6081.2	5984.6	5704.67	6277.97	0.908681		0.0837812	0.488147	FALSE
ENSOARP00000003517.1	pep chromosome:Oar_v3.1:24:3597959:3627855:1 gene:ENSOARG00000003302.1 transcript:ENSOART00000003580.1 gene_biotype:protein_coding transcript_biotype:protein_coding gene_symbol:DNAJA3 description:DnaJ heat shock protein family (Hsp40) member A3 [Source:HGNC Symbol;Acc:HGNC:11808]	8	13	14	4918.87	5424.92	6286.65	4286.18	4849.98	4770.31	5112.8	4806.8	5974.78	3287.47	5211.63	5177.73	4693.21	4341.54	4218.4	3729.78	4309.73	4596.19	4526.9	5028.56	4497.7	1.11803		0.113976	0.527084	FALSE
ENSOARP00000013752.1	pep chromosome:Oar_v3.1:6:86619919:86640248:-1 gene:ENSOARG00000012835.1 transcript:ENSOART00000013957.1 gene_biotype:protein_coding transcript_biotype:protein_coding gene_symbol:GC description:GC, vitamin D binding protein [Source:HGNC Symbol;Acc:HGNC:4187]	11	12	25	6759.72	6820.44	5706.2	7431.03	4820.07	5452.75	7497.83	6334.92	6669.4	6656.02	5673.98	6349.5	5519.11	4857.65	5266.5	5867.27	5790.97	6473.47	5224.98	6286.88	5820	1.08022		0.216465	0.642395	FALSE
ENSOARP00000012352.1	pep chromosome:Oar_v3.1:15:52780811:52785187:1 gene:ENSOARG00000011523.1 transcript:ENSOART00000012531.1 gene_biotype:protein_coding transcript_biotype:protein_coding gene_symbol:RPS3 description:ribosomal protein S3 [Source:HGNC Symbol;Acc:HGNC:10420]	14	17	26	11132.1	12927.7	11438.2	13512.2	13652.1	10742	8524.37	10844.3	12255.3	12530.1	12569.5	12844.1	13047.8	10533.2	15652.1	10652.2	8677.33	12724	10256.4	11479.3	11843.8	0.969225		0.67297	0.903148	FALSE
ENSOARP00000014242.1	pep chromosome:Oar_v3.1:15:19764545:19821782:-1 gene:ENSOARG00000013286.1 transcript:ENSOART00000014449.1 gene_biotype:protein_coding transcript_biotype:protein_coding gene_symbol:RDX description:radixin [Source:HGNC Symbol;Acc:HGNC:9944]	3	9	8	1243.24	1202.9	982.262	1344.67	1177.68	1337.57	907.583	1393.8	1008.04	937.154	1013.31	2097.63	1467.12	1200.06	1361.92	832.36	975.661	1177.22	933.466	1186.81	1141.72	1.0395		0.716591	0.917205	FALSE
ENSOARP00000016378.1	pep chromosome:Oar_v3.1:2:104431014:104438581:-1 gene:ENSOARG00000015263.1 transcript:ENSOART00000016613.1 gene_biotype:protein_coding transcript_biotype:protein_coding gene_symbol:CTSB description:Ovis aries cathepsin B (CTSB), mRNA. [Source:RefSeq mRNA;Acc:NM_001308587]	5	9	26	3625.94	3651.49	6629.58	2166.87	3316.64	3408.15	3273.39	3413.12	5162.31	2504.9	4709.32	4463.84	4142.37	3755.17	4124.27	4234.59	3991.02	3757.81	3783.46	3528.35	3999.65	0.882165		0.278693	0.692457	FALSE
ENSOARP00000018772.1	pep chromosome:Oar_v3.1:3:135235966:135246069:-1 gene:ENSOARG00000017492.1 transcript:ENSOART00000019038.1 gene_biotype:protein_coding transcript_biotype:protein_coding	11	10	11	8135	7740.2	8582.1	10084.3	7244.42	5000.16	4812.88	8895.05	6915.22	10643.6	7088.77	10218.3	8268.35	8180.39	9534.79	9725.31	7798.61	10251.7	6233.57	7342.79	8496.78	0.864185		0.174075	0.599817	FALSE
ENSOARP00000004266.1	pep chromosome:Oar_v3.1:25:13594475:13728988:-1 gene:ENSOARG00000003995.1 transcript:ENSOART00000004341.1 gene_biotype:protein_coding transcript_biotype:protein_coding gene_symbol:HNRNPF description:heterogeneous nuclear ribonucleoprotein F [Source:HGNC Symbol;Acc:HGNC:5039]	8	10	13	3563.09	4103.58	3040.24	3897.48	3714.33	3699.66	3207.63	3202.18	4623.38	3139.24	3237.35	4016.1	3654.5	3069.84	3590.56	3326.01	2951.49	3057.93	3456.33	3536.26	3436.22	1.02911		0.623016	0.884346	FALSE
ENSOARP00000012463.1	pep chromosome:Oar_v3.1:20:27363648:27367690:-1 gene:ENSOARG00000011626.1 transcript:ENSOART00000012644.1 gene_biotype:protein_coding transcript_biotype:protein_coding gene_symbol:TUBB description:tubulin beta class I [Source:HGNC Symbol;Acc:HGNC:20778]	13	19	22	5186.77	5931.24	5594.69	6361.9	6989.44	5641.8	4447.76	5112.35	5699.2	7439.68	4793.1	6321.84	5707.82	4962.35	6284.47	4780.91	4508.41	5680.57	4629.2	5610.52	5464.08	1.0268		0.71029	0.914916	FALSE
ENSOARP00000022379.1	pep chromosome:Oar_v3.1:1:99441346:99446281:1 gene:ENSOARG00000020820.1 transcript:ENSOART00000022684.1 gene_biotype:protein_coding transcript_biotype:protein_coding gene_symbol:ECM1 description:extracellular matrix protein 1 [Source:HGNC Symbol;Acc:HGNC:3153]	11	16	22	10266.6	8921.22	8382.03	8392.74	7800.01	11191.5	6694.34	6597.85	7144.46	8358.21	9065.43	8457.07	8851.63	7895.48	7480.56	6903.15	7031.3	9875.19	6371.06	8402.33	7883.43	1.06582		0.396083	0.76429	FALSE
ENSOARP00000016418.1	pep chromosome:Oar_v3.1:21:23993303:23993524:-1 gene:ENSOARG00000015305.1 transcript:ENSOART00000016653.1 gene_biotype:protein_coding transcript_biotype:protein_coding	17	11	12	22534.5	23975.6	24207.3	23913.7	18150.1	20376.7	19700.2	20562.5	17491.5	21248.3	21796.7	19240.2	19876.8	20795.8	16536.9	17712.8	19037	24996.3	16417.2	21569.8	19411.2	1.1112		0.0758343	0.475931	FALSE
ENSOARP00000020247.1	pep chromosome:Oar_v3.1:3:179712725:179722488:-1 gene:ENSOARG00000018848.1 transcript:ENSOART00000020527.1 gene_biotype:protein_coding transcript_biotype:protein_coding gene_symbol:TXN2 description:thioredoxin 2 [Source:HGNC Symbol;Acc:HGNC:17772]	3	6	11	6827.69	4000.39	9436.39	1938.37	4342.9	3933.65	6280.79	4907.67	7854.77	1505.56	6451.67	5876.26	3683.95	4529.45	4384.5	3989.1	6284.04	4188.99	4734.97	4758.94	4525.59	1.05156		0.812857	0.952841	FALSE
ENSOARP00000006953.1	pep chromosome:Oar_v3.1:1:245070893:245107490:-1 gene:ENSOARG00000006495.1 transcript:ENSOART00000007060.1 gene_biotype:protein_coding transcript_biotype:protein_coding gene_symbol:ATP1B3 description:ATPase Na+/K+ transporting subunit beta 3 [Source:HGNC Symbol;Acc:HGNC:806]	12	11	15	14122.8	14579.4	19226.9	11424.2	9613.27	6916.14	10288.2	11819.5	11001.2	9964.29	12331.8	16852.5	14902.5	16850.2	15275.2	14236.9	12926.9	12736.5	13743.8	11759.4	13544.8	0.868184		0.21227	0.637894	FALSE
ENSOARP00000010264.1	pep chromosome:Oar_v3.1:14:8805141:9619968:1 gene:ENSOARG00000009566.1 transcript:ENSOART00000010416.1 gene_biotype:protein_coding transcript_biotype:protein_coding gene_symbol:CDH13 description:cadherin 13 [Source:HGNC Symbol;Acc:HGNC:1753]	9	10	13	6164.1	5924.27	5078.01	5733.02	4988.67	5829.77	6583.82	6150.7	5692.18	5209.67	7703.81	5425.93	5619.83	4615.82	4377.12	5319.57	4420.9	5527.74	4737.71	5783.66	5267.81	1.09792		0.158558	0.577991	FALSE
ENSOARP00000015751.1	pep chromosome:Oar_v3.1:13:54363499:54366883:1 gene:ENSOARG00000014683.1 transcript:ENSOART00000015983.1 gene_biotype:protein_coding transcript_biotype:protein_coding gene_symbol:PSMA7 description:proteasome subunit alpha 7 [Source:HGNC Symbol;Acc:HGNC:9536]	13	11	23	10637.1	11789.6	9830.2	13985	10002	11336.6	11301.5	9925.44	11664.8	13214	9803.59	9472.78	9981.52	9484.27	9277.8	9038.37	9596.61	10241.5	10175.6	11031.3	10117	1.09037		0.121493	0.532248	FALSE
ENSOARP00000007076.1	pep chromosome:Oar_v3.1:14:48866612:48875944:1 gene:ENSOARG00000006607.1 transcript:ENSOART00000007183.1 gene_biotype:protein_coding transcript_biotype:protein_coding gene_symbol:PLD3 description:phospholipase D family member 3 [Source:HGNC Symbol;Acc:HGNC:17158]	6	11	16	4739.43	4529.18	4420.5	4156.76	3653.45	3297.17	4713.92	3422.98	4049.24	4939	3119.96	4768.4	3094.67	3953.02	3721.39	3583.59	3554.54	3787.91	4130.16	4079.2	3842.9	1.06149		0.396261	0.76429	FALSE
ENSOARP00000022685.1	pep chromosome:Oar_v3.1:7:67456790:67481522:1 gene:ENSOARG00000021109.1 transcript:ENSOART00000022998.1 gene_biotype:protein_coding transcript_biotype:protein_coding gene_symbol:PSMA3 description:proteasome subunit alpha 3 [Source:HGNC Symbol;Acc:HGNC:9532]	17	13	20	9763.79	11295.9	9323.82	8729.05	8705.99	11020.1	9647.81	8670.08	10975.1	7747.33	9479.34	8617.58	10040.1	8173.47	7819.26	8047.35	7750.89	7706.16	8431.91	9598.3	8559.27	1.12139		0.04405	0.414303	FALSE
ENSOARP00000019378.1	pep chromosome:Oar_v3.1:6:67463055:67484883:1 gene:ENSOARG00000018051.1 transcript:ENSOART00000019648.1 gene_biotype:protein_coding transcript_biotype:protein_coding gene_symbol:OCIAD1 description:OCIA domain containing 1 [Source:HGNC Symbol;Acc:HGNC:16074]	9	6	6	5162.73	5153.27	5016.75	6319.73	4412.97	3696.39	3934.92	5515.44	3762.61	5606.53	4626.32	4983.49	4565.5	5063.13	4630.02	3833.16	4184.27	6332.94	3594.66	4834.91	4588.98	1.05359		0.530028	0.847708	FALSE
ENSOARP00000009233.1	pep chromosome:Oar_v3.1:3:208069062:208082480:-1 gene:ENSOARG00000008605.1 transcript:ENSOART00000009369.1 gene_biotype:protein_coding transcript_biotype:protein_coding gene_symbol:CD9 description:CD9 antigen [Source:RefSeq peptide;Acc:NP_001108236]	12	10	15	12249.9	13908.1	15740.6	10797.5	10386.7	11710.3	13578.9	9152.47	13020.5	12830	14077.5	13856.7	14112.6	12483.9	11693.9	13492.9	14621.6	11308.1	12165.6	12026.8	13019.6	0.923741		0.205775	0.62856	FALSE
ENSOARP00000006715.1	pep chromosome:Oar_v3.1:2:10262221:10269457:1 gene:ENSOARG00000006271.1 transcript:ENSOART00000006819.1 gene_biotype:protein_coding transcript_biotype:protein_coding gene_symbol:ALAD description:aminolevulinate dehydratase [Source:HGNC Symbol;Acc:HGNC:395]	9	14	22	7204.93	8689.55	7761.35	9806.43	7346.97	8080.57	7602.31	6706.72	8220.99	7570.13	6113.17	7829.15	6952.31	6949.32	6518.54	6222.54	7357.95	6681.81	6682.29	7850.28	6980.53	1.1246		0.0275832	0.359222	FALSE
ENSOARP00000017014.1	pep chromosome:Oar_v3.1:1:137852420:137872580:-1 gene:ENSOARG00000015844.1 transcript:ENSOART00000017255.1 gene_biotype:protein_coding transcript_biotype:protein_coding	10	10	20	6888.93	7778.22	7336.87	7022.61	5343.81	5595.07	7421.94	6789.08	5423.09	6740.95	6486.43	6706.13	6415.55	6602.54	5468.59	5536.9	6264.44	5246.49	6530.94	6720.14	6103.36	1.10106		0.0878417	0.493661	FALSE
ENSOARP00000013895.1	pep chromosome:Oar_v3.1:11:22269238:22297391:-1 gene:ENSOARG00000012974.1 transcript:ENSOART00000014101.1 gene_biotype:protein_coding transcript_biotype:protein_coding	7	10	12	3693.37	3582.61	3797.37	2719.13	2480.48	2776.63	3982.99	3189.9	3759.8	3110.13	3149.82	3933.39	3676.12	3534.32	2753.5	3673.13	3184.47	2431.65	3415.68	3233.68	3298.88	0.980236		0.790554	0.941136	FALSE
ENSOARP00000009322.1	pep chromosome:Oar_v3.1:1:109632313:109681985:-1 gene:ENSOARG00000008680.1 transcript:ENSOART00000009459.1 gene_biotype:protein_coding transcript_biotype:protein_coding gene_symbol:COPA description:coatomer protein complex subunit alpha [Source:HGNC Symbol;Acc:HGNC:2230]	12	27	32	6206.88	7567.62	6936.97	7013.99	6339.18	8693.17	5335.01	5778.32	7108.66	6754.19	5541.95	7264.92	7521.67	5708.86	6861.56	5645.35	5150.9	6827.65	5577.84	6662.53	6309.38	1.05597		0.423256	0.784838	FALSE
ENSOARP00000003607.1	pep chromosome:Oar_v3.1:4:92858802:92886819:1 gene:ENSOARG00000003372.1 transcript:ENSOART00000003671.1 gene_biotype:protein_coding transcript_biotype:protein_coding gene_symbol:FLNC description:filamin C [Source:HGNC Symbol;Acc:HGNC:3756]	6	13	29	5337.01	3382.49	2709.49	3807.64	2826.94	3904.61	2892.13	3291.97	2630.4	3468.28	2799.58	4145.51	2786.24	2394.14	3069.8	3148.1	2556.1	3229.7	3754.13	3439.19	3048.78	1.12805		0.196484	0.619506	FALSE
ENSOARP00000010713.1	pep chromosome:Oar_v3.1:2:246213576:246216518:-1 gene:ENSOARG00000009992.1 transcript:ENSOART00000010870.1 gene_biotype:protein_coding transcript_biotype:protein_coding	1	5	7	1770.43	1808.72	1415.53	2091.41	1747.37	1689.2	1061.49	1218.48	1322.49	1948.58	1312.36	1871.78	1193.74	1516.89	1825.66	1456.89	1616.41	1313.74	1289.92	1566.12	1495.22	1.04742		0.616769	0.882761	FALSE
ENSOARP00000015963.1	pep chromosome:Oar_v3.1:18:57912144:57916083:-1 gene:ENSOARG00000014882.1 transcript:ENSOART00000016196.1 gene_biotype:protein_coding transcript_biotype:protein_coding gene_symbol:SERPINA1 description:alpha-1-antiproteinase precursor [Source:RefSeq peptide;Acc:NP_001009799]	9	13	26	9108.44	8590.17	7623.45	8979.62	6289.59	7375.66	9230.74	8017.54	11151.8	8092.1	5595.14	7417.25	7379.35	6235.49	7404.82	7999.67	6575.37	7519.1	7290.29	8092.25	7406.53	1.09258		0.244984	0.670471	FALSE
ENSOARP00000019476.1	pep chromosome:Oar_v3.1:5:24625371:24679085:-1 gene:ENSOARG00000018142.1 transcript:ENSOART00000019747.1 gene_biotype:protein_coding transcript_biotype:protein_coding gene_symbol:LMNB1 description:lamin B1 [Source:HGNC Symbol;Acc:HGNC:6637]	10	15	28	5568.8	6100.19	6045.17	4716.81	5650.31	5372.07	4241.74	5871.63	8805.11	4541.46	6107.07	5995.76	6258.36	5104.47	6627.98	5544.41	5298.47	5431.55	4997.09	5408.6	5794.34	0.933428		0.363564	0.741715	FALSE
ENSOARP00000018085.1	pep chromosome:Oar_v3.1:3:133453262:133459729:1 gene:ENSOARG00000016836.1 transcript:ENSOART00000018341.1 gene_biotype:protein_coding transcript_biotype:protein_coding gene_symbol:KRT4 description:keratin 4 [Source:HGNC Symbol;Acc:HGNC:6441]	1	2	6	2370.49	921.309	801.41	1488.57	1246.35	1978.65	933.819	1345.9	651.605	2862.13	1868.41	1795.72	1879.43	1324.4	1771.45	1339.65	1268.77	2680.15	750.943	1298.36	1511.95	0.858732		0.457789	0.803027	FALSE
ENSOARP00000013323.1	pep chromosome:Oar_v3.1:14:54523340:54537666:1 gene:ENSOARG00000012427.1 transcript:ENSOART00000013519.1 gene_biotype:protein_coding transcript_biotype:protein_coding gene_symbol:NUCB1 description:nucleobindin 1 [Source:HGNC Symbol;Acc:HGNC:8043]	8	15	9	3251.01	3533.15	4581.88	3761.14	3516.04	3283.4	2686.26	3495.26	3318.72	3802.52	3192.63	3551.27	3324.51	2991.86	3662.35	3200.5	2563.09	3958.29	2960.77	3478.91	3297.41	1.05504		0.407843	0.772512	FALSE
ENSOARP00000021617.1	pep chromosome:Oar_v3.1:1:185104593:185123825:1 gene:ENSOARG00000020132.1 transcript:ENSOART00000021919.1 gene_biotype:protein_coding transcript_biotype:protein_coding gene_symbol:FAM162A description:family with sequence similarity 162 member A [Source:HGNC Symbol;Acc:HGNC:17865]	8	8	19	6246.71	6099	8103.56	6882.27	5869.12	4336.09	5510.62	6054.21	5805.39	6628.03	5493.59	7269.03	5182.58	6046.76	6178.95	6595.2	5559.14	5164.82	6396.27	6053.84	5996.34	1.00959		0.886727	0.971926	FALSE
ENSOARP00000010771.1	pep chromosome:Oar_v3.1:X:125635763:125637112:1 gene:ENSOARG00000010044.1 transcript:ENSOART00000010929.1 gene_biotype:protein_coding transcript_biotype:protein_coding gene_symbol:HNRNPH2 description:heterogeneous nuclear ribonucleoprotein H2 [Source:HGNC Symbol;Acc:HGNC:5042]	6	8	9	3429.33	3677.54	2967.48	3584.93	3282.65	2418.03	2728.2	3290.77	3783.25	2880.8	2889.52	3467.93	3662.73	3002.5	3481.12	3139.46	2782.24	2885.3	3334.24	3144.58	3192.69	0.984931		0.796042	0.944588	FALSE
ENSOARP00000016892.1	pep chromosome:Oar_v3.1:6:25474389:25489934:1 gene:ENSOARG00000015738.1 transcript:ENSOART00000017131.1 gene_biotype:protein_coding transcript_biotype:protein_coding gene_symbol:ADH5 description:alcohol dehydrogenase 5 (class III), chi polypeptide [Source:HGNC Symbol;Acc:HGNC:253]	9	13	18	6915.72	7558.7	8824.61	5357.88	5878.8	4070.67	8356.57	6282.33	9243.71	4778.25	5928.5	8824.05	5996.5	6199.93	6439.22	7314.43	7299.31	5163.77	6423.88	6479.02	6567.05	0.986596		0.898747	0.973734	FALSE
ENSOARP00000002756.1	pep chromosome:Oar_v3.1:7:85642041:85736820:-1 gene:ENSOARG00000002593.1 transcript:ENSOART00000002811.1 gene_biotype:protein_coding transcript_biotype:protein_coding gene_symbol:SPTLC2 description:serine palmitoyltransferase long chain base subunit 2 [Source:HGNC Symbol;Acc:HGNC:11278]	10	13	19	4536.02	5439.93	4398.2	4239.31	4587.67	4863.18	4163.07	3844.86	4351.64	5114.19	5929.15	5044.47	6181.39	4913.29	4367.67	4957.14	4006.78	4762.88	4768.73	4487	4908.3	0.914165		0.122246	0.533143	FALSE
ENSOARP00000020606.1	pep chromosome:Oar_v3.1:12:62163057:62283591:1 gene:ENSOARG00000019180.1 transcript:ENSOART00000020889.1 gene_biotype:protein_coding transcript_biotype:protein_coding gene_symbol:LAMC1 description:laminin subunit gamma 1 [Source:HGNC Symbol;Acc:HGNC:6492]	6	26	36	5435.56	5974.22	4830.5	5420.19	4344.14	4623.22	4649.05	4775	4951.51	4335.97	5086.66	4730.28	5138.88	4760.07	4180.38	4574.1	4249.18	4832.9	4916.74	4981.26	4694.36	1.06112		0.163519	0.582816	FALSE
ENSOARP00000009162.1	pep chromosome:Oar_v3.1:11:54682608:54705928:1 gene:ENSOARG00000008540.1 transcript:ENSOART00000009295.1 gene_biotype:protein_coding transcript_biotype:protein_coding gene_symbol:ACOX1 description:acyl-CoA oxidase 1 [Source:HGNC Symbol;Acc:HGNC:119]	11	1	3	496.248	416.819	462.233	461.7	370.144	369.289	395.457	410.289	441.13	478.977	494.778	416.049	434.15	423.028	423.189	385.465	467.277	424.635	434.313	420.581	437.463	0.961407		0.350373	0.733015	FALSE
ENSOARP00000018129.1	pep chromosome:Oar_v3.1:24:1503091:1505967:1 gene:ENSOARG00000016876.1 transcript:ENSOART00000018385.1 gene_biotype:protein_coding transcript_biotype:protein_coding gene_symbol:NDUFB10 description:NADH:ubiquinone oxidoreductase subunit B10 [Source:HGNC Symbol;Acc:HGNC:7696]	10	7	12	9180.24	9916.88	9239.01	8453.89	7797.14	6365.77	9044.13	7927.17	8053.5	7331.18	10181.2	8072.14	9413.34	8866.16	7818.82	7301.99	7284.19	8566.76	8870.23	8421.66	8295.28	1.01524		0.79453	0.943641	FALSE
ENSOARP00000017428.1	pep chromosome:Oar_v3.1:17:53803322:53855474:1 gene:ENSOARG00000016226.1 transcript:ENSOART00000017675.1 gene_biotype:protein_coding transcript_biotype:protein_coding gene_symbol:ATP2A2 description:ATPase sarcoplasmic/endoplasmic reticulum Ca2+ transporting 2 [Source:HGNC Symbol;Acc:HGNC:812]	10	18	31	4766.35	4639.32	6158.11	3273.91	4193.9	3952.07	3572.7	4603.77	5890.47	2938.78	6656.56	5677.91	6814.64	5149.89	5443.52	5901.31	4251.67	4962.16	4786.05	4321.04	5195.64	0.831666		0.0881028	0.493661	FALSE
ENSOARP00000012882.1	pep chromosome:Oar_v3.1:18:20589314:20606110:-1 gene:ENSOARG00000012014.1 transcript:ENSOART00000013070.1 gene_biotype:protein_coding transcript_biotype:protein_coding gene_symbol:IDH2 description:isocitrate dehydrogenase (NADP(+)) 2, mitochondrial [Source:HGNC Symbol;Acc:HGNC:5383]	6	15	15	4685.9	4649.72	5391.16	6362.94	4661.24	3560.84	3757.31	5039.3	4961.26	5039.12	4868.98	5889.42	3299.12	4462.77	5886.95	4401.35	4832.65	4306.41	4239.79	4692	4689.69	1.00049		0.995165	0.999087	FALSE
ENSOARP00000021884.1	pep chromosome:Oar_v3.1:1:189762665:190029297:-1 gene:ENSOARG00000020377.1 transcript:ENSOART00000022189.1 gene_biotype:protein_coding transcript_biotype:protein_coding gene_symbol:DLG1 description:discs large MAGUK scaffold protein 1 [Source:HGNC Symbol;Acc:HGNC:2900]	12	12	13	4993.92	4958.36	4719.67	5250.21	4543.69	4071.11	4835.45	4337.25	4602.78	4747.98	4288.45	5243.2	4453.77	3973.98	4222.04	4022.34	4685.97	4456.03	4111.49	4699.81	4423.22	1.06253		0.13213	0.544952	FALSE
ENSOARP00000022238.1	pep chromosome:Oar_v3.1:1:205688435:205703763:-1 gene:ENSOARG00000020690.1 transcript:ENSOART00000022543.1 gene_biotype:protein_coding transcript_biotype:protein_coding gene_symbol:NDUFB5 description:NADH:ubiquinone oxidoreductase subunit B5 [Source:HGNC Symbol;Acc:HGNC:7700]	13	14	13	9905.92	10384.1	9836.52	9582.65	8100.25	7356.1	9397.48	9026.55	8616.16	8814.9	10368.2	9103.46	10617	9456.57	8809.64	8763.2	8439.83	8876.09	9004.17	9147.1	9146.49	1.00007		0.998775	0.999626	FALSE
ENSOARP00000007547.1	pep chromosome:Oar_v3.1:12:49496678:49535503:-1 gene:ENSOARG00000007039.1 transcript:ENSOART00000007660.1 gene_biotype:protein_coding transcript_biotype:protein_coding	8	15	23	2853.49	3336.78	2180.7	4304.19	2442.89	3311.9	2383.38	2526.94	2706.2	3423.91	2938.43	3131.65	2482.03	2811.58	2883.55	2665.44	2500.03	3386.15	2446.52	2850.16	2834.02	1.0057		0.943941	0.985893	FALSE
ENSOARP00000012733.1	pep chromosome:Oar_v3.1:2:52506528:52531560:1 gene:ENSOARG00000011863.1 transcript:ENSOART00000012920.1 gene_biotype:protein_coding transcript_biotype:protein_coding gene_symbol:TLN1 description:talin 1 [Source:HGNC Symbol;Acc:HGNC:11845]	6	13	18	2719.4	2887.43	2156.48	2628.23	2502.23	2586.72	2375.47	2592	2975.65	2196.42	2522.89	2925.17	2564.56	2237.53	2391.16	2136.94	2432.71	2218.45	2104.04	2547.46	2411.78	1.05625		0.288447	0.695312	FALSE
ENSOARP00000022806.1	pep chromosome:Oar_v3.1:5:49150405:49151522:-1 gene:ENSOARG00000025180.1 transcript:ENSOART00000027082.1 gene_biotype:protein_coding transcript_biotype:protein_coding gene_symbol:CD14 description:monocyte differentiation antigen CD14 precursor [Source:RefSeq peptide;Acc:NP_001070677]	3	8	13	1053	942.941	1201.09	1239.08	986.964	1185.71	1086.67	970.005	1020.83	1123.26	1868.16	1232.43	1554.28	964.278	1118.48	1282.41	992.937	1444.07	1204.54	1077.94	1230.61	0.875936		0.112108	0.527084	FALSE
ENSOARP00000014869.1	pep chromosome:Oar_v3.1:5:43214265:43226705:-1 gene:ENSOARG00000013865.1 transcript:ENSOART00000015089.1 gene_biotype:protein_coding transcript_biotype:protein_coding gene_symbol:CDKL3 description:cyclin dependent kinase like 3 [Source:HGNC Symbol;Acc:HGNC:15483]	7	7	13	3494.79	3552.64	3710.2	3849.56	3312.47	3462.6	3068.74	3400.82	3886.62	3909.33	3195.66	3669.77	3637.45	3235.91	3287.58	2981.07	3201.93	4003.8	2952.1	3474.24	3431.93	1.01233		0.785983	0.939194	FALSE
ENSOARP00000000430.1	pep chromosome:Oar_v3.1:1:102311556:102312291:-1 gene:ENSOARG00000000432.1 transcript:ENSOART00000000458.1 gene_biotype:protein_coding transcript_biotype:protein_coding gene_symbol:S100A12 description:S100 calcium binding protein A12 [Source:HGNC Symbol;Acc:HGNC:10489]	11	11	23	11141.7	10799.7	9242.16	9552.46	8934.15	5965.83	23870.8	6210.03	12746	9546.12	19024.8	4883.55	12394.7	7486.73	4696.79	7341.57	4439.46	3598.51	26788.3	9783.45	8440.01	1.15918		0.581107	0.870846	FALSE
ENSOARP00000016332.1	pep chromosome:Oar_v3.1:17:29240707:29257289:1 gene:ENSOARG00000015225.1 transcript:ENSOART00000016567.1 gene_biotype:protein_coding transcript_biotype:protein_coding gene_symbol:PGRMC2 description:progesterone receptor membrane component 2 [Source:HGNC Symbol;Acc:HGNC:16089]	9	12	27	10011	9329.5	10441.2	9799.75	9163.85	7792.74	8067.2	10342.9	9433.75	11242.7	9145.79	9978.79	10077.1	9367.63	8608.81	8542.64	8978.33	10075.1	8521.35	9320.28	9419.5	0.989467		0.816613	0.953763	FALSE
ENSOARP00000016617.1	pep chromosome:Oar_v3.1:3:214150434:214162304:-1 gene:ENSOARG00000015489.1 transcript:ENSOART00000016854.1 gene_biotype:protein_coding transcript_biotype:protein_coding gene_symbol:DDX17 description:DEAD-box helicase 17 [Source:HGNC Symbol;Acc:HGNC:2740]	12	13	16	4287.14	4579.6	4129.77	7473.5	5113.75	4447.18	3231.88	4224.14	4894.54	6049.54	4410.31	5083.18	5538.71	5145.19	5653.15	4978.37	4368.76	5132.66	4152.22	4563.6	5006.85	0.911473		0.273555	0.692457	FALSE
ENSOARP00000000800.1	pep chromosome:Oar_v3.1:19:11399763:11417782:-1 gene:ENSOARG00000000772.1 transcript:ENSOART00000000833.1 gene_biotype:protein_coding transcript_biotype:protein_coding gene_symbol:PLCD1 description:phospholipase C delta 1 [Source:HGNC Symbol;Acc:HGNC:9060]	11	15	25	4866.76	5689.15	4674.74	6114.03	4774.74	4773.71	5118.32	4715.68	4303.22	5860.4	3820.44	4788.06	4387.22	3614.71	4593.12	3896.4	4433.94	4585.58	3998.81	5068.23	4353.43	1.16419		0.0141959	0.333942	FALSE
ENSOARP00000008220.1	pep chromosome:Oar_v3.1:26:14223802:14227499:1 gene:ENSOARG00000007666.1 transcript:ENSOART00000008342.1 gene_biotype:protein_coding transcript_biotype:protein_coding gene_symbol:SLC25A4 description:ADP/ATP translocase 1 [Source:RefSeq peptide;Acc:NP_001120750]	1	2	8	608.698	745.657	588.481	2016.52	913.991	849.695	835.171	999.571	582.595	2237.26	715.298	691.6	732.368	828.821	977.293	855.921	790.836	958.91	909.262	876.766	873.451	1.00379		0.982364	0.993831	FALSE
ENSOARP00000000826.1	pep chromosome:Oar_v3.1:1:102673647:102679914:-1 gene:ENSOARG00000000787.1 transcript:ENSOART00000000859.1 gene_biotype:protein_coding transcript_biotype:protein_coding gene_symbol:ILF2 description:interleukin enhancer binding factor 2 [Source:HGNC Symbol;Acc:HGNC:6037]	4	12	16	1822.73	2306.11	1816.69	3160.54	2023.67	1966.26	1747.38	2124.82	2196.22	2486.01	1736.31	2450.14	2386.86	1971.64	2323.64	2212.63	1869.03	1989	2134.54	2084.57	2146.61	0.971099		0.68265	0.906608	FALSE
ENSOARP00000013317.1	pep chromosome:Oar_v3.1:22:19598844:19759436:-1 gene:ENSOARG00000012426.1 transcript:ENSOART00000013513.1 gene_biotype:protein_coding transcript_biotype:protein_coding gene_symbol:GOT1 description:glutamic-oxaloacetic transaminase 1 [Source:HGNC Symbol;Acc:HGNC:4432]	10	14	31	7806.84	7906.69	7050.49	7528.7	6168.69	6837.52	8324.83	6744.06	7272.1	6783.19	7616.23	6694.43	6418.53	5810.43	5910.02	6555.16	6087.2	6140.67	6499.64	7264.82	6505.23	1.11677		0.0175495	0.333942	FALSE
ENSOARP00000017475.1	pep chromosome:Oar_v3.1:X:109342823:109344195:-1 gene:ENSOARG00000016274.1 transcript:ENSOART00000017722.1 gene_biotype:protein_coding transcript_biotype:protein_coding gene_symbol:SLC25A5 description:ADP/ATP translocase 2 [Source:RefSeq peptide;Acc:NP_001120751]	2	5	4	1295.74	1354.79	1744.23	1826.81	1384.39	1381.11	1164.88	1424.41	1530.81	1506.9	1797.08	1630.22	1697.72	1254.99	1906.7	1620.42	1354.58	1528.52	1365.3	1432.64	1551.91	0.923143		0.2224	0.649803	FALSE
ENSOARP00000018153.1	pep chromosome:Oar_v3.1:7:7424541:7731473:1 gene:ENSOARG00000016888.1 transcript:ENSOART00000018410.1 gene_biotype:protein_coding transcript_biotype:protein_coding gene_symbol:IQGAP2 description:IQ motif containing GTPase activating protein 2 [Source:HGNC Symbol;Acc:HGNC:6111]	6	21	23	5414.64	4568.33	4743.93	7353.89	4480.64	4198.41	3199.29	5323.94	4749.25	6401.73	3956.37	5615.17	4437.04	5179.53	5008.44	4945.45	5505.02	5327.3	4073.35	4788.64	4972.26	0.96307		0.671749	0.902617	FALSE
ENSOARP00000000721.1	pep chromosome:Oar_v3.1:26:31657407:31673403:1 gene:ENSOARG00000000701.1 transcript:ENSOART00000000753.1 gene_biotype:protein_coding transcript_biotype:protein_coding gene_symbol:ERLIN2 description:ER lipid raft associated 2 [Source:HGNC Symbol;Acc:HGNC:1356]	15	18	22	6738.22	8726.35	8228.59	6110.46	7028.03	5559.95	6374.03	7328.06	8943.88	6551.14	8097.6	7540.04	8958.71	7398.94	6788.36	8227.11	7582.99	5685.68	7922.83	6942.41	7546.98	0.919894		0.222869	0.649803	FALSE
ENSOARP00000014498.1	pep chromosome:Oar_v3.1:5:41997519:42044309:1 gene:ENSOARG00000013524.1 transcript:ENSOART00000014711.1 gene_biotype:protein_coding transcript_biotype:protein_coding	9	27	45	6994.48	8234.39	8824.23	8540.9	8149.81	5857.97	7919.59	6995.8	9551.99	7191.46	7907.14	7439.32	8843.12	7280.47	7308.51	8316.19	6907.47	6624.97	8167.25	7629.57	7732.57	0.986681		0.815471	0.953575	FALSE
ENSOARP00000003473.1	pep chromosome:Oar_v3.1:4:12512339:12539560:-1 gene:ENSOARG00000003259.1 transcript:ENSOART00000003537.1 gene_biotype:protein_coding transcript_biotype:protein_coding gene_symbol:PON2 description:serum paraoxonase/arylesterase 2 precursor [Source:RefSeq peptide;Acc:NP_001119820]	7	12	24	4304.41	5349.21	4895.52	5152.69	4408.88	3625.59	3252.86	4680.34	4606.34	6419.29	4538.98	4993.61	5185.1	5433.31	4416.09	5459.05	5271.36	4346.1	4552.58	4403.38	4987.25	0.882927		0.0785957	0.480156	FALSE
ENSOARP00000013387.1	pep chromosome:Oar_v3.1:1:50555413:50577910:-1 gene:ENSOARG00000012491.1 transcript:ENSOART00000013584.1 gene_biotype:protein_coding transcript_biotype:protein_coding gene_symbol:CRYZ description:crystallin zeta [Source:HGNC Symbol;Acc:HGNC:2419]	10	10	19	7943.91	8383.62	7977.99	6915.96	7330.35	7362.6	7306.51	6251.12	8323.49	6671.6	7502.29	7019.06	7049.41	5536.14	6462.08	6201.76	7733.64	7025.77	6578.37	7406.78	6879.97	1.07657		0.14466	0.557545	FALSE
ENSOARP00000015656.1	pep chromosome:Oar_v3.1:4:76776885:76778281:-1 gene:ENSOARG00000014595.1 transcript:ENSOART00000015887.1 gene_biotype:protein_coding transcript_biotype:protein_coding	2	3	3	2916.98	2338.18	2963.74	3999.21	2263.32	2273.36	1913.32	2322.71	2467.04	4367.52	2674.33	3592.12	2692.04	3022.12	3054.69	3079.58	3615.78	4127.17	2340.11	2560.67	3124.06	0.819659		0.0630603	0.453983	FALSE
ENSOARP00000020628.1	pep chromosome:Oar_v3.1:1:85836301:85856857:-1 gene:ENSOARG00000019203.1 transcript:ENSOART00000020911.1 gene_biotype:protein_coding transcript_biotype:protein_coding gene_symbol:PSMA5 description:proteasome subunit alpha 5 [Source:HGNC Symbol;Acc:HGNC:9534]	7	9	22	7569.46	8065.45	6867.26	7145.75	6275.6	7094.08	7373.51	6544.21	7439.81	6115.11	6668.53	6795.42	6931.63	6168.74	5967.24	5783.76	5907.6	5885.91	6598.78	7097.02	6367.84	1.11451		0.0104541	0.333942	FALSE
ENSOARP00000009469.1	pep chromosome:Oar_v3.1:9:28424418:28431883:-1 gene:ENSOARG00000008825.1 transcript:ENSOART00000009606.1 gene_biotype:protein_coding transcript_biotype:protein_coding gene_symbol:NDUFB9 description:NADH:ubiquinone oxidoreductase subunit B9 [Source:HGNC Symbol;Acc:HGNC:7704]	11	12	12	11196.6	10676.8	8892.95	13785.6	8789.54	10696.6	10163.3	9453.47	7749.89	11019.3	10628.6	10354.9	9490.95	9812.12	8854.57	8242.86	8239.9	10175.2	9369	10356.9	9392.41	1.10269		0.120793	0.53113	FALSE
ENSOARP00000007323.1	pep chromosome:Oar_v3.1:23:26380250:26427620:1 gene:ENSOARG00000006831.1 transcript:ENSOART00000007432.1 gene_biotype:protein_coding transcript_biotype:protein_coding gene_symbol:DSC3 description:desmocollin 3 [Source:HGNC Symbol;Acc:HGNC:3037]	7	11	20	5246.08	4604.14	6254.92	5259.32	5162.93	3510.38	5648.66	3993.49	5079.49	5321.92	5364.46	5142.08	5101.3	4512.75	4820.23	5102.9	5330.42	4651.43	4641.54	4886.08	4997.8	0.977646		0.712451	0.914916	FALSE
ENSOARP00000021747.1	pep chromosome:Oar_v3.1:1:93478527:93522522:1 gene:ENSOARG00000020252.1 transcript:ENSOART00000022050.1 gene_biotype:protein_coding transcript_biotype:protein_coding gene_symbol:PTGFRN description:prostaglandin F2 receptor inhibitor [Source:HGNC Symbol;Acc:HGNC:9601]	8	20	21	3609.4	5261.59	5023.46	4827.88	4200.19	3702.95	4147.84	4445.83	4609.71	6148.07	3644.66	7219.45	5525.1	4297.2	5925.66	4944	4778.52	5435.38	3992.75	4366.29	5044.19	0.865608		0.0986638	0.510006	FALSE
ENSOARP00000014499.1	pep chromosome:Oar_v3.1:14:55168250:55195697:1 gene:ENSOARG00000013514.1 transcript:ENSOART00000014712.1 gene_biotype:protein_coding transcript_biotype:protein_coding gene_symbol:AP2A1 description:adaptor related protein complex 2 alpha 1 subunit [Source:HGNC Symbol;Acc:HGNC:561]	4	9	23	3400.87	3806.4	3598.95	3482.64	3312.43	4813.76	3168.94	3385.16	3659.93	3081.3	4156.19	3975.8	4472.76	3190.13	3405.04	3123.05	2774.67	3337.48	3125.17	3592.64	3447.77	1.04202		0.534484	0.84944	FALSE
ENSOARP00000019755.1	pep chromosome:Oar_v3.1:5:13479664:13493063:1 gene:ENSOARG00000018402.1 transcript:ENSOART00000020028.1 gene_biotype:protein_coding transcript_biotype:protein_coding gene_symbol:PRKCSH description:protein kinase C substrate 80K-H [Source:HGNC Symbol;Acc:HGNC:9411]	5	10	11	4814.78	4177.31	4367.38	6059.95	4182.9	3890.76	4008.68	4332.62	4484.72	5999.41	5033.91	5132.18	4174.73	4926.68	4591.92	4853.95	5029.16	4130.98	4297.73	4437.91	4760.43	0.932249		0.237822	0.66398	FALSE
ENSOARP00000003814.1	pep chromosome:Oar_v3.1:14:35888365:35909953:1 gene:ENSOARG00000003575.1 transcript:ENSOART00000003881.1 gene_biotype:protein_coding transcript_biotype:protein_coding gene_symbol:CYB5B description:cytochrome b5 type B [Source:HGNC Symbol;Acc:HGNC:24374]	7	6	9	2257.19	2138.58	1833.88	1605.61	1636.26	2279.36	1670.84	1985.55	1813.66	1462.45	2262.21	2112.01	2138.74	1655.74	1731.04	1457.4	1665.76	1871.98	1671.39	1908.31	1786.07	1.06844		0.343401	0.729649	FALSE
ENSOARP00000004858.1	pep chromosome:Oar_v3.1:8:82695755:82705146:1 gene:ENSOARG00000004539.1 transcript:ENSOART00000004941.1 gene_biotype:protein_coding transcript_biotype:protein_coding gene_symbol:ACAT2 description:acetyl-CoA acetyltransferase 2 [Source:HGNC Symbol;Acc:HGNC:94]	7	8	8	1394.78	1630.98	1654.31	1414.3	1247.76	1356.61	1223.88	1401.52	1627.82	1549.2	1218.22	1648.68	1354.27	1183.1	1532.55	1260.17	1448.05	1569.48	1270.44	1408.09	1414.21	0.995675		0.937501	0.9829	FALSE
ENSOARP00000016209.1	pep chromosome:Oar_v3.1:12:25191495:25241603:1 gene:ENSOARG00000015097.1 transcript:ENSOART00000016443.1 gene_biotype:protein_coding transcript_biotype:protein_coding gene_symbol:CAPN2 description:calpain-2 catalytic subunit [Source:RefSeq peptide;Acc:NP_001106288]	6	12	21	3486.8	4238.87	3788.4	4030.34	3611.07	3246.21	3353.82	3597.35	3967.01	4079.26	3197.69	4268.83	3271.38	3049.93	3806.93	3916.71	3165.94	3060.76	3520.85	3655.96	3547.9	1.03046		0.57152	0.866871	FALSE
ENSOARP00000013357.1	pep chromosome:Oar_v3.1:18:55507742:55594249:-1 gene:ENSOARG00000012461.1 transcript:ENSOART00000013553.1 gene_biotype:protein_coding transcript_biotype:protein_coding gene_symbol:FBLN5 description:fibulin 5 [Source:HGNC Symbol;Acc:HGNC:3602]	8	11	11	6076.3	4209.43	4565.29	5706.07	4293.7	5112.52	3874.36	4277.01	3705.28	7424.21	4593.54	5691.13	5462.25	4692.1	4556.25	5124.8	4931.88	5941.48	4630.39	4710.42	5081.98	0.926886		0.355031	0.736472	FALSE
ENSOARP00000017580.1	pep chromosome:Oar_v3.1:X:109579611:109582543:-1 gene:ENSOARG00000016375.1 transcript:ENSOART00000017828.1 gene_biotype:protein_coding transcript_biotype:protein_coding	3	5	10	1085.67	824.686	1710.73	658.867	898.031	966.381	821.01	1096.56	976.043	737.84	1188.57	1011.43	1495.97	1017.43	963.877	955.484	826.09	837.69	1308.25	970.729	1008.59	0.962461		0.736806	0.920966	FALSE
ENSOARP00000022226.1	pep chromosome:Oar_v3.1:2:231939813:232016729:1 gene:ENSOARG00000020680.1 transcript:ENSOART00000022531.1 gene_biotype:protein_coding transcript_biotype:protein_coding gene_symbol:PSMD1 description:proteasome 26S subunit, non-ATPase 1 [Source:HGNC Symbol;Acc:HGNC:9554]	7	18	20	3245.45	2377.55	2292.43	4624.62	2980.17	2860.25	2430.38	2733.7	2436.09	3706.27	2488.54	3041.86	2901.17	2636.74	2929.11	2772.14	2400.6	2817.94	2553.94	2872.31	2768.89	1.03735		0.656522	0.896535	FALSE
ENSOARP00000008524.1	pep chromosome:Oar_v3.1:12:66021001:66184888:1 gene:ENSOARG00000007935.1 transcript:ENSOART00000008648.1 gene_biotype:protein_coding transcript_biotype:protein_coding gene_symbol:PLA2G4A description:phospholipase A2 group IVA [Source:HGNC Symbol;Acc:HGNC:9035]	9	13	13	3591.02	3755.54	3509.64	4529.2	2981.57	3481.99	3089.59	3474.78	2869.39	4536.43	4288.15	4304.27	4579.37	3674.98	3496.29	4271.83	3489.06	3903.47	4100.45	3526.02	3921.48	0.899156		0.109998	0.527084	FALSE
ENSOARP00000013016.1	pep chromosome:Oar_v3.1:2:53061224:53067598:1 gene:ENSOARG00000012139.1 transcript:ENSOART00000013205.1 gene_biotype:protein_coding transcript_biotype:protein_coding gene_symbol:STOML2 description:stomatin like 2 [Source:HGNC Symbol;Acc:HGNC:14559]	6	15	19	4286.01	4674	3782.67	6205.82	3807.12	3466.32	3915.36	4702.05	4255.1	5944.52	3762.34	5361.71	4701.15	4469.22	4271.64	4597.18	5426.86	4115.61	4202.97	4287.78	4605.31	0.931052		0.345214	0.730858	FALSE
ENSOARP00000018151.1	pep chromosome:Oar_v3.1:3:133566405:133604565:1 gene:ENSOARG00000016900.1 transcript:ENSOART00000018408.1 gene_biotype:protein_coding transcript_biotype:protein_coding	5	4	9	7926.27	5966.94	5539.73	5943.38	5103.84	4798.9	6075.78	4725.63	4755.77	4878.01	6421.46	6145.25	8168.87	11105.8	3999.24	5353.38	5411.57	5179.35	3993.23	5687.62	5681.24	1.00112		0.992587	0.997397	FALSE
ENSOARP00000003296.1	pep chromosome:Oar_v3.1:18:65552696:65612553:1 gene:ENSOARG00000003064.1 transcript:ENSOART00000003358.1 gene_biotype:protein_coding transcript_biotype:protein_coding gene_symbol:DYNC1H1 description:dynein cytoplasmic 1 heavy chain 1 [Source:HGNC Symbol;Acc:HGNC:2961]	11	35	40	6426.52	7247.98	7976.9	7114.98	7226.22	5882.53	5432.43	7045.6	8536.97	7263.5	8014.33	8257.66	8586.22	6436.19	8871.23	7810.95	6180.87	7400.06	7139.99	6748.36	7634	0.883988		0.042993	0.413547	FALSE
ENSOARP00000011798.1	pep chromosome:Oar_v3.1:12:44817017:44884541:1 gene:ENSOARG00000011000.1 transcript:ENSOART00000011970.1 gene_biotype:protein_coding transcript_biotype:protein_coding gene_symbol:DNAJC11 description:DnaJ heat shock protein family (Hsp40) member C11 [Source:HGNC Symbol;Acc:HGNC:25570]	10	19	9	3787.27	4312.12	3678.47	5746.62	4031.1	3824.73	3467.21	3874.41	3565.03	5282.26	3754.84	4104.66	4383.32	4039.1	4124.91	3674.35	3518.62	4057.68	4003.46	4043.79	4021.71	1.00549		0.930094	0.979266	FALSE
ENSOARP00000021735.1	pep chromosome:Oar_v3.1:1:93088174:93088751:1 gene:ENSOARG00000020241.1 transcript:ENSOART00000022038.1 gene_biotype:protein_coding transcript_biotype:protein_coding	2	2	5	514.659	667.838	454.045	1607.35	644.236	771.291	1477.27	532.303	478.056	1923.6	559.008	448.772	529.321	594.456	667.929	738.103	507.421	604.37	646.278	748.015	637.704	1.17298		0.436087	0.793101	FALSE
ENSOARP00000006793.1	pep chromosome:Oar_v3.1:23:25838407:25847665:-1 gene:ENSOARG00000006342.1 transcript:ENSOART00000006897.1 gene_biotype:protein_coding transcript_biotype:protein_coding gene_symbol:TTR description:Transthyretin [Source:UniProtKB/Swiss-Prot;Acc:P12303]	8	9	14	6465.02	6400.75	5703.75	8247.84	4364.16	6670.48	7172.38	5903.41	6863.06	7908.05	3904.22	5662.94	4565.03	4531.2	4834.42	4776	5979.16	5306.82	6183.62	6273.58	5393.92	1.16308		0.11937	0.530619	FALSE
ENSOARP00000001033.1	pep chromosome:Oar_v3.1:18:29970995:29980231:1 gene:ENSOARG00000000996.1 transcript:ENSOART00000001067.1 gene_biotype:protein_coding transcript_biotype:protein_coding gene_symbol:PSMA4 description:proteasome subunit alpha 4 [Source:HGNC Symbol;Acc:HGNC:9533]	11	13	21	9228.53	10508.7	8311.38	7482.21	7600.39	8277.15	8961.48	7718.86	9611.9	6655.97	9046.46	7567.44	8979.55	7591.03	7086.04	7439.5	7446.79	6721.61	8550.29	8460.17	7825.08	1.08116		0.183977	0.60951	FALSE
ENSOARP00000019729.1	pep chromosome:Oar_v3.1:4:85887443:85923847:-1 gene:ENSOARG00000018378.1 transcript:ENSOART00000020002.1 gene_biotype:protein_coding transcript_biotype:protein_coding gene_symbol:FAM3C description:family with sequence similarity 3 member C [Source:HGNC Symbol;Acc:HGNC:18664]	9	14	19	6183.75	5701.09	7485.16	4100	5317.98	4824.91	5479.32	4880.26	5721.72	4214.09	6232.05	8238.03	6737.15	5480.85	5904.72	5455.15	6104.34	5013.81	6152.7	5417.83	5855.11	0.925316		0.350001	0.733015	FALSE
ENSOARP00000020052.1	pep chromosome:Oar_v3.1:1:1485014:1523256:1 gene:ENSOARG00000018675.1 transcript:ENSOART00000020330.1 gene_biotype:protein_coding transcript_biotype:protein_coding gene_symbol:NDUFA10 description:NADH:ubiquinone oxidoreductase subunit A10 [Source:HGNC Symbol;Acc:HGNC:7684]	12	18	21	7295	8463.53	8368.46	7415.6	6673.66	4967.68	5580.34	8298.77	8465.11	5977.16	7833.02	10062.1	9310.91	8320.47	9096.03	9436.77	7800.69	6060.47	6956.95	7017.7	8011.11	0.875997		0.14132	0.555682	FALSE
ENSOARP00000004221.1	pep chromosome:Oar_v3.1:15:34721952:34748374:-1 gene:ENSOARG00000003952.1 transcript:ENSOART00000004295.1 gene_biotype:protein_coding transcript_biotype:protein_coding gene_symbol:NUCB2 description:nucleobindin 2 [Source:HGNC Symbol;Acc:HGNC:8044]	8	14	13	1996.52	2984.76	3597.97	2818.11	2854.53	3752.05	3449.77	2172.94	2853.31	2672.97	3555.9	2528.65	2808.52	2011.15	2186.57	2117.48	2180.04	3188.39	1904.8	2888.88	2499.08	1.15598		0.161457	0.58012	FALSE
ENSOARP00000008334.1	pep chromosome:Oar_v3.1:6:83467399:83534455:-1 gene:ENSOARG00000007770.1 transcript:ENSOART00000008456.1 gene_biotype:protein_coding transcript_biotype:protein_coding gene_symbol:TMPRSS11D description:transmembrane serine protease 11D [Source:HGNC Symbol;Acc:HGNC:24059]	9	9	13	4260.15	5889.67	4507.08	6035.92	4755.84	4165.38	5759.77	3393.31	4349.48	6977.11	4140.02	4617.31	4615.88	4409.72	4651.41	5188.52	4268.46	3584.95	5216.27	4761.66	4664.55	1.02082		0.811772	0.952575	FALSE
ENSOARP00000010109.1	pep chromosome:Oar_v3.1:5:40758529:40767585:1 gene:ENSOARG00000009416.1 transcript:ENSOART00000010256.1 gene_biotype:protein_coding transcript_biotype:protein_coding gene_symbol:PTBP1 description:polypyrimidine tract binding protein 1 [Source:HGNC Symbol;Acc:HGNC:9583]	5	10	12	3785.78	3235.71	2999.64	4986.9	3721.15	3052.42	2794.02	3475.49	3438.92	4043.13	3646.21	3737.16	3484.69	3512.38	4065.12	3209.54	3139.86	3371.2	3017.97	3453.02	3500.34	0.98648		0.834852	0.95873	FALSE
ENSOARP00000005806.1	pep chromosome:Oar_v3.1:5:9320097:9324539:1 gene:ENSOARG00000005411.1 transcript:ENSOART00000005895.1 gene_biotype:protein_coding transcript_biotype:protein_coding gene_symbol:NDUFB7 description:NADH:ubiquinone oxidoreductase subunit B7 [Source:HGNC Symbol;Acc:HGNC:7702]	6	12	10	5783.32	6821.37	5067.5	9539.78	5659.17	6916.29	5988.72	6243.47	5571.96	8829.6	6173.39	6441.39	6102.84	5873.32	5975.07	5253.31	5673.9	7240.03	5508.85	6393.24	6175.41	1.03527		0.65931	0.897324	FALSE
ENSOARP00000019117.1	pep chromosome:Oar_v3.1:5:93487749:93518183:-1 gene:ENSOARG00000017807.1 transcript:ENSOART00000019385.1 gene_biotype:protein_coding transcript_biotype:protein_coding gene_symbol:ERAP1 description:endoplasmic reticulum aminopeptidase 1 [Source:HGNC Symbol;Acc:HGNC:18173]	10	17	32	6004.22	6711.13	6140.5	8515.37	6044.33	5445.47	4795.75	6470.78	6102.93	9169.28	6069.52	6573.28	5821.7	6061.54	6416.74	6885.86	6204.42	6009.98	6774.06	6188.81	6502.85	0.951707		0.468623	0.807938	FALSE
ENSOARP00000010238.1	pep chromosome:Oar_v3.1:6:84515501:84630919:-1 gene:ENSOARG00000009541.1 transcript:ENSOART00000010388.1 gene_biotype:protein_coding transcript_biotype:protein_coding	9	12	14	3283.6	4519.79	4754.6	4011.7	3839.78	3177.93	2688.8	4022.85	4426.74	4928.3	3972.53	4591.26	5219.17	6101.72	3614.98	3673.61	3811.08	3798.46	4979.47	3728.69	4405.43	0.846386		0.0615424	0.452946	FALSE
ENSOARP00000004463.1	pep chromosome:Oar_v3.1:15:27382416:27383822:1 gene:ENSOARG00000004174.1 transcript:ENSOART00000004541.1 gene_biotype:protein_coding transcript_biotype:protein_coding gene_symbol:TAGLN description:transgelin [Source:HGNC Symbol;Acc:HGNC:11553]	8	14	21	6231.31	4807.04	4997.83	5337.46	6564.44	4248.54	3272.02	5695.42	5243.69	4316.07	4025.8	6602.17	5645.65	4464.59	4957.67	5034.21	4202.01	4225.92	4543.19	5038.42	4791.02	1.05164		0.563391	0.862952	FALSE
ENSOARP00000005669.1	pep chromosome:Oar_v3.1:21:41854567:41856080:1 gene:ENSOARG00000005284.1 transcript:ENSOART00000005757.1 gene_biotype:protein_coding transcript_biotype:protein_coding	5	5	7	2926.31	3160.35	4021.99	2709.52	2629.07	2529.91	2208.84	2863.61	2364.03	2877.9	2850.26	2616.23	3304.67	2935.44	2660.11	2683.25	2950.18	3175.23	2196.63	2840.68	2765.22	1.02729		0.696429	0.911063	FALSE
ENSOARP00000013708.1	pep chromosome:Oar_v3.1:3:96316319:96319202:1 gene:ENSOARG00000012801.1 transcript:ENSOART00000013913.1 gene_biotype:protein_coding transcript_biotype:protein_coding gene_symbol:HTRA2 description:HtrA serine peptidase 2 [Source:HGNC Symbol;Acc:HGNC:14348]	6	7	8	1613.54	1428.61	1399.22	2324.19	1714.5	1309.82	1427.48	1470.92	1389.52	1895.78	1285.37	1542.79	1201.53	1381.7	1333.55	1227.19	1594.08	1401.86	1220.45	1561.51	1394.26	1.11996		0.138371	0.552968	FALSE
ENSOARP00000008753.1	pep chromosome:Oar_v3.1:2:155715293:155772803:1 gene:ENSOARG00000008158.1 transcript:ENSOART00000008880.1 gene_biotype:protein_coding transcript_biotype:protein_coding gene_symbol:PRPF40A description:pre-mRNA processing factor 40 homolog A [Source:HGNC Symbol;Acc:HGNC:16463]	7	12	9	2755.13	3016.53	2339.63	2425.97	2923.38	2770.82	2081.16	2138.73	2651.45	2042.01	3660	2249.8	3429.37	2881.26	2476.18	2289.34	2008.17	2388.01	2613.87	2534.13	2562.65	0.988874		0.891664	0.973101	FALSE
ENSOARP00000019450.1	pep chromosome:Oar_v3.1:6:67495215:67504063:-1 gene:ENSOARG00000018118.1 transcript:ENSOART00000019720.1 gene_biotype:protein_coding transcript_biotype:protein_coding gene_symbol:OCIAD2 description:OCIA domain containing 2 [Source:HGNC Symbol;Acc:HGNC:28685]	11	14	13	8112.42	9816.87	8297.8	9281.08	6629.96	6347.53	6837.88	7370.57	7499.14	10506	8918.13	7232.41	7813.3	8479.5	8263.24	6333.76	9779.14	9441.28	7995.31	7749.58	8307.53	0.932838		0.336856	0.725062	FALSE
ENSOARP00000008525.1	pep chromosome:Oar_v3.1:6:104872728:104912490:-1 gene:ENSOARG00000007939.1 transcript:ENSOART00000008649.1 gene_biotype:protein_coding transcript_biotype:protein_coding gene_symbol:WDR1 description:WD repeat domain 1 [Source:HGNC Symbol;Acc:HGNC:12754]	11	13	24	6791.76	7552.03	8702.91	6184.81	6313.7	6376.59	7833.33	6398.35	8461.85	5895.4	7405.13	7899.01	7509.75	5986.22	7164.46	6414.11	6626.23	6294.94	6995.72	6970.12	6925.95	1.00638		0.910268	0.973734	FALSE
ENSOARP00000000489.1	pep chromosome:Oar_v3.1:11:19654086:19658422:-1 gene:ENSOARG00000000484.1 transcript:ENSOART00000000517.1 gene_biotype:protein_coding transcript_biotype:protein_coding gene_symbol:ALDOC description:aldolase, fructose-bisphosphate C [Source:HGNC Symbol;Acc:HGNC:418]	5	10	13	1931.15	1858.94	1681.22	2679.71	1776.86	2154.98	1658.3	1863.11	2418.84	2730.04	1568.46	2108.69	1740.23	1779.81	1929.19	1848.28	1857.24	1917.77	1932.75	1928.52	1962.22	0.982826		0.813411	0.952841	FALSE
ENSOARP00000020664.1	pep chromosome:Oar_v3.1:7:20656653:20664937:-1 gene:ENSOARG00000019237.1 transcript:ENSOART00000020948.1 gene_biotype:protein_coding transcript_biotype:protein_coding gene_symbol:PCK2 description:phosphoenolpyruvate carboxykinase 2, mitochondrial [Source:HGNC Symbol;Acc:HGNC:8725]	10	14	9	1919.52	3082.55	2269.7	3770.58	2959.28	2108.38	2109.8	2092.85	1699.23	3390.63	1666.75	2174.92	1474.32	1776.63	2632.38	1677.13	1979.92	2401.58	1711.22	2472.15	1992.51	1.24072		0.0759317	0.475931	FALSE
ENSOARP00000022345.1	pep chromosome:Oar_v3.1:3:59304260:59314906:-1 gene:ENSOARG00000020789.1 transcript:ENSOART00000022650.1 gene_biotype:protein_coding transcript_biotype:protein_coding	4	5	11	3075.5	3621.62	3591.61	2014.88	1815.31	1601.92	3510.51	2626.12	1867.93	1760.68	2102.33	2170.06	5549.13	2075.88	2945.88	2857.71	2729.88	2366.65	3224.88	2611.14	2555.2	1.02189		0.887933	0.97213	FALSE
ENSOARP00000010543.1	pep chromosome:Oar_v3.1:11:38927630:38936179:1 gene:ENSOARG00000009831.1 transcript:ENSOART00000010699.1 gene_biotype:protein_coding transcript_biotype:protein_coding gene_symbol:PSMB3 description:proteasome subunit beta 3 [Source:HGNC Symbol;Acc:HGNC:9540]	7	9	17	6103.19	6961.04	5269.21	6659.29	5252.49	6539.99	5828.19	5578.79	5990.15	5745.38	5456.21	5645.18	5676.19	5130.96	5216.53	4919.5	4990.29	4824.41	5225.7	5993.46	5335.13	1.12339		0.0111217	0.333942	FALSE
ENSOARP00000020133.1	pep chromosome:Oar_v3.1:15:63630960:63703060:1 gene:ENSOARG00000018745.1 transcript:ENSOART00000020412.1 gene_biotype:protein_coding transcript_biotype:protein_coding gene_symbol:PDHX description:pyruvate dehydrogenase complex component X [Source:HGNC Symbol;Acc:HGNC:21350]	11	8	13	4749.65	4973.71	3699.4	5278.2	4487.44	3337.21	5215.9	4615.55	5007.3	5290.87	3847.72	5030.01	3824.85	3553.64	3813.11	4029.99	5097.41	3499.89	4052.58	4493.78	4229.26	1.06255		0.424208	0.786189	FALSE
ENSOARP00000017795.1	pep chromosome:Oar_v3.1:11:41117817:41140584:-1 gene:ENSOARG00000016568.1 transcript:ENSOART00000018046.1 gene_biotype:protein_coding transcript_biotype:protein_coding	1	1	1	158.311	213.74	112.633	146.782	123.559	175.981	134.924	131.147	114.427	145.144	187.269	107.496	133.313	135.911	117.06	107.054	102.4	152.21	139.868	146.762	129.062	1.13715		0.170569	0.592371	FALSE
ENSOARP00000002005.1	pep chromosome:Oar_v3.1:17:66984855:67041769:-1 gene:ENSOARG00000001903.1 transcript:ENSOART00000002052.1 gene_biotype:protein_coding transcript_biotype:protein_coding gene_symbol:PITPNB description:phosphatidylinositol transfer protein beta [Source:HGNC Symbol;Acc:HGNC:9002]	15	18	35	10906	11151.6	11303.2	9494.51	8398.76	7679.89	13764.3	8889.83	11466.3	10908.7	11022.1	11188.3	11527.8	10560.1	8771.77	12059.5	10349.2	8194.76	10301.3	10037.2	10513.9	0.95466		0.519028	0.841716	FALSE
ENSOARP00000006158.1	pep chromosome:Oar_v3.1:14:1316701:1359043:-1 gene:ENSOARG00000005736.1 transcript:ENSOART00000006252.1 gene_biotype:protein_coding transcript_biotype:protein_coding gene_symbol:GLG1 description:golgi glycoprotein 1 [Source:HGNC Symbol;Acc:HGNC:4316]	10	17	14	3919.33	3438.51	2505.08	5420.67	3711.5	4551.29	2489.77	3233.52	3440.19	6003.22	4712.63	3239.24	3525.45	3293.01	4351.81	3319.47	3724.12	4361.24	3169.59	3544.02	3845.8	0.92153		0.45858	0.803027	FALSE
ENSOARP00000012392.1	pep chromosome:Oar_v3.1:6:112896846:112915079:-1 gene:ENSOARG00000011559.1 transcript:ENSOART00000012571.1 gene_biotype:protein_coding transcript_biotype:protein_coding gene_symbol:GRPEL1 description:GrpE like 1, mitochondrial [Source:HGNC Symbol;Acc:HGNC:19696]	8	17	14	5414.35	5014.58	6379.63	6924.08	5521.56	4231.37	5819.09	6885.64	5992.12	5860.44	6641.85	7809.74	4362.66	5354.51	5385.7	5050.68	6589.72	4514.55	5047.64	5705.39	5611.74	1.01669		0.838267	0.95942	FALSE
ENSOARP00000022257.1	pep chromosome:Oar_v3.1:2:232307555:232315982:-1 gene:ENSOARG00000020709.1 transcript:ENSOART00000022562.1 gene_biotype:protein_coding transcript_biotype:protein_coding	10	12	21	6664.85	6674.42	7072.7	6213.17	6732.65	5243.63	5428.34	7475.96	9478.82	4669.94	7530.85	8655.56	10834.1	7124.78	7925.44	7432.77	6358.53	5794.77	8278.58	6395.98	7463.38	0.856981		0.108098	0.522926	FALSE
ENSOARP00000002007.1	pep chromosome:Oar_v3.1:18:32077781:32112613:1 gene:ENSOARG00000001908.1 transcript:ENSOART00000002054.1 gene_biotype:protein_coding transcript_biotype:protein_coding gene_symbol:CSPG4 description:chondroitin sulfate proteoglycan 4 [Source:HGNC Symbol;Acc:HGNC:2466]	6	17	18	3621.65	3711.65	2771.26	4969.98	2935.25	3941.97	3318.03	3184.77	2933.88	4207.34	2484.93	3618.9	2515.63	2960.95	3031.3	2911.96	2525.75	3364.72	2661.53	3502.3	2980.83	1.17494		0.0621274	0.452946	FALSE
ENSOARP00000015606.1	pep chromosome:Oar_v3.1:6:61186630:61419298:-1 gene:ENSOARG00000014541.1 transcript:ENSOART00000015837.1 gene_biotype:protein_coding transcript_biotype:protein_coding gene_symbol:ATP8A1 description:ATPase phospholipid transporting 8A1 [Source:HGNC Symbol;Acc:HGNC:13531]	9	15	32	6462.27	7391.31	5540.89	6918.25	6113.22	6287.93	5944.17	5731.27	5546.83	6950.24	5011.3	7652.64	5706.13	6156.86	5573.45	5166.7	5252.83	5675.12	5279.3	6273	5768.62	1.08744		0.143383	0.557545	FALSE
ENSOARP00000020820.1	pep chromosome:Oar_v3.1:7:21444915:21454649:1 gene:ENSOARG00000019380.1 transcript:ENSOART00000021106.1 gene_biotype:protein_coding transcript_biotype:protein_coding gene_symbol:PSMB5 description:proteasome subunit beta 5 [Source:HGNC Symbol;Acc:HGNC:9542]	12	10	19	5825.94	6926.49	5630.97	6771.3	5175.75	7214.59	5689.02	6545.95	6234.6	5930.45	6042.08	6880.35	6244.87	5441.41	5182.09	4864.14	5262.43	5729.16	5383.5	6184.31	5718.12	1.08153		0.139956	0.555567	FALSE
ENSOARP00000018674.1	pep scaffold:Oar_v3.1:JH922390.1:32808:35823:1 gene:ENSOARG00000017398.1 transcript:ENSOART00000018937.1 gene_biotype:protein_coding transcript_biotype:protein_coding	2	2	3	257.262	382.637	299.74	370.199	292.853	166.424	318.183	160.281	331.366	400.666	264.521	232.032	310.512	287.08	384.761	450.869	284.259	162.261	342.962	268.671	303.237	0.886011		0.404441	0.770854	FALSE
ENSOARP00000005332.1	pep chromosome:Oar_v3.1:21:49002966:49006440:1 gene:ENSOARG00000004979.1 transcript:ENSOART00000005419.1 gene_biotype:protein_coding transcript_biotype:protein_coding	9	9	9	12279.9	11813.3	11587.2	9475.93	8535.4	7865	13759.6	9020.12	10677	10241.4	9429.9	9981.71	8576.96	8327.11	10339.8	9408.54	8918.16	7268.71	10621.8	10360.1	9376.24	1.10493		0.191124	0.616834	FALSE
ENSOARP00000005839.1	pep chromosome:Oar_v3.1:5:58377169:58418154:-1 gene:ENSOARG00000005440.1 transcript:ENSOART00000005929.1 gene_biotype:protein_coding transcript_biotype:protein_coding gene_symbol:CSNK1A1 description:Casein kinase I isoform alpha [Source:UniProtKB/Swiss-Prot;Acc:P67829]	11	10	23	5435.25	5864.07	5312.55	5028.38	5846.2	6055.58	4001.14	5303.36	5749.59	4468.37	6806.89	5471.44	7996.5	5337.63	5732.46	4621.25	4337.64	5699.34	5199.45	5317.89	5499.11	0.967044		0.661164	0.898241	FALSE
ENSOARP00000005731.1	pep chromosome:Oar_v3.1:25:25315163:25340866:1 gene:ENSOARG00000005337.1 transcript:ENSOART00000005819.1 gene_biotype:protein_coding transcript_biotype:protein_coding gene_symbol:VPS26A description:VPS26, retromer complex component A [Source:HGNC Symbol;Acc:HGNC:12711]	9	13	31	6646.94	6321.75	5701.98	6013.78	5419.92	6454.36	5506.6	5767.48	5242.19	5653.28	6029.35	6016.13	5998.53	5066.81	4915.02	4954.46	4748.47	5127.4	5664.4	5964.08	5381.92	1.10817		0.0173921	0.333942	FALSE
ENSOARP00000014573.1	pep chromosome:Oar_v3.1:13:32400657:32441203:1 gene:ENSOARG00000013591.1 transcript:ENSOART00000014787.1 gene_biotype:protein_coding transcript_biotype:protein_coding gene_symbol:KIF5B description:kinesin family member 5B [Source:HGNC Symbol;Acc:HGNC:6324]	7	10	22	3510.1	3603.78	4527.85	3524.29	3600.32	3056.98	3409.98	3134.39	4068.38	3204.87	4247.68	3723.13	4024.95	3119.18	3672.84	3956.41	3499.13	3365.04	3621.79	3523.28	3665.35	0.961241		0.443587	0.794938	FALSE
ENSOARP00000020655.1	pep chromosome:Oar_v3.1:1:7116948:7118037:-1 gene:ENSOARG00000019229.1 transcript:ENSOART00000020939.1 gene_biotype:protein_coding transcript_biotype:protein_coding	8	15	12	5782.98	4367.48	4294.55	5395.26	5267.37	4717.97	3693.75	8726.99	7461.76	6158.33	3587.12	5858.26	4988.27	4785.52	4096.08	4160.6	4210.6	4367.03	3869.1	5115.34	4752.72	1.0763		0.517009	0.840597	FALSE
ENSOARP00000013414.1	pep chromosome:Oar_v3.1:20:22225611:22237519:-1 gene:ENSOARG00000012520.1 transcript:ENSOART00000013611.1 gene_biotype:protein_coding transcript_biotype:protein_coding gene_symbol:CRISP3 description:cysteine rich secretory protein 3 [Source:HGNC Symbol;Acc:HGNC:16904]	13	10	17	10933.6	11639.7	10060.9	12860.7	9725.69	13322	12685	10767.5	10091.6	14526.6	11677.4	10326.5	9471.61	9779.74	8969.4	8326.7	11576	8657.32	7780.31	11430.4	9956.86	1.148		0.0743289	0.472776	FALSE
ENSOARP00000011276.1	pep chromosome:Oar_v3.1:9:86284337:86324754:-1 gene:ENSOARG00000010508.1 transcript:ENSOART00000011436.1 gene_biotype:protein_coding transcript_biotype:protein_coding gene_symbol:DECR1 description:2,4-dienoyl-CoA reductase 1 [Source:HGNC Symbol;Acc:HGNC:2753]	8	6	20	3864.21	3897.72	4388.13	5517.74	3666.37	2989.95	3361.78	4443.57	4004.52	4787.62	3703.58	3822.7	2814.32	3723.98	3711.56	3774.94	4311.1	4241.64	2576.64	3953.8	3718.22	1.06336		0.479398	0.814007	FALSE
ENSOARP00000002416.1	pep scaffold:Oar_v3.1:AMGL01125461.1:21:10191:-1 gene:ENSOARG00000002283.1 transcript:ENSOART00000002468.1 gene_biotype:protein_coding transcript_biotype:protein_coding	1	1	1	745.293	891.863	553.285	585.405	569.527	628.425	455.018	460.093	603.859	610.347	624.123	448.085	678.749	630.777	640.051	613.288	541.118	658.186	545.526	596.979	595.919	1.00178		0.98248	0.993831	FALSE
ENSOARP00000016005.1	pep chromosome:Oar_v3.1:11:40477407:40481526:-1 gene:ENSOARG00000014915.1 transcript:ENSOART00000016238.1 gene_biotype:protein_coding transcript_biotype:protein_coding gene_symbol:KRT24 description:keratin 24 [Source:HGNC Symbol;Acc:HGNC:18527]		1	6					349.14	507.688	365.879	420.592						409.264	350.397	354.287	355.17	611.55	389.621	406.396	403.248	1.00781		0.95287	0.987101	FALSE
ENSOARP00000001650.1	pep chromosome:Oar_v3.1:6:97265119:97315082:-1 gene:ENSOARG00000001565.1 transcript:ENSOART00000001693.1 gene_biotype:protein_coding transcript_biotype:protein_coding gene_symbol:SEC31A description:SEC31 homolog A, COPII coat complex component [Source:HGNC Symbol;Acc:HGNC:17052]	7	7	7	2583.26	2730.62	3045.52	3140.4	2782.41	2326.05	2122.26	2355.62	2786.86	3054.02	3058.86	2731.58	3233.93	2718.21	2906.46	3036.95	2395.68	2810.29	2912.13	2614.43	2868.48	0.911435		0.0804113	0.480598	FALSE
ENSOARP00000010647.1	pep chromosome:Oar_v3.1:24:27650613:27667523:1 gene:ENSOARG00000009926.1 transcript:ENSOART00000010804.1 gene_biotype:protein_coding transcript_biotype:protein_coding gene_symbol:NIPSNAP2 description:nipsnap homolog 2 [Source:HGNC Symbol;Acc:HGNC:4179]	12	12	18	9202.77	8478.43	8535.26	10291.8	7594.39	7340.37	9517.22	8231.97	7676.16	8760.7	8814.57	9001.2	7151.33	6760.89	7483.23	6923.87	8800.84	7270.31	7990.17	8600.45	7835.36	1.09765		0.0839556	0.488355	FALSE
ENSOARP00000020056.1	pep chromosome:Oar_v3.1:3:33343440:33367039:1 gene:ENSOARG00000018680.1 transcript:ENSOART00000020334.1 gene_biotype:protein_coding transcript_biotype:protein_coding gene_symbol:HADHB description:hydroxyacyl-CoA dehydrogenase trifunctional multienzyme complex subunit beta [Source:HGNC Symbol;Acc:HGNC:4803]	7	8	16	4774.74	4542.13	5728.29	5357.16	4811.73	3695.75	4221.28	4216.68	3709.43	3894.11	4505.97	3951.26	3781.02	4367.89	3941.28	3741.62	4377.93	3502.84	3368.11	4628.59	3906.69	1.18479		0.00540618	0.311231	FALSE
ENSOARP00000011188.1	pep chromosome:Oar_v3.1:5:4062528:4080158:1 gene:ENSOARG00000010422.1 transcript:ENSOART00000011348.1 gene_biotype:protein_coding transcript_biotype:protein_coding gene_symbol:COPE description:coatomer protein complex subunit epsilon [Source:HGNC Symbol;Acc:HGNC:2234]	9	8	9	3062.19	3478.06	3059.35	3781.67	3168.85	2270.49	3474.96	3177.5	3576.56	3582.37	2718.08	3202.4	3162.27	2896	3145.04	3005.78	2988.39	2574.8	2922.15	3153.86	3055.97	1.03203		0.593664	0.876322	FALSE
ENSOARP00000019442.1	pep chromosome:Oar_v3.1:1:163587878:163614296:1 gene:ENSOARG00000018109.1 transcript:ENSOART00000019712.1 gene_biotype:protein_coding transcript_biotype:protein_coding	6	13	7	3979.22	4680.01	3493.44	3887.7	3630.15	5121.86	3841.87	3478.64	3597.94	3568.7	3885.39	4198.65	4282.1	3318.28	3118.33	3043.03	3082.63	3534.34	3404.99	3979.12	3526.11	1.12847		0.055927	0.445509	FALSE
ENSOARP00000004948.1	pep chromosome:Oar_v3.1:X:77179298:77183958:-1 gene:ENSOARG00000004623.1 transcript:ENSOART00000005032.1 gene_biotype:protein_coding transcript_biotype:protein_coding gene_symbol:GDI1 description:rab GDP dissociation inhibitor alpha [Source:RefSeq peptide;Acc:NP_001155343]	2	5	12	1387.14	1216.16	1592.92	1067.28	1035.98	1055.9	1108.72	1050.26	1497.1	911.346	1045.6	1300.56	1309.39	1120.92	1157.56	1298.06	1084.53	1220.03	1196.53	1175.8	1185.14	0.992123		0.907293	0.973734	FALSE
ENSOARP00000015188.1	pep chromosome:Oar_v3.1:20:24477537:24494074:-1 gene:ENSOARG00000014143.1 transcript:ENSOART00000015409.1 gene_biotype:protein_coding transcript_biotype:protein_coding gene_symbol:MCM3 description:minichromosome maintenance complex component 3 [Source:HGNC Symbol;Acc:HGNC:6945]	6	10	10	2017.38	2372.31	1753.88	2514.01	2197.35	2631.99	1798.46	2002.22	1982.76	1943.41	2231.94	2183.46	2213.11	2139.47	1990.04	1540.36	1469.44	1775.76	1668.16	2139.76	1903.16	1.12432		0.10838	0.523342	FALSE
ENSOARP00000020383.1	pep chromosome:Oar_v3.1:2:209236699:209259307:-1 gene:ENSOARG00000018980.1 transcript:ENSOART00000020664.1 gene_biotype:protein_coding transcript_biotype:protein_coding gene_symbol:IDH1 description:isocitrate dehydrogenase [Source:RefSeq peptide;Acc:NP_001009276]	9	19	33	5938.9	7468.86	8865.57	6763.96	7602.44	6181.83	4132.59	6899.02	9978.35	4821.41	5722.55	6157.39	7718.86	6322.31	9529.92	6805.56	5156.6	5690.28	5116.31	6591.64	6451.21	1.02177		0.847568	0.962387	FALSE
ENSOARP00000011666.1	pep chromosome:Oar_v3.1:3:8045506:8050548:1 gene:ENSOARG00000010878.1 transcript:ENSOART00000011834.1 gene_biotype:protein_coding transcript_biotype:protein_coding	9	15	22	4877.14	5274.85	4941.02	5699.45	4557.08	4042.54	3918.6	4935.2	4806.52	5473.27	4624.29	5254.8	4966.03	4507.99	4553.65	4736.18	5139.92	4612.04	4915.16	4747.61	4862.9	0.976293		0.592706	0.876322	FALSE
ENSOARP00000001218.1	pep chromosome:Oar_v3.1:20:49439683:49442202:1 gene:ENSOARG00000001174.1 transcript:ENSOART00000001257.1 gene_biotype:protein_coding transcript_biotype:protein_coding	1	3	6	732.098	741.898	904.722	344.416	718.507	560.12	486.225	552.197	967.331	491.028	557.958	585.227	507.576	638.121	630.246	536.473	608.127	601.472	501.767	606.414	591.782	1.02473		0.830984	0.957261	FALSE
ENSOARP00000018450.1	pep chromosome:Oar_v3.1:3:134021407:134042991:1 gene:ENSOARG00000017197.1 transcript:ENSOART00000018712.1 gene_biotype:protein_coding transcript_biotype:protein_coding gene_symbol:KRT80 description:keratin 80 [Source:HGNC Symbol;Acc:HGNC:27056]	6	5	7	1666.49	2002.56	1958.79	1452.24	1335.23	1790.42	2342.66	1505.64	1873.68	1504.1	1854.8	1421.39	1622.85	1683.68	1060.78	1378.64	1485.77	1394.18	1380.9	1729.49	1497.5	1.15492		0.0898041	0.498392	FALSE
ENSOARP00000017896.1	pep chromosome:Oar_v3.1:17:2657181:2668293:1 gene:ENSOARG00000016664.1 transcript:ENSOART00000018147.1 gene_biotype:protein_coding transcript_biotype:protein_coding gene_symbol:FGG description:fibrinogen gamma chain [Source:HGNC Symbol;Acc:HGNC:3694]	10	7	24	4210.27	5486.71	3772.61	3697.8	3193.49	4956.84	4658.34	2927.73	3941.15	3413.65	4284.55	3547.75	6925.81	3649.19	4233.59	3585.45	3558.36	5173.32	3344.98	4030	4051.72	0.99464		0.958319	0.987497	FALSE
ENSOARP00000004380.1	pep chromosome:Oar_v3.1:19:15229656:15432507:-1 gene:ENSOARG00000004094.1 transcript:ENSOART00000004456.1 gene_biotype:protein_coding transcript_biotype:protein_coding gene_symbol:ANO10 description:anoctamin 10 [Source:HGNC Symbol;Acc:HGNC:25519]	8	14	21	4342.09	4269.26	4151.43	5202.8	4038.18	3185.17	3149.24	4575.26	4065.44	5160.12	3391.26	4581.81	4171.04	4494	3783.43	4056.68	4965.99	3431.47	3656.82	4062.59	4122.43	0.985485		0.840783	0.960189	FALSE
ENSOARP00000005948.1	pep chromosome:Oar_v3.1:21:49324530:49327337:-1 gene:ENSOARG00000005542.1 transcript:ENSOART00000006038.1 gene_biotype:protein_coding transcript_biotype:protein_coding	6	3	7	2419.98	2781.66	2542.54	3025.95	2564.46	2199.53	1937.56	2870.31	4206.66	2790.01	2294.96	2933.82	2459.77	2623.56	2556.67	2741.16	2965.37	1947.24	3050.49	2519.67	2730.7	0.922721		0.337384	0.72528	FALSE
ENSOARP00000022058.1	pep chromosome:Oar_v3.1:1:198836685:198852288:-1 gene:ENSOARG00000020530.1 transcript:ENSOART00000022363.1 gene_biotype:protein_coding transcript_biotype:protein_coding	7	14	10	4276.3	5358.98	4345.11	2622.24	3414.81	3428.39	3595.65	3588.49	4257.81	2264.17	4462.01	3719.24	3821.41	3363.17	3465.79	3302.03	3151.72	3891.47	3926.75	3754.02	3551.35	1.05707		0.549882	0.856359	FALSE
ENSOARP00000017124.1	pep chromosome:Oar_v3.1:18:26368061:26376138:-1 gene:ENSOARG00000015948.1 transcript:ENSOART00000017365.1 gene_biotype:protein_coding transcript_biotype:protein_coding gene_symbol:MCEE description:methylmalonyl-CoA epimerase [Source:HGNC Symbol;Acc:HGNC:16732]	5	8	8	3352.35	3002.26	2980.82	1512.04	3390.28	1564.93	3659.59	2386.78	5583.8	1376.08	1962.37	5051.74	1471.9	3043.17	1877.25	1765.43	2835.07	2656.53	3115.32	2602.16	2524.41	1.0308		0.878232	0.968527	FALSE
ENSOARP00000009256.1	pep chromosome:Oar_v3.1:19:52870333:52903163:1 gene:ENSOARG00000008620.1 transcript:ENSOART00000009392.1 gene_biotype:protein_coding transcript_biotype:protein_coding gene_symbol:LTF description:lactotransferrin precursor [Source:RefSeq peptide;Acc:NP_001020033]	7	10	9	2011.65	2066.91	1866.23	2127.54	1962.2	5074.76	1987.08	1551.72	2035.97	2273.2	7496.62	1687.11	7268.85	1671.92	1715.69	2365.81	1734.22	7713.71	3057.95	2178.28	2891.48	0.753344		0.274412	0.692457	FALSE
ENSOARP00000004869.1	pep chromosome:Oar_v3.1:21:48896267:48932925:-1 gene:ENSOARG00000004540.1 transcript:ENSOART00000004952.1 gene_biotype:protein_coding transcript_biotype:protein_coding gene_symbol:AP2A2 description:adaptor related protein complex 2 alpha 2 subunit [Source:HGNC Symbol;Acc:HGNC:562]	8	19	14	2638.53	2629.63	2331.61	3298.78	2658.09	2630.6	2602.15	2640.64	2407.94	4578.47	2735.05	2678.33	2828.81	2573.88	2836.3	2698.71	2338.33	2604.5	2544.94	2667.57	2756.31	0.967808		0.645508	0.892688	FALSE
ENSOARP00000015056.1	pep chromosome:Oar_v3.1:4:32985882:33035073:-1 gene:ENSOARG00000014026.1 transcript:ENSOART00000015276.1 gene_biotype:protein_coding transcript_biotype:protein_coding gene_symbol:CROT description:carnitine O-octanoyltransferase [Source:HGNC Symbol;Acc:HGNC:2366]	7	9	22	3354.41	5039.55	2775.9	3145.74	2654.73	2252.23	3731.84	2579.99	3009.22	2354.01	3068.57	2739.28	1941.47	2993.99	2647.36	2366.82	3109.18	2507.45	2585.56	3098.59	2641.65	1.17297		0.0983584	0.510006	FALSE
ENSOARP00000008051.1	pep chromosome:Oar_v3.1:22:23908269:23916771:1 gene:ENSOARG00000007504.1 transcript:ENSOART00000008171.1 gene_biotype:protein_coding transcript_biotype:protein_coding	11	12	25	8879.31	9686.63	12592.9	8505.56	10244.8	6706.2	7343.18	9184.54	13539.8	7889.38	10830.3	11092	10398.1	9558.92	11563.5	10557.6	8357.68	9902.92	9995.59	8990.58	10232.9	0.878597		0.117811	0.527659	FALSE
ENSOARP00000001861.1	pep chromosome:Oar_v3.1:23:43176401:43194125:-1 gene:ENSOARG00000001770.1 transcript:ENSOART00000001908.1 gene_biotype:protein_coding transcript_biotype:protein_coding gene_symbol:AFG3L2 description:AFG3 like matrix AAA peptidase subunit 2 [Source:HGNC Symbol;Acc:HGNC:315]	5	13	9	4056.67	4246.15	3608.61	4277.36	3789.37	5003.02	3539.69	3358.33	3347.03	3884.83	4162.6	3711.86	3852.88	3278.26	3707.96	2826.37	2942.98	3497.45	3205.57	3955.45	3469.71	1.14		0.0364792	0.395069	FALSE
ENSOARP00000004456.1	pep chromosome:Oar_v3.1:13:72594355:72609432:-1 gene:ENSOARG00000004166.1 transcript:ENSOART00000004534.1 gene_biotype:protein_coding transcript_biotype:protein_coding gene_symbol:ADA description:adenosine deaminase [Source:HGNC Symbol;Acc:HGNC:186]	8	11	29	5346.06	7119.71	7952.01	6457.6	4820.83	3209.31	10994.8	4622.48	9598.57	6717.29	4836.73	4898.16	5710.67	5861.61	3158.19	5896.17	9663.86	3912.52	6497.98	5933.76	5765.35	1.02921		0.863285	0.968527	FALSE
ENSOARP00000022350.1	pep chromosome:Oar_v3.1:7:43936955:43951725:-1 gene:ENSOARG00000020793.1 transcript:ENSOART00000022655.1 gene_biotype:protein_coding transcript_biotype:protein_coding gene_symbol:LACTB description:lactamase beta [Source:HGNC Symbol;Acc:HGNC:16468]	8	12	26	4602.04	4489.4	4930.19	3371.69	3839.89	3965.36	3460.68	3600.93	4018.27	3082.58	4563.29	4232.87	3960.39	3625.74	3597.17	3515.76	3891.57	4215.39	3539.23	3997.18	3819.33	1.04657		0.439906	0.794938	FALSE
ENSOARP00000014231.1	pep chromosome:Oar_v3.1:3:212830742:212836731:-1 gene:ENSOARG00000013276.1 transcript:ENSOART00000014438.1 gene_biotype:protein_coding transcript_biotype:protein_coding gene_symbol:HDHD5 description:haloacid dehalogenase like hydrolase domain containing 5 [Source:HGNC Symbol;Acc:HGNC:1843]	5	6	3	1205.47	1634.69	1605.85	1587.13	1429.37	1793.39	1403.57	1267.39	1497.09	1689.81	1370.11	1801.12	1154.44	1083.67	1221.68	1144.43	1538.06	1262.13	1403.03	1479.06	1361.26	1.08654		0.263316	0.682995	FALSE
ENSOARP00000000555.1	pep scaffold:Oar_v3.1:JH921983.1:4374:11670:-1 gene:ENSOARG00000000543.1 transcript:ENSOART00000000584.1 gene_biotype:protein_coding transcript_biotype:protein_coding	3	5	2	1967.73	2076.28	918.538	934.361	1784.92	1625.92	901.073	664.743	1615.74	888.766	1236.5	856.574	1759.99	1740.06	1948.69	652.156	1220.03	841.607	876.267	1253.5	1164.22	1.07668		0.697226	0.911063	FALSE
ENSOARP00000016118.1	pep chromosome:Oar_v3.1:20:27766473:27769637:-1 gene:ENSOARG00000015002.1 transcript:ENSOART00000016352.1 gene_biotype:protein_coding transcript_biotype:protein_coding	6	6	10	4902.55	3157.81	1838.5	3861.42	2781.02	2242.15	3820.31	1267.71	2410.95	4900.77	1936.98	2656.69	2806.67	1514.96	1593.78	4431.72	2049.65	4552.28	4219.75	2755.03	2763.88	0.996798		0.987607	0.996407	FALSE
ENSOARP00000020752.1	pep chromosome:Oar_v3.1:1:86230621:86237871:-1 gene:ENSOARG00000019319.1 transcript:ENSOART00000021038.1 gene_biotype:protein_coding transcript_biotype:protein_coding gene_symbol:GSTM3 description:glutathione S-transferase mu 3 [Source:HGNC Symbol;Acc:HGNC:4635]	9	10	19	7827.31	8093.31	5373.37	7022.59	5769.43	5057.76	5370.49	7460.14	4956.78	7469.04	4975.37	4573.57	5457.11	4391.92	4570.42	7785.65	6292.62	4650.01	4401.03	6394.28	5299.13	1.20667		0.0609917	0.452946	FALSE
ENSOARP00000014356.1	pep chromosome:Oar_v3.1:19:50460073:50468371:-1 gene:ENSOARG00000013387.1 transcript:ENSOART00000014566.1 gene_biotype:protein_coding transcript_biotype:protein_coding gene_symbol:APEH description:acylaminoacyl-peptide hydrolase [Source:HGNC Symbol;Acc:HGNC:586]	5	16	28	3144.13	3758.46	3035.81	4273.24	3214.11	3693.67	2694.9	2979.76	3177.58	4090.69	2791.22	3700.31	3181.34	3064.7	2953.84	3037.05	3433.62	3245.31	2836.85	3315.88	3208.69	1.03341		0.594252	0.876322	FALSE
ENSOARP00000001444.1	pep chromosome:Oar_v3.1:3:205744779:205756416:1 gene:ENSOARG00000001383.1 transcript:ENSOART00000001484.1 gene_biotype:protein_coding transcript_biotype:protein_coding gene_symbol:M6PR description:mannose-6-phosphate receptor, cation dependent [Source:HGNC Symbol;Acc:HGNC:6752]	5	10	8	3994.17	3883.22	3607.44	4333.81	3210.24	3440.7	3049.33	3380.75	3493.46	4545.42	4099.46	3808.17	4370.05	3864.12	3559.41	4408.67	3662.8	3672.52	3887.68	3590.35	3928.06	0.914025		0.0770426	0.478969	FALSE
ENSOARP00000011705.1	pep chromosome:Oar_v3.1:8:29249379:29314233:1 gene:ENSOARG00000010911.1 transcript:ENSOART00000011873.1 gene_biotype:protein_coding transcript_biotype:protein_coding gene_symbol:SEC63 description:SEC63 homolog, protein translocation regulator [Source:HGNC Symbol;Acc:HGNC:21082]	10	12	27	4087.43	4322.29	4292.1	3261.59	3890.38	3465.42	3039.18	3794.17	3939.84	3134.87	5027.81	3856.57	5353.33	4127.67	4147.47	3692.36	3112.89	4204.14	3803.14	3742.06	3985.8	0.938846		0.383509	0.754161	FALSE
ENSOARP00000022245.1	pep chromosome:Oar_v3.1:1:205841021:205907579:1 gene:ENSOARG00000020697.1 transcript:ENSOART00000022550.1 gene_biotype:protein_coding transcript_biotype:protein_coding gene_symbol:GNB4 description:G protein subunit beta 4 [Source:HGNC Symbol;Acc:HGNC:20731]	3	4	4	743.634	867.903	709.362	1040.03	721.595	715.379	731.626	889.358	713.976	1057.04	798.497	926.919	868.985	695.207	786.962	720.871	776.428	1081.97	607.959	795.229	809.472	0.982406		0.817788	0.953763	FALSE
ENSOARP00000021649.1	pep chromosome:Oar_v3.1:2:220282356:220291334:-1 gene:ENSOARG00000020161.1 transcript:ENSOART00000021951.1 gene_biotype:protein_coding transcript_biotype:protein_coding gene_symbol:DNPEP description:aspartyl aminopeptidase [Source:HGNC Symbol;Acc:HGNC:2981]	6	10	16	2454.72	3019.76	2066.34	3783.67	2619.01	2668.87	3176.4	2936.68	2745.03	3880.15	1962.85	2962.16	2061.14	2029.33	2481.85	2025.8	2352.12	2555.58	2091.2	2800.07	2416	1.15897		0.127771	0.540367	FALSE
ENSOARP00000011525.1	pep chromosome:Oar_v3.1:5:4106372:4136646:-1 gene:ENSOARG00000010739.1 transcript:ENSOART00000011687.1 gene_biotype:protein_coding transcript_biotype:protein_coding gene_symbol:UPF1 description:UPF1, RNA helicase and ATPase [Source:HGNC Symbol;Acc:HGNC:9962]	6	19	17	5006.3	5604.72	3683.19	6210.19	5072.08	4709.62	4209.27	4191.76	4509.32	4665.63	4304.78	5099.22	4607.31	4340.08	4455.68	4143.84	3871.73	3897.38	4800.23	4775.53	4412.63	1.08224		0.196372	0.619506	FALSE
ENSOARP00000010085.1	pep chromosome:Oar_v3.1:20:26989277:26991381:1 gene:ENSOARG00000009395.1 transcript:ENSOART00000010231.1 gene_biotype:protein_coding transcript_biotype:protein_coding	4	1	2	3013.66	903.531	1165.48	1737.64	826.778	3277.33	416.682	425.66	1512.21	1222.45	727.129	684.195	741.678	354.747	2580.71	1276.79	376.126	1760.56	413.59	1129.56	870.815	1.29713		0.447216	0.797831	FALSE
ENSOARP00000016823.1	pep chromosome:Oar_v3.1:16:70521530:70536417:1 gene:ENSOARG00000015678.1 transcript:ENSOART00000017061.1 gene_biotype:protein_coding transcript_biotype:protein_coding	11	12	9	5831.37	6417.65	5093.08	6832.61	5409.91	6397.85	5721.49	5264.16	4884.8	5671.78	6199.48	5495.32	5391.67	4912.08	4751.41	4499.5	4702.45	5019.41	5140.5	5842.48	5130.62	1.13875		0.0115995	0.333942	FALSE
ENSOARP00000000416.1	pep chromosome:Oar_v3.1:1:102297137:102299291:1 gene:ENSOARG00000000417.1 transcript:ENSOART00000000444.1 gene_biotype:protein_coding transcript_biotype:protein_coding gene_symbol:S100A9 description:S100 calcium binding protein A9 [Source:HGNC Symbol;Acc:HGNC:10499]	11	11	39	8465.43	12264.5	9139.33	7263.18	9873.29	14070.1	13400.8	7291.24	10116.9	5966.5	18699.3	5723.74	20093.6	8221.88	6975.59	7027.05	5428.38	8408.51	17036.8	9916.97	9214.97	1.07618		0.704091	0.912633	FALSE
ENSOARP00000013730.1	pep chromosome:Oar_v3.1:1:263809116:263828452:1 gene:ENSOARG00000012810.1 transcript:ENSOART00000013935.1 gene_biotype:protein_coding transcript_biotype:protein_coding gene_symbol:COL6A1 description:collagen type VI alpha 1 chain [Source:HGNC Symbol;Acc:HGNC:2211]	11	17	14	4653.14	5157.86	2967.53	3707.89	3062.4	4725.75	2346.21	3870.1	3348.96	2699.82	6274.08	3271.18	7033.24	4703.77	4383.8	3819.27	2926.85	4305.34	4971.22	3694.41	4158.93	0.888307		0.392501	0.762313	FALSE
ENSOARP00000013029.1	pep chromosome:Oar_v3.1:16:40963359:41020208:-1 gene:ENSOARG00000012154.1 transcript:ENSOART00000013218.1 gene_biotype:protein_coding transcript_biotype:protein_coding gene_symbol:SUB1 description:SUB1 homolog, transcriptional regulator [Source:HGNC Symbol;Acc:HGNC:19985]	9	6	9	4940.86	5996.48	6187.43	4815.31	5449.1	4778.63	4436.68	4304	6638.81	3739.51	4877.16	6165.05	4509.65	4999.57	4883.04	4548.99	4262.72	4651.83	5556.71	5073.4	4923.3	1.03049		0.676124	0.903806	FALSE
ENSOARP00000010866.1	pep chromosome:Oar_v3.1:4:69718406:69726811:1 gene:ENSOARG00000010132.1 transcript:ENSOART00000011024.1 gene_biotype:protein_coding transcript_biotype:protein_coding gene_symbol:HNRNPA2B1 description:heterogeneous nuclear ribonucleoprotein A2/B1 [Source:HGNC Symbol;Acc:HGNC:5033]	3	10	9	2853.97	3128.56	2856.1	3568.56	2673.03	2215.14	2175.03	3008.51	3305.32	3250.67	2491.28	3314.28	3080.71	2844.83	3157.12	3163.02	2912.02	2665.53	3036.21	2775.94	3008.85	0.922591		0.195464	0.619506	FALSE
ENSOARP00000005903.1	pep chromosome:Oar_v3.1:13:73249773:73260880:1 gene:ENSOARG00000005497.1 transcript:ENSOART00000005993.1 gene_biotype:protein_coding transcript_biotype:protein_coding gene_symbol:PIGT description:phosphatidylinositol glycan anchor biosynthesis class T [Source:HGNC Symbol;Acc:HGNC:14938]	6	7	10	2551.68	2931.7	2747.08	1805.34	2403	2084.83	2236.56	2409.64	2740.05	1867.9	3019.09	2353.49	2862.09	2558.15	2262.74	2185.79	2038	2146.46	2554.24	2371.88	2392.68	0.991303		0.902742	0.973734	FALSE
ENSOARP00000007636.1	pep chromosome:Oar_v3.1:1:247782584:247798886:-1 gene:ENSOARG00000007120.1 transcript:ENSOART00000007749.1 gene_biotype:protein_coding transcript_biotype:protein_coding gene_symbol:MRPS22 description:mitochondrial ribosomal protein S22 [Source:HGNC Symbol;Acc:HGNC:14508]	8	13	13	3256.43	3299.83	2910.17	3867.66	2828.83	2598.22	2300.59	3229.12	3287.74	3409.08	3403.02	3831.17	3181.29	3121.14	4260.69	2977.57	2846.7	3306.21	2978.3	3002.45	3306.21	0.908125		0.147881	0.562175	FALSE
ENSOARP00000002158.1	pep chromosome:Oar_v3.1:3:68110961:68179006:1 gene:ENSOARG00000002053.1 transcript:ENSOART00000002209.1 gene_biotype:protein_coding transcript_biotype:protein_coding gene_symbol:EFEMP1 description:EGF containing fibulin extracellular matrix protein 1 [Source:HGNC Symbol;Acc:HGNC:3218]	7	10	16	4745.85	4196.81	4164.31	5018.86	3464.55	4296.42	3555.43	3590.86	3507.27	5112.65	4705.56	5447.97	4977.43	4247.84	4463.17	4970.24	4005.6	5077.61	4205.98	4095.23	4576.48	0.894842		0.0903531	0.498392	FALSE
ENSOARP00000015829.1	pep chromosome:Oar_v3.1:2:100489026:100504967:-1 gene:ENSOARG00000014760.1 transcript:ENSOART00000016062.1 gene_biotype:protein_coding transcript_biotype:protein_coding gene_symbol:NDUFB6 description:NADH dehydrogenase [Source:RefSeq peptide;Acc:NP_001172052]	7	10	11	12211	13085.1	10571.4	11711.8	10256.2	12094.6	11568.9	9913.65	10265.4	9688.13	13261	10326.8	11525.8	9727.79	10032	8921.4	9002.75	10403.3	10726.7	11380.8	10292.4	1.10575		0.0560806	0.445509	FALSE
ENSOARP00000021057.1	pep chromosome:Oar_v3.1:1:88006497:88021863:1 gene:ENSOARG00000019607.1 transcript:ENSOART00000021351.1 gene_biotype:protein_coding transcript_biotype:protein_coding	11	19	22	10932.6	13731.7	12351.4	18722	11222.1	9962.93	8481.33	14511.3	12289.1	17149.1	12668.9	13208.3	13204.5	13299.5	12572.1	14897.5	14544.1	11604.3	13163.2	12158.9	13436.3	0.904924		0.241969	0.668449	FALSE
ENSOARP00000022371.1	pep chromosome:Oar_v3.1:1:99428961:99440451:1 gene:ENSOARG00000020814.1 transcript:ENSOART00000022676.1 gene_biotype:protein_coding transcript_biotype:protein_coding gene_symbol:TARS2 description:threonyl-tRNA synthetase 2, mitochondrial [Source:HGNC Symbol;Acc:HGNC:30740]	8	10	15	4620.27	4207.99	4037.91	5755.17	4248.44	4030.24	4158.04	3867.35	4266.35	4717.35	3969.63	4552.85	3548.66	4110.81	3944.11	3753.51	4331.37	3551.02	3682.29	4333.63	4021.5	1.07762		0.161481	0.58012	FALSE
ENSOARP00000003188.1	pep chromosome:Oar_v3.1:14:34390423:34427751:-1 gene:ENSOARG00000002996.1 transcript:ENSOART00000003248.1 gene_biotype:protein_coding transcript_biotype:protein_coding gene_symbol:ATP6V0D1 description:ATPase H+ transporting V0 subunit d1 [Source:HGNC Symbol;Acc:HGNC:13724]	9	10	12	3438.22	4583.91	4558.02	3999.87	3588.19	2972.26	3442.18	3374.83	3293.56	3791.09	3697.12	4741.2	4059.6	3959.22	4191.78	4000.61	3494.77	4090.7	3049.06	3706.21	3825.99	0.968693		0.620027	0.883895	FALSE
ENSOARP00000022663.1	pep chromosome:Oar_v3.1:7:64533068:64544034:1 gene:ENSOARG00000021088.1 transcript:ENSOART00000022975.1 gene_biotype:protein_coding transcript_biotype:protein_coding gene_symbol:LGALS3 description:galectin 3 [Source:HGNC Symbol;Acc:HGNC:6563]	8	10	16	9532.36	12563.1	8551.44	8022.09	7809.79	6957.36	10179.7	7075.1	9201.17	7736.42	8817.59	8301.39	8722.34	8749.76	8431.07	7923.44	7183.52	6423.43	10715.7	8677.55	8314.91	1.04361		0.582922	0.870846	FALSE
ENSOARP00000008490.1	pep chromosome:Oar_v3.1:23:33343432:33388189:1 gene:ENSOARG00000007905.1 transcript:ENSOART00000008614.1 gene_biotype:protein_coding transcript_biotype:protein_coding	8	13	15	5517.2	5539.11	5876.72	6832.85	4932.6	7010.58	4488.76	5117.64	4268.81	6160.31	5367.01	7381.58	5096.16	4979.78	4997.4	4564.49	4982.55	6309.39	4657.55	5605.51	5276.69	1.06232		0.423131	0.784838	FALSE
ENSOARP00000013810.1	pep chromosome:Oar_v3.1:9:32451760:32457626:1 gene:ENSOARG00000012894.1 transcript:ENSOART00000014015.1 gene_biotype:protein_coding transcript_biotype:protein_coding gene_symbol:UBE2V2 description:ubiquitin conjugating enzyme E2 V2 [Source:HGNC Symbol;Acc:HGNC:12495]	9	4	21	4551.31	4052.32	3181.98	6010.88	3716.32	6328.67	4333.49	4015.57	4556.96	4920.16	3511.08	4524.61	3287.12	3384.2	3585.46	3220.83	3793.29	3273.32	2946.28	4415.05	3679.55	1.19989		0.0622737	0.452946	FALSE
ENSOARP00000022240.1	pep chromosome:Oar_v3.1:1:205703957:205723291:1 gene:ENSOARG00000020692.1 transcript:ENSOART00000022545.1 gene_biotype:protein_coding transcript_biotype:protein_coding gene_symbol:MRPL47 description:mitochondrial ribosomal protein L47 [Source:HGNC Symbol;Acc:HGNC:16652]	7	9	13	4374.88	3469.27	3656.15	4967.23	3382.85	2748.32	3620.88	3855.6	3928.47	4377.24	4540.27	4911.07	3674.37	4089.4	4448.16	3968.43	4233.74	3640.94	3911.62	3708.51	4140.53	0.895661		0.0934654	0.508434	FALSE
ENSOARP00000011393.1	pep chromosome:Oar_v3.1:11:21089416:21157440:1 gene:ENSOARG00000010615.1 transcript:ENSOART00000011553.1 gene_biotype:protein_coding transcript_biotype:protein_coding gene_symbol:CPD description:carboxypeptidase D [Source:HGNC Symbol;Acc:HGNC:2301]	7	12	34	7322.29	8742.1	7865.85	13256.9	6986.19	11278	6528.75	10136.1	6720.37	14716.1	6814.15	10287.6	7415.48	7419.61	8198.45	6753.06	8602.63	10753	6486.06	8764.01	8287.75	1.05746		0.641333	0.89074	FALSE
ENSOARP00000002265.1	pep chromosome:Oar_v3.1:21:538256:557547:-1 gene:ENSOARG00000002146.1 transcript:ENSOART00000002316.1 gene_biotype:protein_coding transcript_biotype:protein_coding gene_symbol:C11orf54 description:chromosome 11 open reading frame 54 [Source:HGNC Symbol;Acc:HGNC:30204]	8	8	10	3369.63	3072.74	3181.96	2688.94	2752.96	2081.22	3534.85	2820.58	3029.8	2697.73	3286.36	3463.28	3123.09	2867.59	2554.84	2891.8	2825.25	2497.38	3088.06	2904.2	2925.06	0.992869		0.908308	0.973734	FALSE
ENSOARP00000018133.1	pep chromosome:Oar_v3.1:3:133543311:133555872:1 gene:ENSOARG00000016883.1 transcript:ENSOART00000018389.1 gene_biotype:protein_coding transcript_biotype:protein_coding gene_symbol:KRT77 description:keratin 77 [Source:HGNC Symbol;Acc:HGNC:20411]	1	3	2	2804.19	2166.44	2008.12	3012.82	2098.38	2407.89	2317.06	2013.5	1845.07	2115.57	2027.01	2487.02	2591.4	2710.54	1657.09	1840.25	2133.68	2191.63	1688.6	2329.25	2090.26	1.11433		0.16581	0.586091	FALSE
ENSOARP00000019113.1	pep chromosome:Oar_v3.1:1:404161:424665:-1 gene:ENSOARG00000017810.1 transcript:ENSOART00000019381.1 gene_biotype:protein_coding transcript_biotype:protein_coding	5	6	8	1844.36	2496.86	1734.44	1611.56	2052.32	1826.41	1780.75	2086.8	2643.11	1433.74	1517.68	2904.43	2315.95	1828.48	2217.46	1589.64	1669.97	1939.18	1512.11	1912.92	1908.14	1.0025		0.979372	0.993831	FALSE
ENSOARP00000010519.1	pep chromosome:Oar_v3.1:2:246121361:246159031:1 gene:ENSOARG00000009809.1 transcript:ENSOART00000010675.1 gene_biotype:protein_coding transcript_biotype:protein_coding gene_symbol:CAPZB description:capping actin protein of muscle Z-line beta subunit [Source:HGNC Symbol;Acc:HGNC:1491]	7	10	16	4422.55	4427.01	4660.79	4244.12	4175.09	5592.89	3167.88	4055.21	5473.82	3732.99	4700.39	4759.76	5656.68	3911.22	4048.39	4683.5	3903.79	4394.58	4146.55	4296.74	4452.72	0.964969		0.606933	0.880954	FALSE
ENSOARP00000004495.1	pep chromosome:Oar_v3.1:10:75682098:75734307:1 gene:ENSOARG00000004196.1 transcript:ENSOART00000004575.1 gene_biotype:protein_coding transcript_biotype:protein_coding gene_symbol:TM9SF2 description:transmembrane 9 superfamily member 2 [Source:HGNC Symbol;Acc:HGNC:11865]	9	12	12	3606.11	3807.56	3956	4152.67	3376.14	2935.93	3366.77	3495.38	3422.85	4403.99	4015.76	3928.53	4174.47	4049.76	3814.92	4200.92	3286.42	3134.41	3808.28	3568.76	3820	0.93423		0.195343	0.619506	FALSE
ENSOARP00000002610.1	pep chromosome:Oar_v3.1:19:12610248:12622050:1 gene:ENSOARG00000002458.1 transcript:ENSOART00000002663.1 gene_biotype:protein_coding transcript_biotype:protein_coding gene_symbol:RPSA description:40S ribosomal protein SA [Source:RefSeq peptide;Acc:NP_001098733]	4	4	7	1485.64	1874.48	1469.75	2347.56	1463.87	3073.98	1028.82	1303	1447.32	2358.21	1647.5	1472.22	1923.91	1528.93	1807.67	1571.91	1166.3	1652.38	1430.74	1661.09	1611.84	1.03055		0.808546	0.95086	FALSE
ENSOARP00000012433.1	pep chromosome:Oar_v3.1:19:54224376:54251035:-1 gene:ENSOARG00000011597.1 transcript:ENSOART00000012612.1 gene_biotype:protein_coding transcript_biotype:protein_coding gene_symbol:SEC13 description:SEC13 homolog, nuclear pore and COPII coat complex component [Source:HGNC Symbol;Acc:HGNC:10697]	6	3	9	2457.33	2684.94	2158.45	2511.43	2119.82	4374.56	1902.11	1531.27	2162.12	2361.09	2356.91	2201.7	2358.23	1681.03	1777.48	2091.32	1665.33	2336.53	1773.76	2361.14	2050.5	1.1515		0.195895	0.619506	FALSE
ENSOARP00000013856.1	pep chromosome:Oar_v3.1:22:337191:347902:-1 gene:ENSOARG00000012940.1 transcript:ENSOART00000014061.1 gene_biotype:protein_coding transcript_biotype:protein_coding gene_symbol:CISD1 description:CDGSH iron sulfur domain 1 [Source:HGNC Symbol;Acc:HGNC:30880]	4	10	9	2691.47	3647.83	3064.73	2861.85	2593.12	3842.83	3291.04	2421.02	3053.46	3147.09	2387.94	3051.38	2828.16	2430.75	2725.93	2788.41	2352.4	2132	2157.4	3015.49	2617.94	1.15185		0.059882	0.452946	FALSE
ENSOARP00000007523.1	pep chromosome:Oar_v3.1:5:16078615:16083594:1 gene:ENSOARG00000007018.1 transcript:ENSOART00000007636.1 gene_biotype:protein_coding transcript_biotype:protein_coding	5	3	4	3045.76	3757.46	2834.05	3191.57	2631.39	2061.35	2974.36	3151.87	3518.26	2932.2	2999.16	3238.23	3782.52	3216.82	2865.84	3408.45	3191.32	2247.63	3551.19	2918.52	3150.33	0.926418		0.304635	0.704357	FALSE
ENSOARP00000017122.1	pep chromosome:Oar_v3.1:17:29574871:29626707:-1 gene:ENSOARG00000015941.1 transcript:ENSOART00000017363.1 gene_biotype:protein_coding transcript_biotype:protein_coding gene_symbol:HSPA4L description:heat shock protein family A (Hsp70) member 4 like [Source:HGNC Symbol;Acc:HGNC:17041]	9	26	39	8559.58	10687.8	8722.59	12860.4	9418.39	9390.63	8187.51	8604.14	9738.61	11597.7	8274.26	10328.1	9397.63	8996.97	8365.59	9037.36	8762.73	9030.96	10373.6	9456.31	9400.33	1.00596		0.918843	0.976946	FALSE
ENSOARP00000003221.1	pep chromosome:Oar_v3.1:22:38724103:38747128:1 gene:ENSOARG00000003029.1 transcript:ENSOART00000003281.1 gene_biotype:protein_coding transcript_biotype:protein_coding gene_symbol:BAG3 description:BCL2 associated athanogene 3 [Source:HGNC Symbol;Acc:HGNC:939]	6	8	9	4284.44	5238.18	4080.2	3871.16	4089.62	4646.03	4988.59	3659.46	5784.47	3814.77	3751.45	3728.81	4040.78	3335.16	3320.95	3542.31	3505.67	3378.08	4129.39	4327.33	3801.07	1.13845		0.0711284	0.466904	FALSE
ENSOARP00000017551.1	pep chromosome:Oar_v3.1:10:52632844:52906106:-1 gene:ENSOARG00000016305.1 transcript:ENSOART00000017799.1 gene_biotype:protein_coding transcript_biotype:protein_coding gene_symbol:MYCBP2 description:MYC binding protein 2, E3 ubiquitin protein ligase [Source:HGNC Symbol;Acc:HGNC:23386]	5	11	13	2550.44	2451.41	2289.71	2071.76	2195.77	2548.58	1937.37	2111.45	2518.36	2055.54	2304.56	2665.77	2698.66	2120.18	2112.96	2126.17	1854.26	2261.15	2339.32	2259.32	2264.2	0.997848		0.966818	0.990708	FALSE
ENSOARP00000022752.1	pep chromosome:Oar_v3.1:7:76140063:76155742:1 gene:ENSOARG00000021166.1 transcript:ENSOART00000023065.1 gene_biotype:protein_coding transcript_biotype:protein_coding gene_symbol:EIF2S1 description:eukaryotic translation initiation factor 2 subunit alpha [Source:HGNC Symbol;Acc:HGNC:3265]	10	13	17	6151.7	6804.75	5472.67	6843.62	6224.87	5817.41	5767.33	5681.7	6203.96	5844.85	5920.72	5807.93	6755.91	5225.72	6210.3	5057.37	4758.8	4701.72	6361.88	6077.16	5675.5	1.07077		0.189394	0.61615	FALSE
ENSOARP00000004234.1	pep chromosome:Oar_v3.1:X:76966163:77012998:-1 gene:ENSOARG00000003964.1 transcript:ENSOART00000004308.1 gene_biotype:protein_coding transcript_biotype:protein_coding	3	9	7	2218.6	2537.4	1819.02	3007.52	2714.98	2036.72	1545.4	2036.1	2467.44	2773.56	2177.12	2875.21	2880.66	2423.84	3381.72	1940.26	1530.58	3192.67	1955.27	2193.47	2446.01	0.896753		0.326771	0.715619	FALSE
ENSOARP00000007749.1	pep chromosome:Oar_v3.1:4:48983437:49060031:-1 gene:ENSOARG00000007228.1 transcript:ENSOART00000007864.1 gene_biotype:protein_coding transcript_biotype:protein_coding gene_symbol:LAMB1 description:laminin subunit beta 1 [Source:HGNC Symbol;Acc:HGNC:6486]	5	18	31	3312.08	3313.43	2419.97	4192.02	2654.44	3447.04	2702.49	2937.04	2657.11	3486.69	3046.61	3168.29	2450.84	2723.53	2552.45	2668.81	2746.22	2970.64	2645.38	3079.38	2814.41	1.09415		0.180868	0.607505	FALSE
ENSOARP00000016649.1	pep chromosome:Oar_v3.1:14:14498572:14518028:-1 gene:ENSOARG00000015518.1 transcript:ENSOART00000016886.1 gene_biotype:protein_coding transcript_biotype:protein_coding gene_symbol:VPS35 description:VPS35, retromer complex component [Source:HGNC Symbol;Acc:HGNC:13487]	5	13	22	3336.47	3619.01	3267.32	3705.75	3059.84	3491.16	2580.5	3414.24	3233.22	3455.17	3563.33	4375.7	3888.31	3141.22	3464.59	3495.85	3165.95	3189.83	3442.12	3290.99	3476.21	0.946717		0.281237	0.692457	FALSE
ENSOARP00000013259.1	pep chromosome:Oar_v3.1:1:262869672:262887497:-1 gene:ENSOARG00000012367.1 transcript:ENSOART00000013453.1 gene_biotype:protein_coding transcript_biotype:protein_coding gene_symbol:ITGB2 description:integrin beta-2 precursor [Source:RefSeq peptide;Acc:NP_001009485]	5	14	12	2665.88	2337.75	2154.4	3694.55	2016.13	2584.82	2090.23	2356.63	2129.36	3280.8	2986.68	2747.84	3064.28	2489.21	2594.95	2880.54	2271.61	3293	2485.44	2444.11	2721.98	0.897915		0.18169	0.607505	FALSE
ENSOARP00000002961.1	pep chromosome:Oar_v3.1:13:24120977:24476577:1 gene:ENSOARG00000002785.1 transcript:ENSOART00000003020.1 gene_biotype:protein_coding transcript_biotype:protein_coding gene_symbol:KIAA1217 description:KIAA1217 [Source:HGNC Symbol;Acc:HGNC:25428]	10	15	12	4246.76	4745.18	3919.72	3929.77	3817.61	4025.88	3789.73	3807.86	4679.32	3894.35	3876.74	4132.94	4309.01	3818.34	3521.5	3512.63	3853.24	3952.18	3635.81	4024.71	3912.68	1.02863		0.468719	0.807938	FALSE
ENSOARP00000011672.1	pep chromosome:Oar_v3.1:16:37913831:37958099:1 gene:ENSOARG00000010886.1 transcript:ENSOART00000011840.1 gene_biotype:protein_coding transcript_biotype:protein_coding gene_symbol:NADK2 description:NAD kinase 2, mitochondrial [Source:HGNC Symbol;Acc:HGNC:26404]	7	6	7	2073.83	2163.49	1515.91	2685.51	1802.71	1924.65	1747.28	2037.6	1925.02	2239.01	1699.65	2108.61	1586.62	1761.26	1903.4	1572.3	1834.71	1802.15	1612.6	1968.67	1811.38	1.08684		0.215802	0.641942	FALSE
ENSOARP00000000254.1	pep chromosome:Oar_v3.1:2:234402630:234410047:-1 gene:ENSOARG00000000261.1 transcript:ENSOART00000000280.1 gene_biotype:protein_coding transcript_biotype:protein_coding gene_symbol:EIF3I description:eukaryotic translation initiation factor 3 subunit I [Source:HGNC Symbol;Acc:HGNC:3272]	10	12	24	4429.46	5003.04	5011.42	6175.16	5427.69	4779.48	4101.16	4675.47	5348.05	5202.92	4953.87	5748.13	5353.29	4659.71	4885.9	4663.84	4351.2	4665.85	5016.03	4916.04	4971.62	0.988819		0.813776	0.952841	FALSE
ENSOARP00000008927.1	pep chromosome:Oar_v3.1:22:17077002:17135747:-1 gene:ENSOARG00000008322.1 transcript:ENSOART00000009057.1 gene_biotype:protein_coding transcript_biotype:protein_coding gene_symbol:TM9SF3 description:transmembrane 9 superfamily member 3 [Source:HGNC Symbol;Acc:HGNC:21529]	8	10	22	5247.9	5000.09	5699.18	3843.27	4697.3	4946.24	4620.75	4233.09	4592.33	4008.68	7178.48	5137.39	6402.09	5166.69	4809.36	4745.05	3968.16	4351.69	5572.08	4754.68	5004.47	0.950087		0.504938	0.831343	FALSE
ENSOARP00000020501.1	pep chromosome:Oar_v3.1:3:34040679:34047684:1 gene:ENSOARG00000019087.1 transcript:ENSOART00000020784.1 gene_biotype:protein_coding transcript_biotype:protein_coding gene_symbol:EMILIN1 description:elastin microfibril interfacer 1 [Source:HGNC Symbol;Acc:HGNC:19880]	6	6	6	1419.95	1409.3	937.029	1867.77	1120.37	1578.92	1087.59	1165.85	1171.75	1572.27	951.078	1242.88	1107.91	1219.65	1125.35	1075.69	1002.6	1215.55	1089.39	1293.89	1151.72	1.12345		0.174455	0.600367	FALSE
ENSOARP00000004003.1	pep chromosome:Oar_v3.1:17:40049032:40061626:1 gene:ENSOARG00000003745.1 transcript:ENSOART00000004074.1 gene_biotype:protein_coding transcript_biotype:protein_coding	6	14	28	4921.09	5492.01	6127.09	4896.37	4535.74	4735.2	4653.13	4754.52	6993.37	4875.06	5021.42	5101	5342.58	4658.22	4984.98	5655.65	5038.02	4297.27	5458.27	4991.37	5182.33	0.963153		0.492717	0.820419	FALSE
ENSOARP00000007452.1	pep chromosome:Oar_v3.1:25:27821576:27854699:-1 gene:ENSOARG00000006957.1 transcript:ENSOART00000007564.1 gene_biotype:protein_coding transcript_biotype:protein_coding gene_symbol:PSAP description:prosaposin [Source:HGNC Symbol;Acc:HGNC:9498]	10	15	13	6919.39	6796.71	7957.64	5783.39	6500.66	4808.88	6002.36	5957.25	8099.73	6401.44	5198.64	7877.52	5540.5	6579.53	6183.81	6661.5	6376.68	5838.47	5666.82	6280.05	6346.44	0.989538		0.875532	0.968527	FALSE
ENSOARP00000019928.1	pep chromosome:Oar_v3.1:5:13529681:13537343:-1 gene:ENSOARG00000018564.1 transcript:ENSOART00000020203.1 gene_biotype:protein_coding transcript_biotype:protein_coding gene_symbol:ECSIT description:ECSIT signalling integrator [Source:HGNC Symbol;Acc:HGNC:29548]	3	7	13	962.858	1267.88	1059.13	1597.21	1128.06	1050.56	1050.42	1161.61	963.838	1576.89	807.663	1079.06	1010.59	1140.58	878.305	886.104	1021.96	1037.65	970.866	1146.54	1018.5	1.12572		0.14796	0.562175	FALSE
ENSOARP00000017272.1	pep chromosome:Oar_v3.1:19:50992184:51032110:1 gene:ENSOARG00000016084.1 transcript:ENSOART00000017517.1 gene_biotype:protein_coding transcript_biotype:protein_coding gene_symbol:SLC25A20 description:mitochondrial carnitine/acylcarnitine carrier protein [Source:RefSeq peptide;Acc:NP_001120749]	10	14	19	4357.24	4571.52	3677.24	6895.78	4161.57	4290.1	3652.25	4388.53	3330.38	6154.74	3437.39	4281.24	3635.98	4197.17	3991.1	3347.99	3796.37	4497.18	4020.24	4415.68	4002.39	1.10326		0.268245	0.688519	FALSE
ENSOARP00000014287.1	pep chromosome:Oar_v3.1:11:22374535:22406279:-1 gene:ENSOARG00000013312.1 transcript:ENSOART00000014495.1 gene_biotype:protein_coding transcript_biotype:protein_coding gene_symbol:PRPF8 description:pre-mRNA processing factor 8 [Source:HGNC Symbol;Acc:HGNC:17340]	5	22	19	3077.41	3609.04	3374.74	3007.76	3200.39	2863.47	2481.84	3261.26	3596.27	2827.93	4016.48	3340.02	4583.02	3333.95	3734.81	3172.96	2711.87	3410.17	3262.96	3092.36	3418.66	0.904552		0.129108	0.542122	FALSE
ENSOARP00000013892.1	pep chromosome:Oar_v3.1:21:44692716:44695137:1 gene:ENSOARG00000012968.1 transcript:ENSOART00000014098.1 gene_biotype:protein_coding transcript_biotype:protein_coding		1	2					413.04	492.998	255.129	516.962						525.189	512.291	465.199	525.874	1062.07	427.99	404.822	557.173	0.726564		0.166205	0.586091	FALSE
ENSOARP00000015863.1	pep chromosome:Oar_v3.1:9:68888103:68939254:1 gene:ENSOARG00000014786.1 transcript:ENSOART00000016096.1 gene_biotype:protein_coding transcript_biotype:protein_coding gene_symbol:EIF3E description:eukaryotic translation initiation factor 3 subunit E [Source:HGNC Symbol;Acc:HGNC:3277]	8	12	17	4680.56	5003.34	4785.56	6482.06	5119.15	4233.08	4145.53	5249.37	5052.38	5793.91	4816.84	6138.66	6123.49	4687.43	5563.01	5271.23	4449.28	4821.29	5338.42	4918.62	5249.53	0.936963		0.268582	0.688547	FALSE
ENSOARP00000010939.1	pep chromosome:Oar_v3.1:14:52323358:52324684:-1 gene:ENSOARG00000010203.1 transcript:ENSOART00000011097.1 gene_biotype:protein_coding transcript_biotype:protein_coding	4	7	11	3878.54	4329.28	3303.41	5383.19	4241.25	4387.47	4066.77	3881.67	4062.65	4718.88	4446.77	4043.28	4873.58	4231.14	3973.57	3320.49	3313.84	3706.7	3917.69	4148.42	4026.72	1.03022		0.630833	0.885323	FALSE
ENSOARP00000012126.1	pep chromosome:Oar_v3.1:14:46881856:46882431:1 gene:ENSOARG00000011320.1 transcript:ENSOART00000012302.1 gene_biotype:protein_coding transcript_biotype:protein_coding	7	4	12	2332.28	3386.82	2648.99	4056.73	4968.32	2403.02	2243.02	2343.15	4596.64	3312.13	2129.41	3043.37	2329.94	2101.49	4408.06	2145.43	1798.08	3093.64	2333.11	2922.83	2715.88	1.0762		0.613788	0.8824	FALSE
ENSOARP00000000897.1	pep chromosome:Oar_v3.1:7:82273118:82284251:-1 gene:ENSOARG00000000860.1 transcript:ENSOART00000000930.1 gene_biotype:protein_coding transcript_biotype:protein_coding gene_symbol:ENTPD5 description:ectonucleoside triphosphate diphosphohydrolase 5 [Source:HGNC Symbol;Acc:HGNC:3367]	8	9	12	4189.06	4906.33	5333.88	5186.47	3649.08	2911.43	2738.75	4519.34	4904.17	4953.69	4645.71	5282.6	4250.09	5163.22	4936.88	6439.98	4698.59	4573.69	4022.06	4066.43	4862.78	0.836235		0.0582582	0.452335	FALSE
ENSOARP00000014467.1	pep chromosome:Oar_v3.1:2:72979842:73023787:-1 gene:ENSOARG00000013500.1 transcript:ENSOART00000014680.1 gene_biotype:protein_coding transcript_biotype:protein_coding gene_symbol:PLGRKT description:plasminogen receptor with a C-terminal lysine [Source:HGNC Symbol;Acc:HGNC:23633]	10	11	16	7697.35	7887.4	8182.76	8681.93	6259.61	6185.08	7463.23	8386.49	5777.54	6831.58	6133.09	6894.91	7560.3	6304.06	6006.31	5861.95	7761.94	5566.6	5852.6	7540.48	6376.21	1.1826		0.0075007	0.318887	FALSE
ENSOARP00000022460.1	pep chromosome:Oar_v3.1:2:233933828:233964556:1 gene:ENSOARG00000020897.1 transcript:ENSOART00000022768.1 gene_biotype:protein_coding transcript_biotype:protein_coding gene_symbol:YARS description:tyrosyl-tRNA synthetase [Source:HGNC Symbol;Acc:HGNC:12840]	6	16	25	5091.75	5269.97	4629.52	3537.24	4502.8	4816.29	5506.28	4055.21	5800.53	3403.69	5251.65	5950.01	5581.54	3777.4	4135.38	4457.19	4273.24	3771	5222.09	4634.39	4613.96	1.00443		0.957521	0.987497	FALSE
ENSOARP00000000473.1	pep chromosome:Oar_v3.1:1:17985090:18054141:1 gene:ENSOARG00000000454.1 transcript:ENSOART00000000501.1 gene_biotype:protein_coding transcript_biotype:protein_coding gene_symbol:PTPRF description:protein tyrosine phosphatase, receptor type F [Source:HGNC Symbol;Acc:HGNC:9670]	6	11	26	2345.02	2560.19	2298.8	2214.13	2000.47	2764.79	1931.95	2182.12	2356.95	2038.27	2274.49	2401.45	2292.95	1911.82	1868.17	1879.41	1923.63	2366	1954.88	2273	2104.88	1.07987		0.152145	0.564281	FALSE
ENSOARP00000012652.1	pep chromosome:Oar_v3.1:17:62187055:62190676:-1 gene:ENSOARG00000011805.1 transcript:ENSOART00000012838.1 gene_biotype:protein_coding transcript_biotype:protein_coding	7	10	11	3506.11	3876.92	4214.44	3878.47	4242.51	2840.27	2467.04	3892.36	5551.77	3649.04	3602.68	5558.03	4372.55	3295.46	6385.12	3904.28	2913.96	4842.84	3427.16	3558.45	4193.23	0.848617		0.143878	0.557545	FALSE
ENSOARP00000014607.1	pep chromosome:Oar_v3.1:19:281018:312307:1 gene:ENSOARG00000013624.1 transcript:ENSOART00000014822.1 gene_biotype:protein_coding transcript_biotype:protein_coding gene_symbol:DBNL description:drebrin like [Source:HGNC Symbol;Acc:HGNC:2696]	5	8	9	3061.24	3259.01	2871.2	2456.84	2596.82	2253.9	2989.5	2612.19	3935.55	2416.61	2553.8	3143.99	2884.74	2548.7	2615.25	3058.27	2686.66	2284.58	2938.12	2744.26	2793.94	0.98222		0.786398	0.939194	FALSE
ENSOARP00000013977.1	pep chromosome:Oar_v3.1:11:26714158:26715172:-1 gene:ENSOARG00000013048.1 transcript:ENSOART00000014184.1 gene_biotype:protein_coding transcript_biotype:protein_coding	3	4	4	2344.47	2358.13	1981.61	1792.25	1829.46	2002.51	1863.5	1967.41	1787.26	1671.57	1703.43	2300.07	1977.87	1844.43	1706.93	1440.15	2093.06	1773.92	1396.28	2007.45	1772.98	1.13224		0.0577436	0.450323	FALSE
ENSOARP00000013595.1	pep chromosome:Oar_v3.1:3:96258190:96261897:-1 gene:ENSOARG00000012692.1 transcript:ENSOART00000013797.1 gene_biotype:protein_coding transcript_biotype:protein_coding gene_symbol:MOGS description:mannosyl-oligosaccharide glucosidase [Source:HGNC Symbol;Acc:HGNC:24862]	5	13	14	1789.81	1915.87	1717	2203.05	1782.52	2110.68	1658.31	1747.57	1687.81	1854.18	2442.84	1883.84	2127.47	1693.59	1808.46	1670.3	1471.63	2037.84	1641.97	1857.01	1830.22	1.01464		0.807357	0.950716	FALSE
ENSOARP00000009777.1	pep chromosome:Oar_v3.1:6:19012750:19034112:-1 gene:ENSOARG00000009111.1 transcript:ENSOART00000009919.1 gene_biotype:protein_coding transcript_biotype:protein_coding	10	6	15	6894.76	7717.21	5571.42	4784.77	5963.82	5661.4	6110.49	5137.46	5931.48	4009.64	6281.61	6764.09	5903.61	4818.74	5624.99	4917.99	5281.72	5110.73	5232.24	5917.45	5393.36	1.09717		0.195282	0.619506	FALSE
ENSOARP00000002279.1	pep chromosome:Oar_v3.1:4:91948779:92368732:1 gene:ENSOARG00000002149.1 transcript:ENSOART00000002330.1 gene_biotype:protein_coding transcript_biotype:protein_coding gene_symbol:SND1 description:staphylococcal nuclease and tudor domain containing 1 [Source:HGNC Symbol;Acc:HGNC:30646]	9	16	19	4362.42	4732.73	3942	6931.21	4546.01	4352.99	3756.81	4709.46	5205.77	6133.12	4014.04	5424.49	4630.62	4663.44	5352.94	4562.52	4603.22	4500.3	4329.68	4591.42	4823.52	0.95188		0.49114	0.819341	FALSE
ENSOARP00000014417.1	pep chromosome:Oar_v3.1:2:72480101:72499884:-1 gene:ENSOARG00000013449.1 transcript:ENSOART00000014629.1 gene_biotype:protein_coding transcript_biotype:protein_coding gene_symbol:AK3 description:adenylate kinase 3 [Source:HGNC Symbol;Acc:HGNC:17376]	7	12	15	5221.11	4205.43	5473.21	4136.92	4164.74	4119.66	3718.29	5546.81	4502.22	3880.51	4919.86	5676.6	4283.7	4200.94	4236.54	3902.43	4816.76	3945.89	3648.52	4525.49	4331.38	1.04482		0.507748	0.83256	FALSE
ENSOARP00000006806.1	pep chromosome:Oar_v3.1:11:14249897:14350568:-1 gene:ENSOARG00000006349.1 transcript:ENSOART00000006910.1 gene_biotype:protein_coding transcript_biotype:protein_coding gene_symbol:AP2B1 description:adaptor related protein complex 2 beta 1 subunit [Source:HGNC Symbol;Acc:HGNC:563]	9	17	31	6309.15	5905.85	5684.79	6404.53	5697.79	4574.69	4558.1	5600.68	6405	5956.71	5385.15	6430.96	5718.58	5457.96	6398.71	5938.38	5153.75	5162.35	5659.3	5551.92	5769.85	0.962229		0.440285	0.794938	FALSE
ENSOARP00000017187.1	pep chromosome:Oar_v3.1:17:71369986:71384401:-1 gene:ENSOARG00000016007.1 transcript:ENSOART00000017428.1 gene_biotype:protein_coding transcript_biotype:protein_coding	4	9	13	3084.58	3287.79	2752.88	2519.19	2753.41	2427.17	4225.16	3072.5	3735.83	2410.65	2979.53	3325.43	3336.92	2740.75	2315.44	2366.81	2643.71	1894.62	2994.23	2972.91	2746.49	1.08244		0.379667	0.750591	FALSE
[truncated: 3,277 more rows]

## Sheet: PW vs PWL
Accession	From	Entry	Entry Name	Protein names	Gene Names	Gene Ontology (biological process)	Gene Ontology (cellular component)	Gene Ontology (molecular function)		Means.PW	Means.PWL	FC PW > PWL	FC PWL > PW	log 2 FC	TwoSplTTest	TwoSplTTestAdj	Significant
[truncated: 266 more rows]

[truncated: 7 more sheets: comp 1 david, met paths pwv pwl, Comp2, W vs PW, Comp3, W vs PWL, comparisons]
